# Supplementary material for: Microenvironment-derived factors driving metastatic plasticity in melanoma
Source: Nat Commun. 2017 Feb 9;8:14343. doi: 10.1038/ncomms14343 (PMC5309794; doi:10.1038/ncomms14343)
Supplement: Supplementary Data 1 — This is the analyzed RNA-seq data demonstrating the gene expression changes of the ZMEL1 melanoma line either in vitro or in vivo after transplantation into casper larvae. [file ncomms14343-s2.xlsx]

## Sheet: ZMEL1 disseminated vs. parental
ensembl_gene_id	baseMean	log2FoldChange (disseminates/parental)	lfcSE	stat	pvalue	padj	zebrafish external_gene_name			Consensus human orthology
ENSDARG00000059883	894.196	7.68949	0.748385	10.2748	9.15625e-25	3.592e-21	trpv1			TRPV1
ENSDARG00000074661	459.566	7.31547	0.702007	10.4208	1.99294e-25	9.77288e-22	gper1			GPER1
ENSDARG00000092758	531.508	7.31143	0.744206	9.82447	8.83402e-23	1.92532e-19	si:dkey-86e18.2			ANK1
ENSDARG00000069758	134.431	7.19885	0.89006	8.08805	6.06295e-16	2.16227e-13	RBM44			RBM44
ENSDARG00000068974	178.844	6.91582	0.852486	8.11253	4.95754e-16	1.80078e-13	lim2.1			LIM2
ENSDARG00000055723	3618.04	6.77384	0.842111	8.04388	8.7036e-16	3.04859e-13	hsp70l			HSPA1A
ENSDARG00000079699	106.542	6.73242	0.801502	8.39975	4.47429e-17	2.25034e-14	FOXD2			FOXD2
ENSDARG00000009823	192.613	6.7142	0.81615	8.22667	1.92491e-16	7.70553e-14	pou3f1			POU3F1
ENSDARG00000017947	79.6557	6.68054	0.905062	7.38131	1.5674e-13	3.35135e-11	ptk6a			PTK6
ENSDARG00000004455	623.282	6.60443	0.669021	9.87178	5.5177e-23	1.35287e-19	p2rx5			P2RX5
ENSDARG00000087183	754.12	6.60021	0.532001	12.4064	2.41309e-35	4.73327e-31	CABZ01088071.1			-
ENSDARG00000012422	3840.64	6.58709	0.659414	9.9893	1.69772e-23	4.75725e-20	col11a2			COL11A2
ENSDARG00000021936	250.543	6.53114	0.77589	8.41761	3.84253e-17	1.98345e-14	zgc:109949			FOLR2
ENSDARG00000094609	371.599	6.51956	0.777981	8.38009	5.28853e-17	2.55085e-14	si:ch73-68b22.2			-
ENSDARG00000018566	732.402	6.41461	0.547436	11.7176	1.03623e-31	6.77519e-28	flnca			FLNC
ENSDARG00000057121	324.024	6.4096	0.73044	8.77498	1.70928e-18	1.11759e-15	C7 (2 of 2)			C7
ENSDARG00000011797	447.155	6.39917	0.873091	7.32932	2.31315e-13	4.67757e-11	fam46bb			FAM46B
ENSDARG00000008249	369.038	6.38328	0.690905	9.23901	2.48787e-20	2.56839e-17	ptchd4			PTCHD4
ENSDARG00000021924	14524	6.37711	0.769446	8.28793	1.15239e-16	5.1373e-14	hsp70.3			HSPA1B
ENSDARG00000062415	749.247	6.34686	0.69051	9.19156	3.87187e-20	3.79734e-17	ctnnd2a			CTNND2
ENSDARG00000068982	1967.46	6.26494	0.672521	9.31561	1.2125e-20	1.39901e-17	C10H11orf63			C11orf63
ENSDARG00000068976	171.895	6.25154	0.797382	7.84008	4.50255e-15	1.27996e-12	bsx			BSX
ENSDARG00000093381	271.837	6.21657	0.856631	7.257	3.95779e-13	7.68634e-11	tgm2l			TGM2
ENSDARG00000042186	66.5446	6.20313	0.939062	6.60567	3.9573e-11	4.82127e-09	paplnb			PAPLN
ENSDARG00000057108	213.301	6.19138	0.684695	9.04254	1.5307e-19	1.30542e-16	serpine3			SERPINE3
ENSDARG00000076438	86.8092	6.14703	0.860037	7.14739	8.84407e-13	1.60626e-10	si:ch73-261i21.5			-
ENSDARG00000014680	580.814	6.12836	0.712464	8.60164	7.85827e-18	4.67091e-15	znf710a			ZNF710
ENSDARG00000015626	623.654	6.119	0.780278	7.84208	4.4315e-15	1.27829e-12	pglyrp6			PGLYRP2
ENSDARG00000001169	777.998	6.10456	0.652072	9.36179	7.83976e-21	9.61105e-18	hsd17b8			HSD17B8
ENSDARG00000005371	53.9066	6.03407	0.942677	6.40099	1.5437e-10	1.6021e-08	gprc6a			GPRC6A
ENSDARG00000057575	188.869	6.02057	0.817537	7.36428	1.78105e-13	3.67739e-11	pnp4a			PNP
ENSDARG00000039486	5537.55	5.99788	0.747267	8.02643	1.00351e-15	3.33625e-13	bag3			BAG3
ENSDARG00000056111	225.52	5.99064	0.654333	9.15535	5.41831e-20	4.83092e-17	lmod1			LMOD1
ENSDARG00000089327	180.765	5.96279	0.688099	8.6656	4.49143e-18	2.75311e-15	BX120005.1			CRTAM
ENSDARG00000096739	89.2133	5.96277	0.895791	6.65643	2.80549e-11	3.54204e-09	si:ch211-222b21.3			-
ENSDARG00000029688	686.466	5.9568	0.740876	8.04021	8.96871e-16	3.08634e-13	mcm5			HSPA1A
ENSDARG00000013963	84.4646	5.95438	0.787954	7.55676	4.13238e-14	1.01321e-11	mipb			MIP
ENSDARG00000024771	504.473	5.92505	0.809642	7.31811	2.51483e-13	5.0335e-11	slc24a5			SLC24A5
ENSDARG00000021959	105.244	5.90983	0.754608	7.83166	4.81459e-15	1.34912e-12				DMBX1
ENSDARG00000045999	42.7972	5.90799	0.941393	6.2758	3.47851e-10	3.28034e-08	saa			SAA2
ENSDARG00000075855	2308.85	5.88178	0.605615	9.71209	2.67791e-22	4.7752e-19	si:ch73-341p18.7			EMR2
ENSDARG00000059855	60.9162	5.87872	0.85309	6.89109	5.53661e-12	8.55123e-10	wdr66			WDR66
ENSDARG00000079497	1502.73	5.84631	0.717343	8.14995	3.64077e-16	1.37334e-13	C5H8orf4 (2 of 2)			C8orf4
ENSDARG00000020574	621.782	5.82698	0.73284	7.95124	1.84659e-15	5.67746e-13	atp2a1			ATP2A1
ENSDARG00000008433	178.951	5.8086	0.852139	6.81649	9.32934e-12	1.36563e-09	unc45b			UNC45B
ENSDARG00000070480	370.107	5.79812	0.652455	8.88662	6.29956e-19	4.41306e-16	agr2			AGR2
ENSDARG00000019874	3391.48	5.79021	0.753506	7.68436	1.53768e-14	4.18911e-12	hsph1			HSPH1
ENSDARG00000063577	250.188	5.78826	0.838976	6.8992	5.22975e-12	8.14139e-10	klhl35			KLHL35
ENSDARG00000091557	104.982	5.78554	0.929418	6.22491	4.81838e-10	4.47926e-08	MMP19			MMP19
ENSDARG00000023362	115.85	5.78381	0.813195	7.11245	1.14004e-12	1.9966e-10	nr5a1b			NR5A1
ENSDARG00000097118	38.1028	5.77866	0.946809	6.10331	1.03897e-09	9.0174e-08	si:dkey-33c14.3			-
ENSDARG00000091298	1762.75	5.7455	0.697471	8.23761	1.75683e-16	7.33195e-14	pmela			PMEL
ENSDARG00000089716	123.544	5.72776	0.692704	8.2687	1.35432e-16	5.775e-14	FP085391.3			ZBTB7C
ENSDARG00000092405	60.547	5.72439	0.974918	5.87166	4.31442e-09	3.15774e-07	si:dkey-119p2.1			-
ENSDARG00000092396	75.4678	5.71894	0.903737	6.32811	2.48189e-10	2.41002e-08	si:rp71-56i13.9			-
ENSDARG00000086360	91.6745	5.71428	0.764058	7.47887	7.49659e-14	1.73017e-11	RP1 (2 of 2)			RP1
ENSDARG00000038720	46.0136	5.70856	0.963886	5.92244	3.17192e-09	2.42091e-07	si:ch211-14a17.7			ZP3
ENSDARG00000097748	39.1643	5.70376	0.955747	5.96785	2.40397e-09	1.92465e-07	si:dkey-101c24.2			-
ENSDARG00000070394	77.9694	5.69326	0.828835	6.869	6.46554e-12	9.68104e-10	uroc1			UROC1
ENSDARG00000055053	120.69	5.67168	0.694111	8.17113	3.05513e-16	1.17846e-13	CR558302.3			ITIH3
ENSDARG00000076221	32.1335	5.66627	0.947481	5.98035	2.22654e-09	1.79727e-07	zgc:198419			FTMT
ENSDARG00000079332	57.3013	5.65619	0.881702	6.41508	1.40752e-10	1.46854e-08	si:ch211-160d14.12			ENDOD1
ENSDARG00000012366	112.455	5.65376	0.900731	6.27686	3.45475e-10	3.27367e-08	fbp2			FBP2
ENSDARG00000077098	672.73	5.65071	0.740933	7.62648	2.41247e-14	6.30941e-12	trim65			TRIM65
ENSDARG00000004302	133.13	5.63899	0.820908	6.86921	6.45592e-12	9.68104e-10	slc45a1			SLC45A1
ENSDARG00000020143	113.35	5.63517	0.840156	6.70729	1.98273e-11	2.64567e-09	pah			PAH
ENSDARG00000039145	51.3328	5.62602	0.867672	6.48403	8.93027e-11	9.95268e-09	plaub			PLAU
ENSDARG00000076019	38.939	5.62457	0.962954	5.84095	5.19032e-09	3.74295e-07				TRIM65
ENSDARG00000097418	64.3808	5.61701	0.79088	7.10223	1.22756e-12	2.13084e-10				-
ENSDARG00000042899	66.4003	5.61114	0.807028	6.95285	3.57986e-12	5.70885e-10	si:ch211-163l21.8			KIAA1324
ENSDARG00000017720	71.5188	5.59198	0.829399	6.74221	1.55992e-11	2.12485e-09				LRRC8D
ENSDARG00000002509	271.052	5.59148	0.867256	6.44732	1.13842e-10	1.22022e-08	zgc:153911			CD276
ENSDARG00000075592	286.772	5.57028	0.748158	7.44532	9.67117e-14	2.20581e-11	tnfaip8l2a			TNFAIP8L2
ENSDARG00000053318	290.972	5.55962	0.759901	7.31625	2.55004e-13	5.05242e-11	lrrc6			LRRC6
ENSDARG00000075436	95.1569	5.53789	0.740474	7.47885	7.49755e-14	1.73017e-11	sytl2b			SYTL2
ENSDARG00000087204	50.6346	5.52168	0.983962	5.61168	2.00372e-08	1.19462e-06	AL807829.1			-
ENSDARG00000016479	31.7127	5.50228	0.96327	5.71209	1.116e-08	7.22453e-07	ugt5a1			UGT8
ENSDARG00000070479	305.84	5.49988	0.582362	9.4441	3.58482e-21	5.02259e-18	tspan13b			TSPAN13
ENSDARG00000097934	56.0271	5.47761	0.905465	6.0495	1.453e-09	1.22847e-07	si:dkey-221l4.10			-
ENSDARG00000044155	96.0287	5.47139	0.755162	7.24532	4.3141e-13	8.29619e-11	mafa			MAFA
ENSDARG00000086098	1882.49	5.45981	0.613528	8.89904	5.63306e-19	4.09231e-16	ERRFI1 (2 of 2)			ERRFI1
ENSDARG00000096336	29.6303	5.44538	0.964835	5.64385	1.6629e-08	1.0225e-06	si:dkeyp-113d7.11			-
ENSDARG00000007665	5494.24	5.44326	0.778676	6.99041	2.74093e-12	4.55621e-10	hspbp1			HSPBP1
ENSDARG00000010794	219.096	5.41601	0.622724	8.69728	3.39927e-18	2.15086e-15	tfeb			TFEB
ENSDARG00000061509	34.7785	5.41473	0.976351	5.54589	2.92463e-08	1.68725e-06	BX927282.1			TBX3
ENSDARG00000075513	93.6432	5.40749	0.775699	6.97112	3.14428e-12	5.09711e-10	ccdc136b			CCDC136
ENSDARG00000041379	33.4516	5.39954	0.975865	5.53308	3.1465e-08	1.80464e-06	si:ch211-245j22.3			RCVRN
ENSDARG00000036117	58.4144	5.39051	0.923501	5.83703	5.31388e-09	3.80408e-07	mchr2			MCHR2
ENSDARG00000076474	45.374	5.3879	0.888564	6.0636	1.33107e-09	1.13025e-07	org			-
ENSDARG00000015176	233.986	5.37881	0.573766	9.37457	6.94553e-21	9.08244e-18	ror1			ROR1
ENSDARG00000097445	199.219	5.35448	0.742946	7.2071	5.71576e-13	1.07803e-10	si:dkey-195m11.8			-
ENSDARG00000075058	644.697	5.34828	0.582267	9.18528	4.10475e-20	3.83403e-17	gabra6a			GABRA6
ENSDARG00000044048	42.5413	5.34262	0.886023	6.02989	1.64076e-09	1.36951e-07	prnpb			-
ENSDARG00000061162	83.6918	5.33545	0.828879	6.43695	1.219e-10	1.29247e-08	ephx4			EPHX4
ENSDARG00000078705	361.201	5.31694	0.603839	8.80523	1.30589e-18	8.83278e-16	shroom3			SHROOM3
ENSDARG00000095494	40.006	5.31505	0.875046	6.07402	1.24746e-09	1.06387e-07	si:ch73-341p18.5			EMR2
ENSDARG00000011520	115.379	5.30207	0.861116	6.15721	7.40393e-10	6.60127e-08	faslg			FASLG
ENSDARG00000019371	142.491	5.29244	0.821115	6.44543	1.15276e-10	1.22888e-08	flt1			FLT1
ENSDARG00000059545	51.0379	5.28752	0.81406	6.49524	8.29005e-11	9.34537e-09	foxj1a			FOXJ1
ENSDARG00000094706	49.8952	5.28557	0.807996	6.54158	6.08708e-11	6.94175e-09	si:ch211-202a12.8			CXCL11
ENSDARG00000052646	33.604	5.28195	0.986818	5.3525	8.6745e-08	4.31854e-06	ftr69			TRIM61
ENSDARG00000022503	69.8123	5.28182	0.801712	6.58818	4.45259e-11	5.29319e-09	pkd2l1			PKD2L1
ENSDARG00000075264	50.9323	5.27167	0.819412	6.43348	1.24716e-10	1.31522e-08	FAM124A			FAM124A
ENSDARG00000036848	135.313	5.26389	0.691633	7.61081	2.72378e-14	6.99004e-12	slc43a2a			SLC43A2
ENSDARG00000093723	40.707	5.25987	0.887677	5.92543	3.11487e-09	2.39601e-07	RNF212B			C14orf164
ENSDARG00000008982	36.2493	5.25799	0.87369	6.01814	1.76436e-09	1.46025e-07	casq2			CASQ2
ENSDARG00000079267	134.758	5.25578	0.810267	6.48647	8.78687e-11	9.84883e-09	FERMT3 (2 of 2)			FERMT3
ENSDARG00000094273	175.988	5.2177	0.628206	8.30571	9.92268e-17	4.52636e-14	si:dkey-3k20.4			-
ENSDARG00000086052	23.5528	5.21639	0.974533	5.35271	8.6647e-08	4.31854e-06	si:ch211-106k21.5			-
ENSDARG00000024047	26.3063	5.21562	0.980954	5.31689	1.05558e-07	5.15053e-06	tmem38a			TMEM38A
ENSDARG00000051762	3553.8	5.21401	0.79065	6.59459	4.26434e-11	5.1316e-09	DNAJA4			DNAJA4
ENSDARG00000044615	181.25	5.21304	0.65397	7.97136	1.56934e-15	5.04634e-13	zak			ZAK
ENSDARG00000076013	36.9266	5.19028	0.888911	5.83893	5.25386e-09	3.77489e-07	mab21l3			MAB21L3
ENSDARG00000089362	29.0232	5.18469	0.988594	5.24451	1.56701e-07	7.18126e-06	grn1			GRN
ENSDARG00000096883	41.1486	5.1833	0.901807	5.74768	9.04781e-09	5.9957e-07	si:zfos-1169d6.3			-
ENSDARG00000061580	35.9278	5.17945	0.886088	5.8453	5.05657e-09	3.65995e-07	kctd7			KCTD7
ENSDARG00000058939	171.124	5.17817	0.824673	6.27906	3.40633e-10	3.24345e-08	b4galnt3b			B4GALNT3
ENSDARG00000092352	41.2128	5.1503	1.00536	5.12283	3.00988e-07	1.24292e-05	wu:fa92h10			-
ENSDARG00000096524	74.3786	5.14274	0.757481	6.78926	1.12708e-11	1.61371e-09	si:ch73-193i22.1			-
ENSDARG00000090307	44.4033	5.1426	1.00841	5.09972	3.40151e-07	1.37853e-05	BX927212.2			-
ENSDARG00000076306	145.752	5.13833	0.782498	6.56657	5.14865e-11	6.01136e-09	loxl3a			LOXL3
ENSDARG00000096939	32.2741	5.12601	0.871485	5.88193	4.05514e-09	3.01426e-07	id1			-
ENSDARG00000062208	150.788	5.1073	0.761054	6.71083	1.93522e-11	2.59996e-09	prrt1			PRRT1
ENSDARG00000071394	25.3365	5.09887	0.989778	5.15153	2.58366e-07	1.09221e-05	foxq2			FOXD4
ENSDARG00000036036	137.771	5.09838	0.725112	7.03116	2.04829e-12	3.46356e-10	mdka			MDK
ENSDARG00000011373	70.5541	5.09519	0.747333	6.81783	9.24235e-12	1.36307e-09	mknk2a			MKNK2
ENSDARG00000023111	53.8844	5.09145	0.873754	5.82709	5.64015e-09	3.99392e-07	plg			PLG
ENSDARG00000037402	143.788	5.08868	0.904946	5.62319	1.87468e-08	1.13253e-06	lim2.3			LIM2
ENSDARG00000078917	34.2412	5.07819	0.891613	5.69551	1.23004e-08	7.82356e-07	zgc:195245			FAM107A
ENSDARG00000057629	355.594	5.07332	0.669094	7.58237	3.39298e-14	8.42447e-12	slc30a8			SLC30A8
ENSDARG00000074507	129.062	5.0672	0.753267	6.72697	1.73237e-11	2.34347e-09	RMDN1			RMDN1
ENSDARG00000007443	525.069	5.06089	0.705206	7.17646	7.15396e-13	1.31145e-10	fbxl18			FBXL18
ENSDARG00000087100	110.666	5.04375	0.683806	7.376	1.63118e-13	3.44038e-11				NTNG2
ENSDARG00000091832	38.4953	5.0369	0.92207	5.46261	4.69192e-08	2.57073e-06	si:dkey-58f6.2			RP11-231I13.2
ENSDARG00000003411	37.1365	5.03292	0.917092	5.48791	4.06714e-08	2.2695e-06	foxa2			FOXA2
ENSDARG00000033172	318.813	5.03111	0.611445	8.22824	1.89985e-16	7.70553e-14	nr2f5			NR2F2
ENSDARG00000070110	739.12	5.01875	0.560546	8.95332	3.44948e-19	2.60237e-16	opn5			OPN5
ENSDARG00000093779	20.8418	5.01819	0.987376	5.08235	3.72791e-07	1.4923e-05	si:ch211-202a12.9			CXCL10
ENSDARG00000089619	30.7054	5.01586	0.890406	5.63323	1.76863e-08	1.08074e-06	CU984584.1			-
ENSDARG00000094703	108.079	5.01316	0.755738	6.63347	3.27883e-11	4.01965e-09	si:dkey-190g11.5			-
ENSDARG00000092862	68.6825	5.01068	0.774407	6.47034	9.77815e-11	1.0715e-08				PLCG2
ENSDARG00000089485	27.5197	5.00301	1.00221	4.99197	5.97671e-07	2.22454e-05	si:ch211-266k13.4			TECRL
ENSDARG00000002831	236.996	4.99584	0.717377	6.96403	3.30667e-12	5.31643e-10	col4a4			COL4A4
ENSDARG00000057942	79.6173	4.99422	0.74645	6.69063	2.22207e-11	2.92523e-09	glt8d2			GLT8D2
ENSDARG00000046019	33.5894	4.99315	0.908649	5.49514	3.90407e-08	2.18795e-06	snai1b			SNAI1
ENSDARG00000035422	47.0892	4.99208	0.864901	5.77186	7.84032e-09	5.33986e-07	cyr61l1			CYR61
ENSDARG00000006923	162.207	4.98278	0.826059	6.03199	1.61953e-09	1.35757e-07	cacna1ab			CACNA1A
ENSDARG00000088811	44.1401	4.9816	0.94736	5.25841	1.45308e-07	6.73809e-06	BX248496.1			-
ENSDARG00000031683	14286.5	4.97983	0.755634	6.59026	4.39047e-11	5.25116e-09	fos			FOS
ENSDARG00000020328	243.36	4.97943	0.761061	6.54275	6.0399e-11	6.92822e-09	PLEKHA6			PLEKHA6
ENSDARG00000058365	2200.05	4.97584	0.858649	5.79496	6.83356e-09	4.70317e-07	hspb8			HSPB8
ENSDARG00000074528	57.6565	4.96408	0.831699	5.9686	2.39302e-09	1.92373e-07	PRTFDC1 (2 of 2)			PRTFDC1
ENSDARG00000089853	65.1195	4.96183	0.775473	6.39846	1.5695e-10	1.6203e-08	ATP5J (3 of 4)			ATP5J
ENSDARG00000095741	34.0964	4.95379	0.917224	5.40085	6.6326e-08	3.42365e-06	ddx41			-
ENSDARG00000057138	66.2298	4.95067	0.870454	5.68746	1.2894e-08	8.15855e-07	zgc:174164			ADAM9
ENSDARG00000054103	64.6612	4.94822	0.78506	6.30298	2.91972e-10	2.80737e-08	ripply1			RIPPLY1
ENSDARG00000011371	28.6446	4.94069	1.00924	4.89544	9.80867e-07	3.33245e-05	zgc:64106			PTPDC1
ENSDARG00000038424	39.6985	4.93732	0.831118	5.94057	2.84026e-09	2.20204e-07	C4B			C4A
ENSDARG00000001442	254.786	4.93727	0.692997	7.12452	1.04442e-12	1.86239e-10	inppl1b			INPPL1
ENSDARG00000010332	360.689	4.9287	0.704724	6.9938	2.67533e-12	4.48517e-10	zgc:56231			KIF20A
ENSDARG00000056666	69.9242	4.92402	0.944887	5.21123	1.87598e-07	8.26905e-06	sp8b			SP8
ENSDARG00000054274	187.012	4.91257	0.829448	5.9227	3.16707e-09	2.42091e-07	pcdh10a			PCDH10
ENSDARG00000068706	20.2537	4.90595	0.996929	4.92106	8.60762e-07	2.99359e-05	zgc:158417			GIMAP4
ENSDARG00000091927	37.7769	4.90521	0.827204	5.92986	3.03189e-09	2.34136e-07	CCDC141 (1 of 2)			CCDC141
ENSDARG00000036900	171.291	4.89901	0.756594	6.47509	9.47563e-11	1.04418e-08	CFI			CFI
ENSDARG00000043531	2714.05	4.89528	0.652241	7.50533	6.12763e-14	1.48387e-11	jun			JUN
ENSDARG00000092423	18.0574	4.88032	0.993583	4.91184	9.02271e-07	3.11038e-05	si:ch211-202a12.7			CXCL11
ENSDARG00000041086	42.1148	4.86773	0.854481	5.69671	1.22139e-08	7.82356e-07	CABZ01071177.1			-
ENSDARG00000002355	430.419	4.86709	0.677571	7.18314	6.8126e-13	1.26065e-10	shpk			SHPK
ENSDARG00000042726	54.7127	4.84169	0.846474	5.71983	1.0663e-08	6.94864e-07	GRB7			GRB7
ENSDARG00000058362	29.7545	4.83949	1.0186	4.75111	2.023e-06	6.1426e-05	BX649391.1			HSPB1
ENSDARG00000059032	47.7239	4.81873	0.897472	5.36922	7.9076e-08	4.00795e-06	CABZ01074888.1			-
ENSDARG00000096677	17.9711	4.79988	1.00094	4.79537	1.62376e-06	5.16208e-05	si:dkeyp-34a4.1			-
ENSDARG00000019772	29.6871	4.79721	0.916434	5.23465	1.65299e-07	7.50542e-06	C2			C2
ENSDARG00000042526	56.1781	4.78897	0.86892	5.51141	3.55967e-08	2.018e-06	sebox			SEBOX
ENSDARG00000028306	52.5877	4.78365	0.850725	5.62302	1.87648e-08	1.13253e-06	prph			PRPH
ENSDARG00000021896	48.3677	4.77493	0.82982	5.75417	8.70699e-09	5.82613e-07	asap3			ASAP3
ENSDARG00000070618	32.5271	4.76918	0.941165	5.06731	4.03479e-07	1.59561e-05	tatdn2			TATDN2
ENSDARG00000077959	15.3398	4.76528	0.996222	4.78335	1.72396e-06	5.41047e-05	CU207281.2			HTR3C
ENSDARG00000054438	38.2194	4.76453	0.854558	5.57543	2.46922e-08	1.44579e-06	fzd2			FZD2
ENSDARG00000070857	62.1688	4.76255	0.74141	6.42365	1.33047e-10	1.39557e-08	si:dkey-32e6.6			ECM2
ENSDARG00000061636	15.8107	4.76005	0.998216	4.76856	1.85551e-06	5.74974e-05	KCNJ9			KCNJ9
ENSDARG00000063600	76.4614	4.75347	0.813195	5.84543	5.05265e-09	3.65995e-07	KCTD14			KCTD14
ENSDARG00000086728	34.2731	4.74548	0.842335	5.63372	1.76364e-08	1.08074e-06	CZv9_scaffold3516HXorf58			CXorf58
ENSDARG00000060004	188.609	4.74323	0.596279	7.95472	1.79536e-15	5.67746e-13	fzd7a			FZD7
ENSDARG00000043006	93.2352	4.74282	0.778361	6.09334	1.10578e-09	9.55505e-08	gnav1			GNAQ
ENSDARG00000060072	23.8628	4.7407	0.896092	5.29042	1.22034e-07	5.80355e-06	ABI3 (1 of 2)			ABI3
ENSDARG00000070538	110.139	4.73388	0.801582	5.90567	3.51221e-09	2.65992e-07	hey1			HEY1
ENSDARG00000089517	275.89	4.73278	0.617753	7.66129	1.84076e-14	4.94609e-12	zgc:92594			TRIM8
ENSDARG00000043468	162.86	4.72467	0.766944	6.16038	7.25685e-10	6.49969e-08	sytl3			SYTL3
ENSDARG00000055479	29.2136	4.7202	0.927328	5.09011	3.5785e-07	1.43837e-05				MMP20
ENSDARG00000070078	39.3954	4.71742	0.764654	6.16936	6.85682e-10	6.22669e-08	abcb11b			ABCB11
ENSDARG00000091979	33.4388	4.71684	0.952012	4.9546	7.24802e-07	2.62791e-05	si:dkey-20f20.4			-
ENSDARG00000081299	97.1822	4.71207	0.760463	6.19632	5.77987e-10	5.29777e-08	si:ch211-152f6.6			-
ENSDARG00000042826	95.8956	4.70172	0.679534	6.91903	4.54752e-12	7.13597e-10	egr2b			EGR2
ENSDARG00000095321	38.3641	4.70142	0.881696	5.33225	9.70027e-08	4.78067e-06	si:dkey-9l20.3			-
ENSDARG00000018181	80.4871	4.69946	0.633577	7.41735	1.19485e-13	2.6633e-11	dnajc28			DNAJC28
ENSDARG00000092357	51.6408	4.69523	0.996075	4.71373	2.43225e-06	7.07842e-05	CU633479.5			MYH7
ENSDARG00000035530	37.0795	4.69225	0.864329	5.42877	5.67422e-08	3.01626e-06	BX323557.1			-
ENSDARG00000087769	40.2953	4.6913	0.896056	5.2355	1.64541e-07	7.48835e-06				RBM20
ENSDARG00000007407	17.1976	4.69028	1.00934	4.64687	3.37004e-06	9.36309e-05	barx1			BARX1
ENSDARG00000094665	19.7407	4.68561	1.01644	4.60983	4.02993e-06	0.000107988	DUSP13 (3 of 3)			-
ENSDARG00000074906	57.8974	4.67998	0.733901	6.37685	1.80765e-10	1.81832e-08	znf831			ZNF831
ENSDARG00000038964	15.7498	4.67821	1.00654	4.64782	3.35454e-06	9.33323e-05	traf4b			TRAF4
ENSDARG00000062688	571.563	4.67686	0.686607	6.81155	9.65509e-12	1.40285e-09	gpnmb			GPNMB
ENSDARG00000095809	37.236	4.67642	0.880487	5.31117	1.08921e-07	5.28833e-06	dlg4b			DLG1
ENSDARG00000070818	120.999	4.6679	0.678621	6.87851	6.04811e-12	9.19641e-10	pax7b			PAX7
ENSDARG00000022660	89.0107	4.66349	0.782622	5.9588	2.54099e-09	2.00167e-07	armc2			ARMC2
ENSDARG00000092023	16.4771	4.66165	1.00998	4.61561	3.91951e-06	0.000105677	ftr10			-
ENSDARG00000092792	25.7561	4.65662	0.924579	5.03647	4.74189e-07	1.83095e-05	zgc:92658			RPRM
ENSDARG00000038489	145.643	4.65254	0.656188	7.09025	1.3387e-12	2.30339e-10	b3gnt7			B3GNT7
ENSDARG00000079155	22.1812	4.63581	1.02456	4.52469	6.04837e-06	0.000152305	si:ch211-67f13.8			HHLA2
ENSDARG00000053547	473.186	4.63342	0.751836	6.16281	7.14675e-10	6.43043e-08	jakmip2			JAKMIP2
ENSDARG00000041394	2458.57	4.62172	0.584339	7.90931	2.58829e-15	7.69233e-13	dnajb1b			DNAJB1
ENSDARG00000097636	30.672	4.62163	1.03556	4.46295	8.08391e-06	0.00019576	si:dkey-221l4.13			-
ENSDARG00000089439	55.0625	4.61299	0.72864	6.33097	2.43629e-10	2.37751e-08	TMEM132A			TMEM132D
ENSDARG00000077047	76.3225	4.61277	0.722691	6.38276	1.73924e-10	1.76762e-08	ptprnb			PTPRN
ENSDARG00000054572	56.0261	4.60664	0.906947	5.07928	3.7886e-07	1.51351e-05	WDR49			WDR49
ENSDARG00000036869	31.1572	4.60498	0.853581	5.39489	6.8565e-08	3.50235e-06	tcf21			TCF21
ENSDARG00000058381	25.1132	4.59836	0.932559	4.9309	8.18512e-07	2.88761e-05	zgc:171775			MAPK13
ENSDARG00000054389	56.8867	4.59654	0.746894	6.15421	7.54538e-10	6.69696e-08	rhof			RHOF
ENSDARG00000074118	756.229	4.59318	0.726235	6.32465	2.53807e-10	2.45242e-08	ftr15			TRIM52
ENSDARG00000086776	27.0509	4.58936	0.937216	4.8968	9.74117e-07	3.32301e-05	GPR35 (3 of 3)			GPR35
ENSDARG00000075632	34.1592	4.58593	0.880602	5.20773	1.91168e-07	8.38874e-06	rad9b			RAD9B
ENSDARG00000006514	27.021	4.57387	0.942067	4.85515	1.20298e-06	3.95252e-05	her6			HES1
ENSDARG00000071012	30.1357	4.57266	0.843916	5.41838	6.01413e-08	3.16266e-06	si:dkey-116m16.3			IFIT2
ENSDARG00000096572	17.186	4.5558	1.02143	4.46023	8.18717e-06	0.000197501	si:dkey-22o12.6			-
ENSDARG00000051908	49.0529	4.55524	0.793597	5.73999	9.46804e-09	6.25305e-07	opn4xb			OPN4
ENSDARG00000067759	37.5926	4.5547	0.799716	5.6954	1.23084e-08	7.82356e-07	exd1			EXD1
ENSDARG00000024708	17.1064	4.55082	1.02228	4.45162	8.52241e-06	0.000204111	SLC25A41 (2 of 2)			SLC25A23
ENSDARG00000061896	45.5125	4.54331	0.780726	5.81934	5.90787e-09	4.16845e-07	slco2a1			SLCO2A1
ENSDARG00000013310	47.0479	4.542	0.775664	5.85562	4.75235e-09	3.46533e-07	MAP3K15			MAP3K15
ENSDARG00000090481	22.4583	4.53793	0.923169	4.9156	8.85125e-07	3.06203e-05	TUSC5 (1 of 2)			TUSC5
ENSDARG00000052783	47.784	4.53603	0.943461	4.80786	1.52554e-06	4.88945e-05	cdc42ep3			CDC42EP3
ENSDARG00000077880	13.3351	4.53599	1.01202	4.48211	7.39074e-06	0.00018076	BX005356.2			-
ENSDARG00000056210	357.346	4.53111	0.875251	5.17692	2.25575e-07	9.78905e-06	si:ch211-199o1.2			HSPA1L
ENSDARG00000054331	20.6463	4.5293	0.911774	4.96757	6.77983e-07	2.48109e-05	wisp1a			WISP1
ENSDARG00000086326	81.6406	4.52599	0.899366	5.03242	4.84333e-07	1.86278e-05	ANKRD28 (2 of 2)			ANKRD28
ENSDARG00000097416	18.8074	4.52317	1.02793	4.40027	1.08116e-05	0.000250081	si:ch73-306e8.2			-
ENSDARG00000008859	1936.09	4.52123	0.555886	8.13337	4.17513e-16	1.54519e-13	mylipa			MYLIP
ENSDARG00000074071	934.169	4.51821	0.743066	6.0805	1.1981e-09	1.03074e-07	C14H5orf45			C5orf45
ENSDARG00000012772	14.7119	4.5136	1.01924	4.4284	9.49343e-06	0.000223546	zgc:153845			RASD1
ENSDARG00000075463	140.304	4.51182	0.855101	5.27635	1.31779e-07	6.16908e-06	mss51			MSS51
ENSDARG00000093185	17.2182	4.51043	1.02565	4.39762	1.09446e-05	0.000252048	GUCY1A2			GUCY1A2
ENSDARG00000042391	33.8085	4.50619	0.899024	5.01231	5.37809e-07	2.04045e-05	odf3b			ODF3
ENSDARG00000087999	22.0484	4.49987	0.930179	4.83764	1.31389e-06	4.28818e-05	si:dkey-286j17.3			-
ENSDARG00000053858	54.69	4.49147	0.84062	5.34304	9.13981e-08	4.52721e-06	crip1			CRIP1
ENSDARG00000014209	58.1741	4.48939	0.807858	5.55715	2.74211e-08	1.59604e-06	ODF3L2 (1 of 2)			ODF3L2
ENSDARG00000082628	37.1093	4.4832	0.909071	4.93162	8.15487e-07	2.88323e-05	U1			-
ENSDARG00000095360	33.0729	4.48266	0.897013	4.99731	5.81343e-07	2.17615e-05	si:ch211-213b8.4			CDH23
ENSDARG00000075831	446.823	4.47796	0.565169	7.92323	2.31424e-15	6.98365e-13	SLC7A8B			SLC7A8
ENSDARG00000058605	23.1295	4.47795	0.938941	4.76915	1.85005e-06	5.74189e-05	vsig10			VSIG10
ENSDARG00000093576	16.3144	4.47706	1.02629	4.36236	1.28667e-05	0.000290761	si:dkey-9p20.19			-
ENSDARG00000038095	550.908	4.47683	0.670945	6.67242	2.51612e-11	3.26846e-09	socs1a			SOCS1
ENSDARG00000059365	50.6478	4.46971	0.759915	5.88186	4.05691e-09	3.01426e-07	NIPAL4			NIPAL4
ENSDARG00000054931	158.269	4.469	0.69194	6.45865	1.05639e-10	1.14967e-08	PPP2R5B			PPP2R5B
ENSDARG00000058782	53.535	4.46277	0.864175	5.1642	2.41475e-07	1.03871e-05	si:ch73-242m19.1			LOC100996634
ENSDARG00000026855	21.5978	4.45387	0.93194	4.77913	1.76052e-06	5.49824e-05	cacna2d4a			CACNA2D4
ENSDARG00000036239	144.61	4.45066	0.654654	6.79849	1.0572e-11	1.52478e-09	gatm			GATM
ENSDARG00000076491	19.4475	4.43857	0.919167	4.82891	1.37285e-06	4.45834e-05	GSC2			GSC2
ENSDARG00000017860	73.7016	4.43795	0.780575	5.68549	1.30437e-08	8.20041e-07	rgs5b			RGS16
ENSDARG00000059775	25.9683	4.43408	0.839535	5.28159	1.28068e-07	6.03858e-06	slc32a1			SLC32A1
ENSDARG00000056468	12.3376	4.43368	1.01801	4.35525	1.32916e-05	0.00029728	asb16			ASB16
ENSDARG00000030307	196.858	4.43052	0.599943	7.3849	1.52566e-13	3.33039e-11	hspa12b			HSPA12B
ENSDARG00000020239	337.214	4.42638	0.774443	5.71557	1.09339e-08	7.10163e-07	lpin1			LPIN1
ENSDARG00000071697	272.78	4.42635	0.603218	7.3379	2.16978e-13	4.43336e-11	zgc:66433			KIAA1211L
ENSDARG00000095898	32.9893	4.42587	0.799137	5.53831	3.05407e-08	1.75676e-06	si:dkey-193l3.9			-
ENSDARG00000039067	12.6205	4.42354	1.02015	4.33616	1.44995e-05	0.000319918	srd5a2b			SRD5A2
ENSDARG00000035859	500.416	4.4215	0.477072	9.26801	1.89658e-20	2.06675e-17	angptl4			ANGPTL4
ENSDARG00000091909	18.81	4.42137	0.916587	4.82374	1.40894e-06	4.56047e-05	si:ch73-59c19.1			-
ENSDARG00000059342	141.935	4.42062	0.81619	5.41616	6.08917e-08	3.17657e-06	avil			AVIL
ENSDARG00000037905	437.037	4.41563	0.652893	6.76318	1.34997e-11	1.87613e-09	cacna1aa			LOC100507353
ENSDARG00000068580	32.1067	4.41288	0.786264	5.61247	1.99456e-08	1.19462e-06	glis1a			GLIS1
ENSDARG00000019274	78.7057	4.41042	0.831849	5.30195	1.14573e-07	5.52173e-06	rasd1			RASD1
ENSDARG00000087813	27.9018	4.40874	0.874834	5.03951	4.66714e-07	1.80564e-05	GPR112 (1 of 2)			GPR112
ENSDARG00000079876	72.8976	4.40576	0.79787	5.5219	3.35358e-08	1.91222e-06	C2CD4C (2 of 2)			C2CD4C
ENSDARG00000094616	36.3632	4.40283	0.842785	5.22414	1.74967e-07	7.8715e-06				EVA1A
ENSDARG00000077301	408.101	4.39812	0.842218	5.22207	1.76939e-07	7.942e-06	mlf1			MLF1
ENSDARG00000019930	81.2202	4.3954	0.736597	5.96717	2.41401e-09	1.92483e-07	tal1			TAL1
ENSDARG00000069388	23.4214	4.39533	0.955509	4.59999	4.22507e-06	0.000111993	tmem88b			TMEM88
ENSDARG00000080562	27.6546	4.39475	1.04931	4.18822	2.81155e-05	0.000564467	U6atac			-
ENSDARG00000015611	189.054	4.39401	0.638093	6.88617	5.73151e-12	8.78309e-10	rasl11b			RASL11B
ENSDARG00000007582	76.9928	4.39231	0.706056	6.22091	4.94264e-10	4.55164e-08	si:ch1073-155h21.1			GPRC6A
ENSDARG00000060638	22.7494	4.3887	0.953188	4.60423	4.13996e-06	0.000110483	CLSTN2 (2 of 2)			CLSTN2
ENSDARG00000028213	539.227	4.38665	0.705101	6.2213	4.93049e-10	4.55164e-08	ttna			IGSF22
ENSDARG00000096617	64.125	4.3865	0.812335	5.39987	6.6689e-08	3.43335e-06	si:dkey-249p7.3			-
ENSDARG00000058564	23.5178	4.38624	0.950516	4.61459	3.93865e-06	0.000105931	CU457819.1			FCER1A
ENSDARG00000053952	12.3277	4.38503	1.02289	4.28689	1.81189e-05	0.000388844	CU681841.1			-
ENSDARG00000008829	31.8309	4.38041	0.802684	5.45721	4.83683e-08	2.6354e-06	chga			CHGA
ENSDARG00000073747	12.5578	4.37997	1.0242	4.27646	1.89889e-05	0.000404078	si:dkey-1j5.4			LRRC70
ENSDARG00000009242	14.5682	4.37768	1.03076	4.24705	2.16607e-05	0.000453441	fev			FEV
ENSDARG00000053493	32.4763	4.37528	0.803803	5.44323	5.2324e-08	2.8196e-06	aldh1a2			ALDH1A2
ENSDARG00000062873	28.6906	4.37315	0.882124	4.95752	7.13986e-07	2.59839e-05	slc2a11l			MIF
ENSDARG00000041065	1482.59	4.36913	0.761608	5.73672	9.65277e-09	6.35366e-07	hspb1			HSPB1
ENSDARG00000088002	25.543	4.36803	0.861856	5.06816	4.01682e-07	1.59172e-05	BX322608.1			-
ENSDARG00000097873	55.8687	4.36666	0.837623	5.21315	1.85657e-07	8.25775e-06	si:ch211-195b13.9			-
ENSDARG00000052158	20.6774	4.36397	0.943535	4.62512	3.74379e-06	0.00010171	il23r			IL23R
ENSDARG00000096879	22.824	4.35307	1.04738	4.15616	3.23634e-05	0.000635444	si:ch73-280b7.3			-
ENSDARG00000040046	559.786	4.34498	0.588377	7.38469	1.52809e-13	3.33039e-11	snai2			SNAI2
ENSDARG00000055459	181.279	4.34224	0.653136	6.64829	2.96522e-11	3.68119e-09	dlgap3			DLGAP3
ENSDARG00000089368	49.6769	4.33772	0.8014	5.41267	6.20901e-08	3.22195e-06	hopx			HOPX
ENSDARG00000091249	11.9305	4.33711	1.026	4.22718	2.36634e-05	0.000489617	si:dkey-178a21.3			-
ENSDARG00000007743	14.8325	4.33545	1.03495	4.18902	2.80158e-05	0.000564467	il15l			IL15
ENSDARG00000091650	46.6774	4.33379	0.760958	5.69517	1.23246e-08	7.82356e-07	igflr1			IGFLR1
ENSDARG00000069660	17.4188	4.33232	0.918392	4.71729	2.39009e-06	6.98681e-05	chrnb1			CHRNB1
ENSDARG00000069317	12.6861	4.32764	1.02947	4.20375	2.62529e-05	0.000534736	CR352328.1			-
ENSDARG00000002768	97.6379	4.32447	0.991935	4.35963	1.30282e-05	0.000293857	pvalb2			OCM2
ENSDARG00000076830	96.9547	4.32283	0.637341	6.78261	1.18023e-11	1.67754e-09	si:dkey-65b12.6			FCGBP
ENSDARG00000055279	52.9692	4.31817	0.744331	5.80142	6.57569e-09	4.57361e-07	CU633908.1			B3GAT1
ENSDARG00000043008	55.85	4.31806	0.846895	5.09869	3.42004e-07	1.38318e-05				SOGA2
ENSDARG00000090879	11.2356	4.31466	1.02545	4.20758	2.58123e-05	0.000527954	CR788311.1			-
ENSDARG00000009905	118.124	4.31006	0.814672	5.29054	1.21953e-07	5.80355e-06	ntla			T
ENSDARG00000092846	134.331	4.30993	0.642683	6.70615	1.99826e-11	2.64837e-09	PGBD4 (7 of 8)			PGBD2
ENSDARG00000013687	122.408	4.3056	0.71708	6.00435	1.92097e-09	1.56999e-07	cilp2			CILP2
ENSDARG00000055278	15.5697	4.30473	1.03945	4.14136	3.45248e-05	0.000673165	cfb			CFB
ENSDARG00000042390	40.0986	4.30401	0.8111	5.30638	1.11822e-07	5.40246e-06	syndig1l			SYNDIG1L
ENSDARG00000059805	17.2102	4.30254	0.922552	4.66373	3.10529e-06	8.73891e-05	slc25a38a			SLC25A38
ENSDARG00000093019	50.1187	4.29724	0.720234	5.96645	2.42471e-09	1.92554e-07	si:dkey-83k24.5			-
ENSDARG00000039351	18.1096	4.29601	0.935348	4.59296	4.37007e-06	0.000115214	ccl19			CCL19
ENSDARG00000075217	132.001	4.29509	0.685151	6.26882	3.6379e-10	3.41423e-08	TDRD12			TDRD12
ENSDARG00000090028	636.081	4.28961	0.714379	6.00467	1.91724e-09	1.56999e-07	btr30			-
ENSDARG00000010478	712.735	4.28529	0.879558	4.8721	1.10421e-06	3.67725e-05	hsp90aa1.1			HSP90AA1
ENSDARG00000055172	225.419	4.28451	0.736976	5.81364	6.11303e-09	4.2824e-07	si:ch211-256m1.8			MPST
ENSDARG00000059899	14.3809	4.28345	1.03866	4.12401	3.72336e-05	0.000714616	ADORA3 (3 of 4)			ADORA3
ENSDARG00000011983	51.9043	4.27952	0.744385	5.74907	8.97333e-09	5.9665e-07	zgc:136908			VCP
ENSDARG00000094516	142.084	4.27837	0.693646	6.16794	6.91874e-10	6.25396e-08	es1			PWP2
ENSDARG00000090268	40.3566	4.27632	0.90588	4.72062	2.35125e-06	6.88354e-05	si:dkeyp-113d7.4			KRT15
ENSDARG00000060264	79.8679	4.27512	0.691482	6.18255	6.30731e-10	5.75432e-08	si:dkey-37g12.1			NPR1
ENSDARG00000039152	26.6798	4.27014	0.889874	4.79859	1.59786e-06	5.09625e-05	fbxo36b			FBXO36
ENSDARG00000028027	70.0315	4.26982	0.905255	4.7167	2.39701e-06	6.99662e-05	trim63			TRIM63
ENSDARG00000090686	11.9971	4.26795	1.03302	4.13153	3.60361e-05	0.000696402	SLC35F2 (2 of 2)			SLC35F2
ENSDARG00000078898	57.8418	4.26566	0.818473	5.21173	1.87087e-07	8.26513e-06	pcdh7a			PCDH7
ENSDARG00000052157	18.8173	4.26465	1.04855	4.0672	4.75814e-05	0.000870624	il12rb2			IL12RB2
ENSDARG00000077165	23.0911	4.25695	0.86127	4.94264	7.70728e-07	2.75873e-05	KCNJ3 (2 of 2)			KCNJ3
ENSDARG00000019521	160.455	4.25339	0.576267	7.38093	1.57188e-13	3.35135e-11	mpx			EPX
ENSDARG00000086281	28.658	4.2528	0.902736	4.71101	2.4649e-06	7.16281e-05	APOA4 (3 of 4)			APOA1
ENSDARG00000040565	106.962	4.25019	0.807291	5.26475	1.40377e-07	6.52488e-06	ckmb			CKM
ENSDARG00000076137	14.9802	4.24618	1.04286	4.07166	4.66799e-05	0.000856321	CLDN22			CLDN22
ENSDARG00000076320	38.58	4.24111	0.818915	5.17894	2.23151e-07	9.70535e-06	ano9a			ANO9
ENSDARG00000044956	99.7008	4.23704	0.721027	5.87639	4.19308e-09	3.08042e-07	zgc:114123			SPIRE2
ENSDARG00000002607	107.147	4.23685	0.703607	6.02161	1.72685e-09	1.43526e-07				ASAP1
ENSDARG00000070948	39.7169	4.23535	0.719878	5.88343	4.01839e-09	3.00842e-07	zgc:123284			-
ENSDARG00000004187	30.3805	4.23463	0.826138	5.12581	2.96263e-07	1.22599e-05				DNAJB5
ENSDARG00000086091	70.3541	4.23305	0.778993	5.434	5.51052e-08	2.9372e-06	KCNN4			KCNN4
ENSDARG00000011870	105.13	4.22912	0.773402	5.4682	4.54623e-08	2.51195e-06	sp8a			SP8
ENSDARG00000058068	11.754	4.22722	1.03614	4.07979	4.50765e-05	0.000833342	tnfsf10l4			TNFSF11
ENSDARG00000013279	582.959	4.22703	0.654927	6.45421	1.08788e-10	1.17246e-08	ZNF76			ZNF76
ENSDARG00000038754	5512.7	4.22612	0.563847	7.49515	6.62201e-14	1.56495e-11	plk3			PLK3
ENSDARG00000086397	20.8208	4.22385	0.961095	4.39484	1.10857e-05	0.00025462	5S_rRNA			-
ENSDARG00000034588	73.4577	4.22298	0.819434	5.15353	2.55623e-07	1.08295e-05	scn4ab			SCN4A
ENSDARG00000055965	36.9456	4.22238	0.798678	5.28671	1.24533e-07	5.90026e-06	klc3			KLC3
ENSDARG00000089742	78.3325	4.2218	0.831579	5.07685	3.83749e-07	1.52682e-05	FAM161A			FAM161A
ENSDARG00000089562	26.7107	4.22138	0.910439	4.63665	3.54106e-06	9.72567e-05	BX957322.2			PCDHGA1
ENSDARG00000077304	35.8098	4.22132	0.888939	4.74872	2.04707e-06	6.20606e-05	erg			ERG
ENSDARG00000022251	34.5291	4.22053	0.959746	4.39755	1.0948e-05	0.000252048	znf536			ZNF536
ENSDARG00000043961	36.7036	4.21568	0.808864	5.21185	1.86963e-07	8.26513e-06	PCDH10			PCDHGA1
ENSDARG00000014496	18.6917	4.21484	0.947389	4.4489	8.63111e-06	0.000206211	trpv6			TRPV6
ENSDARG00000057975	42.5218	4.21318	0.763207	5.52036	3.38311e-08	1.92347e-06	plcd4a			PLCD4
ENSDARG00000032896	13.6635	4.21251	1.04265	4.0402	5.34049e-05	0.000961926	xgb			NGB
ENSDARG00000040621	59.327	4.20844	0.841833	4.99914	5.75855e-07	2.15973e-05	lrrc32			LRRC32
ENSDARG00000070951	13.8554	4.20824	1.04396	4.03105	5.55283e-05	0.000995601	hmga1b			HMGA1
ENSDARG00000020581	66.5494	4.20385	0.701695	5.99099	2.0857e-09	1.69054e-07	OTOF (1 of 2)			OTOF
ENSDARG00000036993	99.2734	4.20264	0.621481	6.7623	1.3582e-11	1.87613e-09	erbb3b			ERBB3
ENSDARG00000038666	10.0586	4.19964	1.03183	4.0701	4.69929e-05	0.000860659	igfbp1b			IGFBP1
ENSDARG00000097704	11.8321	4.19955	1.03831	4.0446	5.24118e-05	0.000948938	CCDC36			-
ENSDARG00000075201	144.537	4.19616	0.753607	5.5681	2.57529e-08	1.5034e-06	inpp4b			INPP4B
ENSDARG00000095297	37.4009	4.19602	0.822201	5.10339	3.33615e-07	1.35484e-05	si:ch73-341p18.6			EMR2
ENSDARG00000000349	12.64	4.19476	1.04148	4.0277	5.63259e-05	0.0010072	C21H11orf70			C11orf70
ENSDARG00000061830	118.71	4.19167	0.797671	5.25488	1.48117e-07	6.82001e-06	prss12			PRSS12
ENSDARG00000076108	11.3915	4.18909	1.03816	4.03511	5.45762e-05	0.000982121	zgc:194336			-
ENSDARG00000092379	10.6275	4.18555	1.03507	4.04373	5.2607e-05	0.000951047	si:dkeyp-51b9.3			DYNLL1
ENSDARG00000039232	264.458	4.18512	0.879808	4.75685	1.96637e-06	6.00783e-05	DUSP8 (2 of 2)			DUSP8
ENSDARG00000070710	55.8032	4.17424	0.894535	4.66637	3.06563e-06	8.6397e-05	si:dkeyp-41g9.6			PRSS45
ENSDARG00000033566	38.9004	4.17395	0.826186	5.05208	4.37033e-07	1.71106e-05	cyp17a1			CYP17A1
ENSDARG00000056774	10.7471	4.1736	1.03761	4.02233	5.7626e-05	0.00102758	gpr37l1b			GPR37L1
ENSDARG00000095675	27.4148	4.17354	0.813326	5.13144	2.87529e-07	1.19489e-05	CCDC141 (2 of 2)			CCDC141
ENSDARG00000078489	33.7963	4.16971	0.880216	4.73715	2.1675e-06	6.44851e-05				-
ENSDARG00000042182	22.4551	4.1667	0.8781	4.74514	2.08367e-06	6.25898e-05	drc1			DRC1
ENSDARG00000089129	23.4104	4.16629	0.886724	4.69852	2.62054e-06	7.548e-05	baxa			BAX
ENSDARG00000097920	17.1466	4.16619	0.948375	4.39297	1.11811e-05	0.000255912	TEX36			-
ENSDARG00000077853	23.5576	4.16603	1.06082	3.92718	8.59479e-05	0.00141789	ttll2			TTLL2
ENSDARG00000036865	586.801	4.16551	0.519624	8.0164	1.08894e-15	3.55992e-13	slc2a12			SLC2A12
ENSDARG00000039943	1338.34	4.15939	0.547967	7.59058	3.18482e-14	8.009e-12	fam46ba			FAM46B
ENSDARG00000078445	58.7204	4.15813	0.79968	5.19974	1.99563e-07	8.71812e-06	asb2b			ASB2
ENSDARG00000028731	21.2658	4.15583	0.862971	4.81573	1.46666e-06	4.73167e-05	stat4			STAT4
ENSDARG00000076952	40.5601	4.15339	0.865146	4.8008	1.58035e-06	5.04862e-05	BX950859.2			FER1L4
ENSDARG00000026137	59.3415	4.15181	0.703981	5.89762	3.68785e-09	2.77154e-07	sfxn5b			SFXN5
ENSDARG00000039064	18.4085	4.15164	0.961337	4.31861	1.57015e-05	0.000343981	st3gal5l			ST3GAL5
ENSDARG00000000887	44.2354	4.14974	0.814189	5.09678	3.45486e-07	1.39438e-05	GTSF1			GTSF1
ENSDARG00000071478	10.7941	4.14958	1.0397	3.99113	6.57602e-05	0.00113948	lnx2b			LNX2
ENSDARG00000074763	28.735	4.14459	0.926902	4.47145	7.76922e-06	0.000188839	mrap2a			MRAP2
ENSDARG00000074329	35.3904	4.14425	0.810849	5.111	3.20455e-07	1.30409e-05	arvcfa			ARVCF
ENSDARG00000002917	9.42128	4.13974	1.03461	4.00127	6.30031e-05	0.00110045	GLS2 (1 of 2)			GLS2
ENSDARG00000079479	16.7249	4.13953	1.05473	3.92474	8.68224e-05	0.00142589	gpr4			GPR4
ENSDARG00000054882	13.1168	4.13925	1.04717	3.95278	7.72491e-05	0.00129508	si:ch73-27j14.1			TCTEX1D4
ENSDARG00000042934	217.519	4.13917	0.876607	4.72181	2.33751e-06	6.85356e-05	ctgfa			CTGF
ENSDARG00000037859	77.658	4.13283	0.895071	4.61732	3.88735e-06	0.000105173	il11a			IL11
ENSDARG00000088831	166.752	4.13075	0.693356	5.95761	2.55946e-09	2.00816e-07	si:dkey-81j8.6			STK10
ENSDARG00000086305	64.4131	4.12901	0.89363	4.62049	3.82826e-06	0.000103861				KIF12
ENSDARG00000096809	25.9656	4.12677	0.800374	5.15605	2.5221e-07	1.07546e-05	si:ch211-168b3.2			-
ENSDARG00000073716	81.2561	4.12589	0.915038	4.50899	6.51372e-06	0.000162968	CPXM1 (1 of 2)			CPXM1
ENSDARG00000012204	12.931	4.12002	1.04885	3.92812	8.56111e-05	0.00141352	CDK18			CDK18
ENSDARG00000089004	144.915	4.11726	0.733676	5.61183	2.00203e-08	1.19462e-06	IL17RD (2 of 2)			IL17RD
ENSDARG00000002986	112.615	4.1156	0.61711	6.66915	2.57286e-11	3.32018e-09	gda			GDA
ENSDARG00000084543	24.0439	4.11461	0.90164	4.56348	5.0313e-06	0.000129683	snoU109			-
ENSDARG00000042545	15.3397	4.11426	0.939317	4.38006	1.18648e-05	0.000269673	sema3ga			SEMA3F
ENSDARG00000078748	499.386	4.11402	0.548647	7.49848	6.45608e-14	1.54434e-11	si:ch211-137a8.4			-
ENSDARG00000059001	318.007	4.11321	0.635161	6.47585	9.42789e-11	1.04418e-08	pim2			PIM2
ENSDARG00000078119	24.0026	4.11122	0.89508	4.59313	4.36648e-06	0.000115214	sh3bp1			SH3BP1
ENSDARG00000078828	37.5488	4.10874	0.922708	4.45291	8.47145e-06	0.000203139	npb			NPB
ENSDARG00000069251	38.0585	4.10704	0.756693	5.42762	5.71103e-08	3.02288e-06	ZP2 (2 of 4)			ZP2
ENSDARG00000097188	9.45713	4.10692	1.03801	3.95653	7.60473e-05	0.0012804	si:zfos-480g10.1			-
ENSDARG00000089602	14.8478	4.10306	1.05464	3.8905	0.000100039	0.00159794	si:dkey-217f16.1			GVINP1
ENSDARG00000093315	16.461	4.10285	0.954762	4.29724	1.72936e-05	0.000374822	cyr61l2			CYR61
ENSDARG00000077861	17.5661	4.10151	0.959335	4.27537	1.90824e-05	0.000405528	sowahaa			SOWAHA
ENSDARG00000076900	152.598	4.10121	0.864157	4.74591	2.07573e-06	6.25863e-05	PROZ (2 of 2)			PROZ
ENSDARG00000059305	106.778	4.10058	0.752637	5.44828	5.08598e-08	2.75584e-06	tmem37			TMEM37
ENSDARG00000086721	42.1485	4.09701	0.71092	5.76296	8.265e-09	5.57106e-07	CABZ01067072.1			CD101
ENSDARG00000035257	65.8649	4.09688	0.791597	5.17547	2.27343e-07	9.84401e-06	akr1a1a			AKR1A1
ENSDARG00000033614	464.903	4.09544	0.48167	8.50258	1.8543e-17	1.01033e-14	rasgef1ba			RASGEF1B
ENSDARG00000054160	50.8549	4.09425	0.747362	5.47827	4.29513e-08	2.37992e-06	zgc:113625			GIMAP5
ENSDARG00000069946	15.4981	4.09322	0.939092	4.3587	1.30839e-05	0.000294515	itga6b			ITGA6
ENSDARG00000088969	81.591	4.09126	0.774692	5.28115	1.28377e-07	6.03867e-06	CABZ01102038.1			GAS7
ENSDARG00000015355	13567.1	4.0908	0.769726	5.31462	1.06882e-07	5.2022e-06	fosl1a			FOSL1
ENSDARG00000015752	63.1727	4.09028	0.794232	5.14999	2.60502e-07	1.09887e-05	zap70			ZAP70
ENSDARG00000033182	842.5	4.08841	0.623068	6.56174	5.31836e-11	6.17276e-09	arl4ab			ARL4A
ENSDARG00000056804	10.1386	4.08764	1.04261	3.92059	8.83342e-05	0.00144751	IL4I1			IL4I1
ENSDARG00000070166	35.0307	4.08212	0.833958	4.89488	9.8368e-07	3.33245e-05				EVA1C
ENSDARG00000075403	9.97772	4.07876	1.04284	3.91121	9.1835e-05	0.00149415	gpha2			GPHA2
ENSDARG00000053597	88.3058	4.07817	0.638312	6.389	1.66975e-10	1.70584e-08				-
ENSDARG00000077479	156.67	4.0764	0.566088	7.201	5.9772e-13	1.1166e-10	MSH5			MSH5
ENSDARG00000071076	100.077	4.07531	0.68853	5.91885	3.24196e-09	2.46477e-07	ldhbb			LDHB
ENSDARG00000056151	861.285	4.07126	0.82123	4.95751	7.14011e-07	2.59839e-05	tyrp1b			TYRP1
ENSDARG00000009612	9.20889	4.06495	1.04148	3.90307	9.49786e-05	0.00153967	chia.3			CHIA
ENSDARG00000005216	19.8004	4.06285	0.868599	4.67748	2.90429e-06	8.20859e-05	zgc:158328			PEAR1
ENSDARG00000087104	20.8209	4.06254	0.869412	4.67274	2.97202e-06	8.38793e-05	CR927215.1			-
ENSDARG00000091741	29.7767	4.06173	0.85805	4.73367	2.20493e-06	6.52333e-05	CR354382.1			-
ENSDARG00000037403	1349.03	4.06097	0.865587	4.69157	2.71115e-06	7.76543e-05	HSPA8 (1 of 2)			HSPA8
ENSDARG00000007823	2257.99	4.05919	0.634937	6.39306	1.62598e-10	1.66983e-08	atf3			ATF3
ENSDARG00000053570	80.7486	4.05843	0.796479	5.09547	3.47884e-07	1.40118e-05	pr2y4l			P2RY4
ENSDARG00000074070	9.2393	4.05778	1.04139	3.89652	9.75853e-05	0.0015745	irx5b			IRX5
ENSDARG00000087019	21.7163	4.05684	0.895807	4.52869	5.93492e-06	0.000150211	BX323444.2			-
ENSDARG00000018411	615.169	4.05143	0.7391	5.48157	4.21577e-08	2.34256e-06	mknk1			MKNK1
ENSDARG00000087873	178.754	4.05016	0.748019	5.41451	6.14567e-08	3.19754e-06	si:ch211-170n20.3			-
ENSDARG00000051879	51.3451	4.0489	0.68847	5.88101	4.07761e-09	3.0182e-07	abcc8			ABCC8
ENSDARG00000040266	53.8414	4.04693	0.709809	5.70143	1.18804e-08	7.64047e-07	sox19b			SOX3
ENSDARG00000015149	46.3521	4.04647	0.871286	4.64425	3.4131e-06	9.4693e-05	wasa			WAS
ENSDARG00000030749	30.1054	4.0464	0.885592	4.56915	4.89708e-06	0.000127227	PHKA1 (2 of 2)			PHKA1
ENSDARG00000040543	37.7912	4.04533	0.773965	5.22676	1.72506e-07	7.77865e-06	GPA33 (1 of 2)			GPA33
ENSDARG00000068738	193.888	4.04379	0.82313	4.9127	8.98304e-07	3.10216e-05	cox5b2			COX5B
ENSDARG00000033355	45.9458	4.04247	0.801643	5.04273	4.58932e-07	1.7861e-05	PLA2G4C (1 of 5)			PLA2G4C
ENSDARG00000014623	56.2855	4.03725	0.72141	5.59634	2.18922e-08	1.29733e-06				GZMA
ENSDARG00000096239	9.95642	4.03585	1.0473	3.85356	0.000116411	0.00183258	si:dkey-3d18.5			-
ENSDARG00000042956	9.76399	4.03495	1.0462	3.85675	0.000114907	0.00181035	cyp2ad6			CYP2J2
ENSDARG00000052664	144.598	4.03374	0.755345	5.34026	9.28142e-08	4.58577e-06	MSLN (1 of 2)			MSLN
ENSDARG00000042565	109.809	4.03258	0.773682	5.2122	1.86615e-07	8.26513e-06	MAP3K12			MAP3K12
ENSDARG00000077858	32.1741	4.03175	0.891169	4.52411	6.06497e-06	0.000152518	asip			ASIP
ENSDARG00000044400	20.9145	4.03155	0.895442	4.5023	6.72231e-06	0.00016712	wdr78			WDR78
ENSDARG00000009563	25.1825	4.03155	0.815809	4.94178	7.74138e-07	2.76589e-05	slc1a2b			SLC1A2
ENSDARG00000086056	27.8693	4.03042	0.858717	4.69353	2.68524e-06	7.72302e-05	si:ch211-215m13.3			PLEKHG6
ENSDARG00000079653	33.7209	4.02944	0.830983	4.84901	1.24082e-06	4.06323e-05	cyp2x6			CYP2D6
ENSDARG00000071549	168.593	4.02846	0.558535	7.21254	5.49186e-13	1.04585e-10	ecm2			ECM2
ENSDARG00000040841	10.0585	4.0257	1.04828	3.84029	0.000122889	0.00192069	adra2a			ADRA2A
ENSDARG00000023713	22.2857	4.02515	1.00421	4.00829	6.11601e-05	0.001074	aqp1a.1			AQP1
ENSDARG00000059944	23.0331	4.02303	0.918646	4.3793	1.1906e-05	0.000270298	c1qtnf2			C1QTNF2
ENSDARG00000097544	14.404	4.02247	0.945519	4.25424	2.09757e-05	0.000440513	si:rp71-1h20.9			-
ENSDARG00000089854	99.2015	4.01975	0.800058	5.02432	5.05213e-07	1.93172e-05	CDKN1C (2 of 2)			CDKN1A
ENSDARG00000012948	19.4843	4.01767	0.992794	4.04683	5.19149e-05	0.000942008	asb18			ASB18
ENSDARG00000090628	31.6744	4.01702	0.979562	4.10083	4.11667e-05	0.000772713				WAS
ENSDARG00000059838	44.1641	4.01585	0.925543	4.33891	1.43191e-05	0.000317008	myom3			MYOM3
ENSDARG00000076484	136.749	4.0151	0.616405	6.51374	7.33004e-11	8.31091e-09	stab1			STAB1
ENSDARG00000073860	11.6499	4.01226	1.05381	3.80739	0.00014044	0.00214256	GAS2L2			GAS2L2
ENSDARG00000097705	10.4668	4.00718	1.05092	3.81304	0.00013727	0.00210028	dnah9			-
ENSDARG00000044969	62.1634	4.00596	0.742156	5.39773	6.74883e-08	3.46504e-06	si:ch73-52e11.1			GALR2
ENSDARG00000044002	9.80736	4.00437	1.04885	3.81787	0.000134608	0.00207248	cyp2x7			CYP2D6
ENSDARG00000057392	98.5662	4.00371	0.734216	5.45304	4.95169e-08	2.69051e-06	lrrc31			LRRC31
ENSDARG00000051896	85.1469	3.99841	0.65429	6.11107	9.89671e-10	8.6718e-08	fbn2a			FBN2
ENSDARG00000035735	16.0024	3.99826	0.966647	4.13621	3.53084e-05	0.000684361	gsx1			GSX1
ENSDARG00000024928	16.813	3.99643	1.06509	3.75219	0.000175299	0.0025527	ITIH4			ITIH4
ENSDARG00000012789	17.7973	3.99569	0.97611	4.09348	4.24942e-05	0.000793832	plek2			PLEK2
ENSDARG00000074179	9.78642	3.99463	1.04955	3.80604	0.000141208	0.00215047	CALHM2 (2 of 2)			CALHM2
ENSDARG00000040701	30.4532	3.99346	0.810415	4.92768	8.32127e-07	2.90948e-05	si:ch211-113j13.2			-
ENSDARG00000097948	108.305	3.99212	0.819251	4.8729	1.09975e-06	3.66985e-05	si:dkey-151m15.7			-
ENSDARG00000044801	89.5929	3.98853	0.743432	5.36502	8.09392e-08	4.08129e-06	wdr38			WDR38
ENSDARG00000077813	10.2128	3.98633	1.05139	3.79149	0.000149749	0.00225082	si:dkey-34f9.3			PTF1A
ENSDARG00000088639	14.0692	3.98581	0.947526	4.20654	2.59308e-05	0.000529273	cdca9			-
ENSDARG00000096701	26.4102	3.97836	0.857122	4.64154	3.4582e-06	9.5539e-05	si:dkey-21e13.3			-
ENSDARG00000009131	11.6876	3.97198	1.05747	3.75613	0.000172564	0.00251849	slc10a4			SLC10A4
ENSDARG00000088805	50.8311	3.96786	0.726815	5.45925	4.7815e-08	2.61251e-06	nes			NES
ENSDARG00000089524	19.2402	3.9678	1.0003	3.96661	7.29015e-05	0.00123486	U3			-
ENSDARG00000045958	14.7317	3.96768	0.961101	4.12827	3.65502e-05	0.000704256	egfl6			EGFL6
ENSDARG00000020072	81.7112	3.96599	0.666593	5.94963	2.68742e-09	2.09181e-07	thbs4b			THBS4
ENSDARG00000042690	28.8056	3.96421	0.889372	4.45731	8.29949e-06	0.000199748	s1pr1			S1PR1
ENSDARG00000024746	24204.4	3.96284	0.658969	6.0137	1.81333e-09	1.49447e-07	hsp90aa1.2			HSP90AA1
ENSDARG00000097231	9.50028	3.96245	1.05162	3.76795	0.000164593	0.0024292	ugt1b2			-
ENSDARG00000089271	132.316	3.96213	0.613521	6.45801	1.06087e-10	1.14967e-08	si:dkey-114c15.7			KIAA2022
ENSDARG00000061191	102.259	3.9613	0.655207	6.04588	1.48597e-09	1.25096e-07	plekho1a			PLEKHO1
ENSDARG00000035398	2919.71	3.96128	0.493288	8.03036	9.71868e-16	3.28676e-13	enc1			ENC1
ENSDARG00000068428	28.0152	3.96001	0.773792	5.11766	3.09347e-07	1.26413e-05				FOS
ENSDARG00000035132	316.486	3.95434	0.519633	7.60986	2.74399e-14	6.99004e-12	rgs3b			RGS3
ENSDARG00000062483	16.371	3.95288	0.978362	4.0403	5.3382e-05	0.000961926	lyve1b			LYVE1
ENSDARG00000091806	8.62372	3.95122	1.04838	3.76886	0.000163992	0.00242588	CABZ01072244.1			-
ENSDARG00000044490	21.0419	3.9496	0.914588	4.31845	1.57128e-05	0.000343981	tlr9			TLR9
ENSDARG00000054023	19.207	3.94834	0.8946	4.41352	1.01701e-05	0.000237202	ttll6			TTLL6
ENSDARG00000097021	21.7297	3.94829	0.922161	4.28156	1.85585e-05	0.000396541	si:ch73-282k6.1			-
ENSDARG00000061231	216.998	3.9458	0.599287	6.58416	4.5745e-11	5.37299e-09	tinagl1			TINAGL1
ENSDARG00000068194	153.398	3.9446	0.594436	6.63586	3.22608e-11	3.97985e-09	klf9			KLF9
ENSDARG00000036420	15.4286	3.94424	0.971854	4.05847	4.93959e-05	0.000898553	CR376787.1			BCR
ENSDARG00000094503	24.5008	3.94398	0.847804	4.65199	3.28741e-06	9.19864e-05	si:ch211-225b14.5			-
ENSDARG00000055089	22.5563	3.93613	0.92043	4.2764	1.89936e-05	0.000404078	mab21l1			MAB21L1
ENSDARG00000067520	56.7897	3.93105	0.745776	5.27108	1.35622e-07	6.31883e-06	SLC27A2 (3 of 4)			SLC27A2
ENSDARG00000092998	24.4734	3.92924	0.948662	4.14188	3.44475e-05	0.000672325	si:ch211-202f5.3			-
ENSDARG00000053488	31.5939	3.92838	0.825488	4.75886	1.94692e-06	5.95768e-05	FP103005.1			ITPKA
ENSDARG00000092383	9.07472	3.9252	1.05242	3.72969	0.000191719	0.00272703	si:dkeyp-12a9.5			C2orf82
ENSDARG00000057714	38.6553	3.92044	1.01609	3.85836	0.000114152	0.0018028	cmah			CMAHP
ENSDARG00000060458	35.6664	3.91971	0.892055	4.39403	1.11271e-05	0.000255272	HRH4 (2 of 2)			HRH3
ENSDARG00000036832	15.1813	3.91963	1.06806	3.66987	0.000242678	0.00328285	cyt1l			KRT17
ENSDARG00000071865	258.981	3.91847	0.527439	7.42924	1.09226e-13	2.46261e-11	nrp1a			NRP1
ENSDARG00000058678	201.119	3.91449	0.773977	5.05763	4.24489e-07	1.66861e-05	aqp10b			AQP10
ENSDARG00000093201	14.1872	3.91239	1.06758	3.66473	0.000247601	0.00334023	si:dkey-112e17.1			-
ENSDARG00000074087	23.668	3.91189	0.949896	4.11823	3.81793e-05	0.000727782	NIM1K			NIM1
ENSDARG00000097110	31.7576	3.91069	0.850003	4.60079	4.20889e-06	0.000111715	si:dkey-56f14.4			-
ENSDARG00000002002	105.488	3.91002	0.761529	5.13443	2.82999e-07	1.17856e-05	lmcd1			LMCD1
ENSDARG00000085090	9.58858	3.90865	1.05578	3.70215	0.000213782	0.00298883	5S_rRNA			-
ENSDARG00000004392	23.3564	3.90624	0.832515	4.6921	2.70416e-06	7.76543e-05	hdr			TNFRSF10A
ENSDARG00000097433	11.2916	3.90476	1.0614	3.67886	0.000234276	0.00320903	si:dkeyp-110b2.2			-
ENSDARG00000021889	20.2812	3.90375	0.917008	4.25705	2.07141e-05	0.000436421	gja3			GJA3
ENSDARG00000075748	65.4706	3.90243	0.717661	5.43771	5.39703e-08	2.89242e-06	NCKAP1L			NCKAP1L
ENSDARG00000062502	8.82615	3.9012	1.05462	3.69913	0.000216337	0.0030181	CU571162.1			SLC52A3
ENSDARG00000045301	10.5104	3.90084	1.05968	3.68116	0.000232179	0.00318369	st8sia3			ST8SIA3
ENSDARG00000097678	37.3795	3.9001	0.734781	5.30783	1.10936e-07	5.37288e-06	si:ch211-147f12.7			-
ENSDARG00000052148	24.3421	3.89902	0.957639	4.07149	4.67124e-05	0.000856321	ptgs1			PTGS1
ENSDARG00000076110	41.2513	3.89826	0.806973	4.83071	1.36045e-06	4.4254e-05	nwd1			NWD1
ENSDARG00000091573	73.0397	3.89784	0.780235	4.99573	5.86136e-07	2.18991e-05	CU693477.1			RAP1GAP
ENSDARG00000071433	29.5666	3.89736	0.822563	4.73807	2.15762e-06	6.43187e-05	smyhc2			MYH6
ENSDARG00000043182	9.55233	3.89593	1.05692	3.68611	0.000227705	0.00314538	HHLA2 (2 of 4)			HHLA2
ENSDARG00000079062	23.1824	3.89241	0.839387	4.63721	3.53148e-06	9.71529e-05	samd1b			SAMD1
ENSDARG00000069471	21.2069	3.89094	0.928185	4.19199	2.76522e-05	0.000560328	mhc1zca			HLA-E
ENSDARG00000094636	31.2818	3.89086	0.84808	4.58785	4.47835e-06	0.000117752	si:rp71-1h20.4			-
ENSDARG00000058738	47.6877	3.8907	0.734024	5.30051	1.15481e-07	5.54623e-06	SLC26A6 (3 of 4)			SLC26A6
ENSDARG00000063370	48.4825	3.88878	0.729418	5.33135	9.74873e-08	4.79252e-06	sgk2a			SGK2
ENSDARG00000014480	356.155	3.88787	0.469751	8.27645	1.26903e-16	5.53155e-14	nr6a1b			NR6A1
ENSDARG00000063481	19.8982	3.88641	0.918236	4.23247	2.31134e-05	0.000479249	si:ch211-214j24.15			GIMAP1
ENSDARG00000020084	40.5212	3.88398	0.775821	5.00628	5.54909e-07	2.08516e-05	tg			TG
ENSDARG00000044569	8.36398	3.88244	1.05431	3.68244	0.000231012	0.00317763	cldn19			CLDN19
ENSDARG00000092878	12.8407	3.88231	0.952929	4.07408	4.61969e-05	0.000850049	NUGGC (4 of 4)			NUGGC
ENSDARG00000035553	52.7423	3.88092	0.715974	5.42048	5.94379e-08	3.13407e-06	cx27.5			GJB1
ENSDARG00000017884	8.78513	3.88032	1.0558	3.67525	0.00023762	0.00324298	bgna			BGN
ENSDARG00000086288	261.283	3.88009	0.719447	5.39315	6.92328e-08	3.52728e-06	scg3			SCG3
ENSDARG00000063078	13.6528	3.87994	0.96738	4.01078	6.05193e-05	0.00106561	abcg5			ABCG5
ENSDARG00000060837	59.8273	3.87974	0.7985	4.85879	1.18107e-06	3.9001e-05	trpc5b			TRPC5
ENSDARG00000093308	35.617	3.87789	0.818727	4.73649	2.17454e-06	6.45289e-05	si:dkey-11f4.14			CD58
ENSDARG00000027638	28.0227	3.87742	0.973998	3.98093	6.86466e-05	0.00118114	adra1ab			ADRA1A
ENSDARG00000004232	21.6241	3.87634	0.942158	4.11432	3.88327e-05	0.000737369	dlb			DLL1
ENSDARG00000039828	45.7771	3.87527	0.853472	4.5406	5.60954e-06	0.000143319	zp3b			ZP3
ENSDARG00000070425	73.8673	3.87508	0.697605	5.55483	2.77882e-08	1.61262e-06	dll4			DLL4
ENSDARG00000094547	8.44308	3.87502	1.05548	3.67134	0.000241282	0.00327526	si:ch73-36i7.2			-
ENSDARG00000005565	82.5855	3.87408	0.66628	5.8145	6.0817e-09	4.27572e-07	entpd8			ENTPD8
ENSDARG00000003820	915.308	3.87335	0.650643	5.95311	2.63091e-09	2.05599e-07	nr1d2a			NR1D2
ENSDARG00000052792	69.7724	3.87157	0.756368	5.11863	3.07771e-07	1.26032e-05	nots			CTSE
ENSDARG00000006174	91.9053	3.87035	0.710539	5.44706	5.12082e-08	2.76708e-06	lrrc23			LRRC23
ENSDARG00000053450	9.02152	3.86906	1.05819	3.65629	0.000255887	0.00344018	ftr06			TRIM61
ENSDARG00000044528	55.5203	3.86756	0.669663	5.77538	7.67779e-09	5.24738e-07	slc15a1b			SLC15A1
ENSDARG00000055647	7.89586	3.86677	1.05261	3.6735	0.00023925	0.00325668	ftr82			TRIM52
ENSDARG00000042616	27.7137	3.8662	0.809027	4.77883	1.76314e-06	5.49824e-05	sema3h			SEMA3E
ENSDARG00000059158	118.621	3.86201	0.644384	5.99333	2.05583e-09	1.67324e-07	fhl3b			FHL3
ENSDARG00000023082	22.4661	3.86104	1.02602	3.76313	0.000167799	0.00246546	krt1-19d			KRT15
ENSDARG00000034181	13.2525	3.8606	0.962303	4.01183	6.02501e-05	0.00106278	esr2b			ESR2
ENSDARG00000097762	45.3084	3.86017	0.84903	4.54657	5.45283e-06	0.000139814	si:dkey-33c14.2			-
ENSDARG00000025914	8.355	3.85503	1.05642	3.64915	0.000263106	0.00351076	si:dkey-190g11.3			FAM173A
ENSDARG00000022048	15.7967	3.8544	0.992659	3.88291	0.000103216	0.00164466	tlr4bb			TLR4
ENSDARG00000096601	106.065	3.85439	0.664626	5.79933	6.65804e-09	4.5985e-07	FAM13C (10 of 10)			-
ENSDARG00000017799	22.6234	3.85267	0.847549	4.54566	5.47628e-06	0.000140231	tgm1			TGM1
ENSDARG00000002601	22.6625	3.85257	0.849054	4.53748	5.69298e-06	0.000145023	irx7			IRX1
ENSDARG00000030133	8.17566	3.85101	1.05557	3.64827	0.000264014	0.0035181	fkbp6			FKBP6
ENSDARG00000069442	8.86503	3.84857	1.05886	3.63464	0.000278369	0.00368435	CR848784.1			GIMAP8
ENSDARG00000058988	8.9532	3.84719	1.05943	3.63136	0.000281928	0.00371606	KCNJ15			KCNJ15
ENSDARG00000070813	12.7157	3.84674	1.06946	3.5969	0.000322027	0.004142	MBL2 (4 of 5)			SFTPA2
ENSDARG00000091672	14.6928	3.84665	1.07245	3.58678	0.000334783	0.00425861	si:rp71-1f1.5			NAT1
ENSDARG00000017213	51.7092	3.84443	0.802925	4.78804	1.68422e-06	5.30273e-05	prss35			PRSS35
ENSDARG00000024211	9.65051	3.84407	1.06152	3.6213	0.000293127	0.00384338	ifng1-2			IFNG
ENSDARG00000062235	55.7824	3.84386	0.683196	5.62629	1.84122e-08	1.12131e-06	lrrc34			LRRC34
ENSDARG00000059792	32.3535	3.84234	0.953606	4.02928	5.59487e-05	0.00100222	trpm5			TRPM5
ENSDARG00000088405	85.4614	3.83869	0.777279	4.93862	7.86754e-07	2.80585e-05	svilb			KIAA1462
ENSDARG00000009466	21.9348	3.83628	0.835928	4.58925	4.44842e-06	0.000117122	rgs9bp			RGS9BP
ENSDARG00000052110	13.274	3.83564	0.959434	3.99781	6.39308e-05	0.00111368	mboat4			MBOAT4
ENSDARG00000085517	10.392	3.83446	1.06455	3.60196	0.000315833	0.00408376	5S_rRNA			-
ENSDARG00000045444	48.0477	3.8342	0.665668	5.75994	8.41461e-09	5.65249e-07	fzd8a			FZD8
ENSDARG00000096312	109.49	3.83346	0.670135	5.72043	1.06257e-08	6.94741e-07	si:dkey-150k17.3			-
ENSDARG00000096628	9.16888	3.83307	1.06069	3.61375	0.000301798	0.00394126	si:ch73-119o17.1			-
ENSDARG00000002129	30.6604	3.82984	0.861426	4.44593	8.75109e-06	0.000208569	slc5a2			SLC5A2
ENSDARG00000056739	40.2315	3.82793	0.733103	5.22154	1.77439e-07	7.94628e-06	tas1r1			TAS1R1
ENSDARG00000059355	30.6209	3.82773	0.767844	4.98504	6.19502e-07	2.29591e-05	CABZ01074081.1			-
ENSDARG00000031161	163.916	3.82754	0.574167	6.66626	2.62403e-11	3.36408e-09	nr1d4a			NR1D2
ENSDARG00000020961	39.2481	3.82493	0.797997	4.79316	1.64176e-06	5.19404e-05	uncx			UNCX
ENSDARG00000005704	17.3051	3.82467	0.897833	4.25989	2.04524e-05	0.000431369	eps8l3			EPS8L3
ENSDARG00000069542	31.6326	3.82417	0.881624	4.33764	1.44018e-05	0.000318479	si:dkey-8e10.2			-
ENSDARG00000061968	49.1248	3.82337	0.702753	5.44056	5.31141e-08	2.85434e-06	myo1ha			MYO1H
ENSDARG00000003904	10.9719	3.82247	1.06806	3.57889	0.000345061	0.00434511	sycp1			SYCP1
ENSDARG00000083837	10.2012	3.82163	1.06512	3.58798	0.00033325	0.00424737	CU467832.1			-
ENSDARG00000052694	9.2583	3.82132	1.06321	3.59414	0.000325467	0.00417257	micall2a			MICALL2
ENSDARG00000061242	687.145	3.82121	0.744833	5.1303	2.89282e-07	1.19963e-05	tuft1a			TUFT1
ENSDARG00000095854	18.1937	3.8207	1.0113	3.77801	0.000158085	0.0023509	si:dkey-42i9.16			-
ENSDARG00000056144	29.8907	3.81827	0.842217	4.53359	5.79887e-06	0.000147147	TMEM150B			TMEM150B
ENSDARG00000095123	19.208	3.81689	0.923952	4.13105	3.61113e-05	0.000697169	si:ch211-45l19.2			-
ENSDARG00000002947	781.063	3.81441	0.546914	6.97442	3.07141e-12	5.02047e-10	abcd3b			ABCD3
ENSDARG00000059412	18.4346	3.81299	0.917122	4.15756	3.21663e-05	0.000632206	zgc:111976			MED1
ENSDARG00000053544	360.005	3.81036	0.689592	5.52554	3.28479e-08	1.87846e-06	HSPA4L			HSPA4L
ENSDARG00000069662	57.1716	3.80908	0.709888	5.36574	8.06173e-08	4.07554e-06	fgf11a			FGF11
ENSDARG00000059645	40.1334	3.8078	0.738772	5.15423	2.54673e-07	1.08126e-05	ntrk2b			NTRK2
ENSDARG00000087861	11.1367	3.80714	1.06878	3.56213	0.000367861	0.00455818	rac1b			RAC1
ENSDARG00000061473	17.7958	3.80686	0.913336	4.16808	3.07176e-05	0.000609134	tbkbp1			TBKBP1
ENSDARG00000068714	24.041	3.80531	0.885612	4.29681	1.7327e-05	0.000375132	KSR1 (2 of 2)			KSR1
ENSDARG00000075648	46.8324	3.80447	0.750225	5.07111	3.95497e-07	1.57038e-05	sema5bb			SEMA5B
ENSDARG00000097662	18.0196	3.79938	0.911636	4.16764	3.07764e-05	0.000609161	MTL5			-
ENSDARG00000078557	12.4595	3.79913	0.967858	3.9253	8.66222e-05	0.00142541	CU896645.1			IGDCC3
ENSDARG00000054575	13.4372	3.79621	1.07427	3.53376	0.000409693	0.0049667	waif2			TPBG
ENSDARG00000042525	41.9023	3.79578	0.667762	5.68434	1.31323e-08	8.22969e-07	coe2			EBF2
ENSDARG00000078280	7.70226	3.79573	1.05874	3.58515	0.000336889	0.00427152	nkx3-1			NKX3-1
ENSDARG00000091926	52.7555	3.79473	0.73816	5.1408	2.73572e-07	1.14416e-05	si:dkey-103e21.5			CASP10
ENSDARG00000074316	65.3281	3.79182	0.712465	5.32211	1.02569e-07	5.02975e-06	itga1			ITGA1
ENSDARG00000079385	56.3361	3.79168	0.848677	4.46775	7.90472e-06	0.000191895				CCDC64
ENSDARG00000003697	16.6918	3.79105	1.00073	3.78828	0.000151697	0.00227156	slc5a8l			SLC5A8
ENSDARG00000089149	11.4419	3.79095	1.071	3.53963	0.000400688	0.00489079	si:ch73-199k24.2			GPX2
ENSDARG00000089043	7.71259	3.78952	1.05933	3.57729	0.000347181	0.00435925	ptpn6			PTPN6
ENSDARG00000074182	26.0044	3.78918	0.989187	3.8306	0.000127833	0.00198688	prokr1a			PROKR1
ENSDARG00000002748	891.239	3.78855	0.714788	5.30025	1.15647e-07	5.54623e-06	sema6d			SEMA6C
ENSDARG00000044264	9.72266	3.78823	1.06626	3.55283	0.000381111	0.00468516	si:ch211-113j14.2			PASK
ENSDARG00000052957	26.7393	3.78609	0.828494	4.56985	4.88077e-06	0.000126971	plcd3a			PLCD3
ENSDARG00000034572	32.7875	3.78574	0.817588	4.63037	3.65005e-06	9.97156e-05	gpr143			GPR143
ENSDARG00000097491	7.29998	3.78422	1.05789	3.57715	0.000347362	0.00435925	ugt1b1			-
ENSDARG00000045580	7.65305	3.78347	1.05932	3.57161	0.000354795	0.00443833	lum			LUM
ENSDARG00000062592	14.8194	3.7829	0.994269	3.80471	0.000141971	0.00215873	myl10			MYL10
ENSDARG00000077676	8.27079	3.78097	1.06204	3.56011	0.000370701	0.00458758	CR788320.2			GIMAP7
ENSDARG00000057936	18.7126	3.7803	1.02009	3.70586	0.000210676	0.00294751	lhx5			LHX5
ENSDARG00000090874	13.3257	3.77807	0.978169	3.86239	0.000112282	0.00177729	CR388152.1			-
ENSDARG00000010712	13.5689	3.77789	0.9833	3.84205	0.000122012	0.0019085	npffr1l3			NPFFR1
ENSDARG00000091278	13.451	3.77368	0.980339	3.84937	0.000118423	0.00186277	BX322588.1			-
ENSDARG00000096860	7.70743	3.77351	1.06037	3.55868	0.000372729	0.00460685	nwd1			-
ENSDARG00000091212	20.4738	3.77254	0.838272	4.50037	6.78352e-06	0.000168003	si:dkey-192p21.6			HGSNAT
ENSDARG00000026926	15.987	3.77066	1.00537	3.7505	0.00017648	0.0025566	rom1b			ROM1
ENSDARG00000091885	16.275	3.76829	0.895766	4.20678	2.59039e-05	0.000529273	grnas			-
ENSDARG00000014796	12.0083	3.7661	0.96725	3.89361	9.87631e-05	0.0015879	wnt11r			WNT11
ENSDARG00000044447	27.6103	3.76581	0.851462	4.42275	9.74505e-06	0.000228374	CDHR1 (2 of 2)			CDHR1
ENSDARG00000077935	18.5332	3.76565	0.927769	4.05883	4.93197e-05	0.000898241	relnl			RELN
ENSDARG00000096958	8.59784	3.76478	1.06528	3.53406	0.000409222	0.0049667	si:ch211-25g7.5			-
ENSDARG00000078222	775.888	3.76375	0.449181	8.37913	5.33189e-17	2.55085e-14	aatka			AATK
ENSDARG00000094887	12.0786	3.76328	0.967031	3.89158	9.95928e-05	0.0015938	si:ch211-170d8.2			-
ENSDARG00000069552	25.0077	3.76234	0.789246	4.767	1.86986e-06	5.77141e-05	atoh7			ATOH7
ENSDARG00000056805	19.5252	3.75306	0.943446	3.97804	6.94864e-05	0.0011935	PLCH2 (1 of 2)			PLCH2
ENSDARG00000042552	54.6751	3.75304	0.672527	5.58051	2.39818e-08	1.41198e-06	cacna1sb			CACNA1S
ENSDARG00000085101	7.47218	3.75234	1.06071	3.53757	0.000403832	0.00491998	5S_rRNA			-
ENSDARG00000054848	54.4746	3.75199	0.726759	5.16263	2.43502e-07	1.04514e-05	pdk4			PDK4
ENSDARG00000013340	81.4051	3.75148	0.650571	5.76644	8.09638e-09	5.47622e-07	gch2			GCH1
ENSDARG00000089210	106.737	3.75122	0.762862	4.9173	8.7748e-07	3.04633e-05	FP102169.1			-
ENSDARG00000070000	10.1246	3.75042	1.07044	3.50362	0.000458975	0.00545623	txnipb			TXNIP
ENSDARG00000087737	36.8032	3.73879	0.804338	4.64829	3.34698e-06	9.32543e-05	CABZ01113191.1			-
ENSDARG00000007715	34.2632	3.73519	0.914524	4.08431	4.42088e-05	0.000821169	lgsn			LGSN
ENSDARG00000069766	15.2197	3.73462	1.00405	3.71955	0.000199581	0.00281235	caln2			CALN1
ENSDARG00000004111	63.7162	3.73413	0.651109	5.73503	9.74934e-09	6.39576e-07	esr1			ESR1
ENSDARG00000054127	21.2382	3.73312	0.870097	4.29047	1.78296e-05	0.000383894	slc26a6l			SLC26A6
ENSDARG00000001127	17.4179	3.73278	0.919785	4.05831	4.94284e-05	0.000898553	slc17a6a			SLC17A6
ENSDARG00000096329	17.0998	3.7323	0.915093	4.0786	4.53078e-05	0.000836829	si:ch73-389o5.4			-
ENSDARG00000094631	17.4905	3.73111	0.914524	4.07984	4.50659e-05	0.000833342	si:ch211-81a5.2			-
ENSDARG00000056938	23.4666	3.72764	0.984288	3.78714	0.00015239	0.00228004	kera			KERA
ENSDARG00000019613	3017.17	3.72537	0.557668	6.68026	2.38511e-11	3.11893e-09	IP6K2 (2 of 2)			IP6K2
ENSDARG00000081015	8.61213	3.72367	1.06776	3.48736	0.000487812	0.0057296	U7			-
ENSDARG00000008359	348.195	3.72285	0.786078	4.73598	2.18e-06	6.45932e-05	cnn3a			CNN3
ENSDARG00000003317	27.9196	3.72271	0.763974	4.87283	1.10011e-06	3.66985e-05	si:dkeyp-35f12.3			AC010423.1
ENSDARG00000022295	7.5113	3.72014	1.06391	3.49668	0.000471084	0.00556981	hnf1bb			HNF1B
ENSDARG00000052063	61.3047	3.72003	0.775595	4.79636	1.61577e-06	5.14503e-05	col4a5			COL4A5
ENSDARG00000010350	12.7026	3.71956	0.987238	3.76764	0.000164797	0.0024292	c1ql3a			C1QL3
ENSDARG00000078997	37.6914	3.71337	0.836179	4.44087	8.95947e-06	0.000212246	dclk3			DCLK3
ENSDARG00000088201	28.4343	3.71146	0.879411	4.22039	2.43882e-05	0.000501968	CABZ01072699.2			-
ENSDARG00000096257	65.6697	3.70993	0.989094	3.75083	0.000176248	0.0025566	si:ch73-367p23.2			HRC
ENSDARG00000091273	15.3461	3.7097	1.01061	3.67075	0.000241837	0.00327825	ifitm5			IFITM5
ENSDARG00000044588	20.3298	3.70818	0.843126	4.39813	1.09186e-05	0.000251962	emp2			EMP2
ENSDARG00000045929	312.24	3.70792	0.707068	5.24408	1.57061e-07	7.18126e-06	oaz2a			OAZ2
ENSDARG00000069615	23.8151	3.70771	0.912028	4.06535	4.79614e-05	0.000875943	ckmt2a			CKMT2
ENSDARG00000018648	82.503	3.70319	0.883638	4.19085	2.77915e-05	0.00056199	lgr6			-
ENSDARG00000059914	24.1115	3.70267	0.81291	4.55483	5.2427e-06	0.000134955	sdr42e2			SDR42E2
ENSDARG00000008886	12.3985	3.70144	1.07903	3.43035	0.000602799	0.00683068	msxb			MSX2
ENSDARG00000075026	26.6594	3.70047	0.836336	4.42462	9.66102e-06	0.000227219	mkxb			MKX
ENSDARG00000018788	52.0223	3.69919	0.898563	4.11679	3.84188e-05	0.000730217	st8sia2			ST8SIA2
ENSDARG00000061937	127.851	3.6988	0.830479	4.45382	8.4356e-06	0.000202673	myo7aa			MYO7A
ENSDARG00000021046	365.377	3.69819	0.722425	5.11913	3.06952e-07	1.2596e-05	rhbdd1			RHBDD1
ENSDARG00000070171	554.808	3.6974	0.689779	5.36027	8.30969e-08	4.16866e-06	errfi1			ERRFI1
ENSDARG00000074655	25.9931	3.69701	0.848972	4.35469	1.33253e-05	0.000297694	oscp1a			OSCP1
ENSDARG00000062630	196.656	3.69659	0.730051	5.06347	4.11692e-07	1.62155e-05	dnah9l			DNAH11
ENSDARG00000079387	12.4997	3.69647	1.07963	3.42384	0.000617434	0.00695633	si:ch211-102c2.4			-
ENSDARG00000092137	32.6854	3.69554	0.984427	3.754	0.000174038	0.0025381	si:dkey-4i23.5			-
ENSDARG00000079869	25.0754	3.69201	0.931577	3.96318	7.39589e-05	0.00125061	si:ch211-218o21.4			FAM107A
ENSDARG00000079912	70.2487	3.68864	0.635238	5.8067	6.37169e-09	4.44771e-07	RAPGEFL1			RAPGEFL1
ENSDARG00000029994	9.31243	3.6882	1.07375	3.43489	0.000592789	0.00676021	chrm2b			CHRM2
ENSDARG00000019316	27.882	3.68812	0.776092	4.75217	2.01246e-06	6.12696e-05	FER1L6			FER1L6
ENSDARG00000036897	12.6947	3.68769	0.981423	3.75749	0.000171627	0.00251041	SGMS2 (1 of 2)			SGMS2
ENSDARG00000093780	21.3744	3.68664	0.882663	4.17673	2.95729e-05	0.000590105	si:ch211-212c13.6			PZP
ENSDARG00000070755	7.22393	3.68296	1.06631	3.45393	0.000552475	0.00637834	BX511173.1			CCR8
ENSDARG00000078701	13.5328	3.68247	0.997755	3.69076	0.000223588	0.00309942	prdm13			PRDM13
ENSDARG00000053246	33.1224	3.68162	0.782787	4.70322	2.5609e-06	7.40887e-05	DEPDC7 (1 of 2)			DEPDC7
ENSDARG00000060315	17.0073	3.68035	0.930779	3.95405	7.68388e-05	0.00129151	si:dkey-193b15.6			RABGAP1L
ENSDARG00000086567	6.9525	3.67942	1.0657	3.45257	0.000555268	0.00640392	BX323557.2			-
ENSDARG00000079849	16.6528	3.67903	1.02232	3.5987	0.000319811	0.00412161	NRTN			NRTN
ENSDARG00000070964	37.6513	3.67812	0.836714	4.39591	1.10307e-05	0.000253655	si:rp71-15k1.1			-
ENSDARG00000096987	35.6342	3.6756	0.804758	4.56734	4.93962e-06	0.000127656	si:ch73-127k6.2			-
ENSDARG00000071876	17.0049	3.67265	0.92157	3.98521	6.74196e-05	0.00116514	RELL2			RELL2
ENSDARG00000075017	11.5704	3.67016	1.07977	3.39904	0.00067624	0.00751207	polr2m			GCOM1
ENSDARG00000089338	26.6965	3.66982	0.850236	4.31624	1.58708e-05	0.000346667	si:ch211-110e21.3			-
ENSDARG00000069370	68.561	3.66661	0.821399	4.46386	8.0497e-06	0.000195173	tcp10			CENPJ
ENSDARG00000087814	11.9433	3.6646	0.982663	3.72926	0.000192044	0.0027277	MFRP			MFRP
ENSDARG00000042577	38.9757	3.66273	0.843046	4.34464	1.39504e-05	0.000310209	batf3			BATF3
ENSDARG00000042698	69.5579	3.66266	0.645214	5.67666	1.3735e-08	8.57998e-07	si:dkey-15j16.6			-
ENSDARG00000004433	11.0468	3.65525	0.974793	3.74977	0.000176996	0.00256031	btk			BTK
ENSDARG00000053386	6.78931	3.65385	1.06668	3.42545	0.000613783	0.00693111	wdr27			WDR27
ENSDARG00000060838	11.3546	3.65156	0.975762	3.74227	0.000182367	0.00262171	trim35-33			TRIM35
ENSDARG00000021372	1349.95	3.65139	0.681573	5.3573	8.44764e-08	4.22705e-06	tob1b			TOB1
ENSDARG00000045517	12.8295	3.65077	0.987442	3.6972	0.000217994	0.00303474	itih5			ITIH5
ENSDARG00000092521	33.4324	3.64988	0.780241	4.67789	2.89836e-06	8.20366e-05	CR382283.2			-
ENSDARG00000091221	11.1428	3.64896	0.977903	3.73142	0.000190406	0.00271228	TTC34			TTC34
ENSDARG00000060345	26.7967	3.64759	0.960047	3.79938	0.000145056	0.00219374	apod			APOD
ENSDARG00000034429	99.8303	3.64305	0.648372	5.61877	1.92322e-08	1.15718e-06	trim35-12			TRIM35
ENSDARG00000023952	33.6371	3.64287	0.88351	4.12317	3.7369e-05	0.000715814	fam167ab			FAM167A
ENSDARG00000070705	77.99	3.64043	0.808177	4.5045	6.65308e-06	0.000166031	zgc:64022			RERGL
ENSDARG00000016025	11.9792	3.63832	1.08277	3.36019	0.000778875	0.00838707	tacr1b			TACR1
ENSDARG00000002445	93.7033	3.63771	0.809369	4.4945	6.97346e-06	0.000172056	prdm1a			PRDM1
ENSDARG00000093028	21.6683	3.63426	0.988367	3.67703	0.000235961	0.0032276	si:dkey-192i18.3			-
ENSDARG00000061506	39.3935	3.63419	0.704211	5.16065	2.461e-07	1.05398e-05	nsmfb			NSMF
ENSDARG00000042396	22.822	3.63249	0.923009	3.93549	8.30263e-05	0.00137851	trim35-30			TRIM35
ENSDARG00000034080	418.478	3.63247	0.509594	7.12818	1.01708e-12	1.83028e-10	plcd1b			PLCD1
ENSDARG00000045863	7.37884	3.63185	1.07093	3.3913	0.000695609	0.00768697	asb15b			ASB15
ENSDARG00000093230	10.5628	3.62902	0.971259	3.73641	0.000186664	0.00266629	si:ch211-139n6.3			-
ENSDARG00000068603	81.9743	3.62741	0.617093	5.87822	4.14696e-09	3.05799e-07	slc22a5			SLC22A4
ENSDARG00000089552	14.4131	3.62739	0.888653	4.0819	4.46699e-05	0.000828482	C13H2orf61			C2orf61
ENSDARG00000091078	47.2753	3.62704	0.689891	5.25741	1.46098e-07	6.74576e-06	CSF3			-
ENSDARG00000089511	11.6837	3.627	0.985105	3.68184	0.000231553	0.00318283	si:ch73-78o10.1			-
ENSDARG00000028973	48.0238	3.62653	0.898896	4.03442	5.47365e-05	0.000984104	tekt2			TEKT2
ENSDARG00000093755	16.3513	3.62463	0.92132	3.93416	8.3487e-05	0.00138311	si:busm1-12f11.2			-
ENSDARG00000056590	6.9642	3.62423	1.07027	3.38627	0.00070849	0.00778981	calca			CALCB
ENSDARG00000060319	15.9274	3.62182	1.02734	3.52542	0.00042281	0.00510364	scn4bb			SCN4B
ENSDARG00000062251	78.7973	3.62171	0.773829	4.68025	2.8653e-06	8.1218e-05	FBXL7			FBXL7
ENSDARG00000083892	9.5576	3.6216	1.07854	3.35788	0.000785423	0.00843706	SNORA17			-
ENSDARG00000020890	124.436	3.62069	0.722698	5.00996	5.44406e-07	2.05524e-05	tmod4			TMOD4
ENSDARG00000075664	49.4545	3.61893	0.717897	5.04101	4.63073e-07	1.7951e-05	si:ch1073-429i10.1			TM7SF2
ENSDARG00000007628	5536.19	3.61865	0.739826	4.89122	1.00213e-06	3.38328e-05	dusp1			DUSP1
ENSDARG00000069338	53.6879	3.61777	0.716551	5.04886	4.44443e-07	1.7366e-05	zgc:152863			KIAA0247
ENSDARG00000039356	65.8786	3.61776	0.785027	4.60845	4.05685e-06	0.000108561	zgc:194209			APMAP
ENSDARG00000013125	13.1113	3.6168	1.00495	3.59899	0.000319458	0.00411977	dlx1a			DLX1
ENSDARG00000069433	19.4345	3.61218	1.04388	3.46033	0.000539507	0.00624701	tnk1			TNK1
ENSDARG00000068094	6.50029	3.61016	1.06911	3.37679	0.00073336	0.00800493	fgf3			FGF3
ENSDARG00000051940	99.0665	3.6083	0.60498	5.96434	2.45625e-09	1.94272e-07	ugt2a4			UGT2A1
ENSDARG00000059081	417.837	3.60802	0.733929	4.91603	8.83155e-07	3.06062e-05	PRSS35 (2 of 2)			PRSS35
ENSDARG00000052039	10.9516	3.60773	1.08272	3.33209	0.00086197	0.00911458	caspb			CASP4
ENSDARG00000013607	19.5716	3.6063	0.884424	4.07757	4.55084e-05	0.000839372	sema3gb			SEMA3F
ENSDARG00000091658	24.025	3.6048	0.850771	4.2371	2.26428e-05	0.000471484	sptssb			SPTSSB
ENSDARG00000078998	33.3887	3.6034	0.826555	4.35954	1.30337e-05	0.000293857	lhfpl4a			LHFPL4
ENSDARG00000094885	15.7552	3.60061	0.921439	3.9076	9.32174e-05	0.00151362	si:dkey-40h17.6			-
ENSDARG00000074183	21.7178	3.59853	0.80055	4.49508	6.95449e-06	0.000171804				DGKH
ENSDARG00000041724	10.2476	3.59839	1.08233	3.32467	0.000885237	0.00929546	glipr2			GLIPR2
ENSDARG00000002391	56.9256	3.59763	0.698872	5.14777	2.63603e-07	1.10956e-05	tlcd1			TLCD1
ENSDARG00000076485	244.106	3.59755	0.811363	4.43395	9.25203e-06	0.000218649	MYPN			MYPN
ENSDARG00000071001	34.6897	3.59429	0.744494	4.82782	1.38033e-06	4.47522e-05	NUGGC (2 of 4)			NUGGC
ENSDARG00000079472	36.5543	3.59404	0.776496	4.62853	3.68268e-06	0.000100327	F2RL2 (1 of 2)			F2RL2
ENSDARG00000010408	604.247	3.59305	0.629468	5.70807	1.14263e-08	7.37256e-07	igsf9b			IGSF9
ENSDARG00000054324	9.41784	3.59237	1.08091	3.32345	0.000889099	0.00932104	rerglb			RERGL
ENSDARG00000055093	12.2623	3.59152	0.991547	3.62213	0.000292182	0.00383354	CR925817.1			CDH26
ENSDARG00000031876	18.0866	3.59121	0.957552	3.7504	0.000176552	0.0025566	pard6ga			PARD6G
ENSDARG00000076103	110.098	3.5903	0.827268	4.33995	1.42513e-05	0.000315863	grid2ipa			GRID2IP
ENSDARG00000030530	353.165	3.58993	0.665136	5.39728	6.76579e-08	3.46504e-06	slc22a2			SLC22A2
ENSDARG00000087266	6.36457	3.58815	1.07031	3.35245	0.000800999	0.00855751	TRIM14 (6 of 27)			-
ENSDARG00000036943	118.707	3.58524	0.719033	4.98621	6.15767e-07	2.28755e-05	golph3l			GOLPH3L
ENSDARG00000054946	12.0408	3.58133	1.00043	3.5798	0.000343854	0.00433742	mc5rb			MC5R
ENSDARG00000019692	18.5833	3.58118	0.869811	4.11719	3.83524e-05	0.000729751	colq			COLQ
ENSDARG00000033760	30.2694	3.57886	0.783027	4.57055	4.8645e-06	0.000126852	pmelb			PMEL
ENSDARG00000077645	10.8385	3.57862	0.984919	3.63341	0.000279696	0.00369444	GPR78 (2 of 2)			GPR78
ENSDARG00000035984	48.5171	3.57792	0.892004	4.0111	6.04355e-05	0.00106509	mnx1			MNX1
ENSDARG00000077874	22.2452	3.57764	0.833135	4.29418	1.75336e-05	0.000378352	si:dkey-265k11.2			VWA7
ENSDARG00000053803	1111.49	3.57755	0.632071	5.66004	1.51335e-08	9.36414e-07	CABZ01086825.1			KLHL31
ENSDARG00000030737	23.1754	3.57684	0.932357	3.83634	0.000124881	0.00194562	znf326			ZNF326
ENSDARG00000075980	20.0906	3.57673	0.90106	3.96947	7.20333e-05	0.00122332	tmem125b			TMEM125
ENSDARG00000002597	19.1974	3.57486	0.872803	4.09584	4.20643e-05	0.000788053	pabpc1l			PABPC1L
ENSDARG00000091317	86.802	3.57279	0.721485	4.95199	7.34592e-07	2.6536e-05	hunk			HUNK
ENSDARG00000084548	14.3829	3.57178	0.90347	3.9534	7.7048e-05	0.00129392	snoU109			-
ENSDARG00000079324	20.0776	3.56964	0.897823	3.97589	7.01177e-05	0.00120014	ANO9 (2 of 2)			ANO9
ENSDARG00000045747	29.7593	3.56833	0.86393	4.13035	3.6221e-05	0.000698599	cped1			CPED1
ENSDARG00000075896	38.4454	3.56704	0.987203	3.61328	0.000302344	0.00394319	ARX (2 of 2)			ARX
ENSDARG00000037101	29.5443	3.56588	0.765338	4.65923	3.17401e-06	8.90677e-05	mtmr7a			MTMR7
ENSDARG00000007329	13.786	3.5648	0.895671	3.98003	6.89062e-05	0.00118457	tbx16			TBX19
ENSDARG00000095422	18.7092	3.56017	0.862439	4.12803	3.65884e-05	0.0007043	si:ch211-198f4.4			-
ENSDARG00000019125	86.6125	3.55856	0.875756	4.06342	4.83591e-05	0.000882385	klhl40b			KLHL40
ENSDARG00000093473	6.64705	3.55836	1.07397	3.31329	0.00092204	0.00958443	si:dkey-163i6.7			-
ENSDARG00000079958	6.9335	3.55774	1.07469	3.31048	0.000931352	0.00965564	hcar1-2			-
ENSDARG00000074163	68.648	3.55644	0.715332	4.97173	6.63594e-07	2.44188e-05	zgc:162879			RASEF
ENSDARG00000053232	46.0339	3.55598	0.726679	4.89347	9.90736e-07	3.35057e-05	itgb1b.1			ITGB1
ENSDARG00000060753	77.4506	3.55437	0.743257	4.78216	1.73424e-06	5.42537e-05	pear1			PEAR1
ENSDARG00000051823	16.314	3.55191	0.945092	3.75827	0.000171093	0.00250448	hyal4			HYAL4
ENSDARG00000085774	7.10869	3.54987	1.07614	3.29871	0.00097129	0.00998524	5S_rRNA			-
ENSDARG00000096730	36.0814	3.54944	0.791247	4.48588	7.26121e-06	0.000178259	si:ch211-245h14.4			-
ENSDARG00000076927	44.0663	3.54845	0.846994	4.18946	2.79618e-05	0.000564271	DUSP27			DUSP27
ENSDARG00000003084	31.506	3.54605	0.820645	4.32105	1.55291e-05	0.000340729	spire2			SPIRE2
ENSDARG00000002336	15.7604	3.54543	0.94565	3.7492	0.000177398	0.00256423	dlc			DLL1
ENSDARG00000090319	14.7679	3.545	0.926902	3.82456	0.000131004	0.00202494	BX005356.3			RNF212
ENSDARG00000075067	30.5003	3.54489	0.947947	3.73954	0.000184358	0.00264148	AIPL1			AIPL1
ENSDARG00000019945	59.2478	3.54483	0.789289	4.49117	7.08338e-06	0.000174548	ptprdb			PTPRF
ENSDARG00000011407	31.8329	3.54333	0.822189	4.30964	1.63523e-05	0.000356785	col2a1b			COL2A1
ENSDARG00000006065	18.5735	3.54251	0.981057	3.61091	0.000305127	0.00397415	znf385b			ZNF385B
ENSDARG00000073836	8.73846	3.54184	1.08212	3.27306	0.00106388	0.0107401	CR788316.2			-
ENSDARG00000029189	36.332	3.5402	0.81854	4.32501	1.52523e-05	0.000335774	ANO7			ANO7
ENSDARG00000026986	753.407	3.53922	0.536065	6.60222	4.05044e-11	4.90428e-09	rexo1			REXO1
ENSDARG00000094324	82.11	3.53645	0.566502	6.24261	4.30338e-10	4.01956e-08	efemp2a			EFEMP2
ENSDARG00000031693	42.0878	3.53625	0.741914	4.76639	1.87554e-06	5.77531e-05	KIF9			KIF9
ENSDARG00000079945	104.662	3.53344	0.834145	4.23601	2.27528e-05	0.000472772	dfnb59			DFNB59
ENSDARG00000042936	6.35295	3.53316	1.07473	3.2875	0.00101081	0.010332	fam228a			FAM228B
ENSDARG00000053476	47.9438	3.53249	0.88698	3.98261	6.81638e-05	0.0011749	lipca			LIPC
ENSDARG00000074014	34.6651	3.53241	0.978707	3.60926	0.000307072	0.00399417	zgc:194275			LOC101927965
ENSDARG00000062837	77.9167	3.53084	0.864154	4.0859	4.39065e-05	0.000816328	spata13			SPATA13
ENSDARG00000012555	15.8623	3.53026	0.947749	3.72489	0.000195397	0.00276731	ak5			AK5
ENSDARG00000093600	37.7327	3.52719	0.743183	4.74605	2.07427e-06	6.25863e-05	omd			OMD
ENSDARG00000088290	9.75116	3.52718	1.0856	3.24905	0.00115792	0.0115	foxj1b			FOXJ1
ENSDARG00000040747	11.1114	3.52535	0.998427	3.5309	0.000414148	0.00501451	tm4sf4			TM4SF4
ENSDARG00000040037	26.0488	3.52344	0.810255	4.34856	1.37036e-05	0.000305103	st3gal1l3			ST3GAL1
ENSDARG00000053455	105.12	3.52333	0.714137	4.93369	8.06901e-07	2.86209e-05	ccdc103			CCDC103
ENSDARG00000087985	155.094	3.52118	0.631029	5.58006	2.40429e-08	1.41198e-06	ZNF365			ZNF365
ENSDARG00000086272	8.37073	3.5185	1.08287	3.24923	0.00115719	0.0114986	si:dkey-4p15.5			ZPLD1
ENSDARG00000086137	102.06	3.51799	0.606463	5.80083	6.59869e-09	4.57361e-07	nobox			NOBOX
ENSDARG00000079462	21.1774	3.51641	0.99456	3.53564	0.000406785	0.00494981	PTGES3L			PTGES3L
ENSDARG00000077077	6.86088	3.51639	1.07789	3.26229	0.00110515	0.0110825	CU695216.1			-
ENSDARG00000097305	10.2569	3.5163	0.984755	3.57074	0.000355979	0.00445031	si:dkey-288d17.2			-
ENSDARG00000045601	17.7431	3.51525	1.04821	3.35359	0.000797717	0.00854572	cax1			-
ENSDARG00000074610	9.82023	3.51418	1.08694	3.23311	0.00122451	0.0119914	si:ch211-113e8.6			-
ENSDARG00000076449	8.84508	3.51272	1.08503	3.23744	0.00120606	0.011876	KBTBD13 (3 of 3)			KBTBD13
ENSDARG00000019962	3513.87	3.5127	0.617729	5.68648	1.29683e-08	8.17923e-07	dopey1			DOPEY1
ENSDARG00000020054	41.0083	3.51137	0.970904	3.6166	0.000298496	0.00390593	aox1			AOX1
ENSDARG00000002494	26.1	3.51028	0.830757	4.22539	2.38522e-05	0.000493004	itgb6			ITGB6
ENSDARG00000040944	10.0309	3.50979	0.976685	3.59358	0.00032617	0.00417885	ntd5			APOH
ENSDARG00000055009	279.301	3.50778	0.512977	6.83808	8.02607e-12	1.19266e-09	col4a1			COL4A1
ENSDARG00000062828	19.6779	3.50733	0.996302	3.52035	0.000430973	0.00519259				IRGC
ENSDARG00000004355	16.661	3.50386	0.951102	3.684	0.000229606	0.00316495	nr0b2b			NR0B2
ENSDARG00000094675	10.0125	3.50163	0.984909	3.55528	0.000377574	0.00465501	TUSC5 (2 of 2)			TUSC5
ENSDARG00000096273	50.5149	3.49876	0.873982	4.00325	6.24792e-05	0.00109227	si:dkey-3n22.9			HMGXB3
ENSDARG00000077001	88.0113	3.49806	0.780318	4.48286	7.36482e-06	0.000180351	CT867948.1			NFKBID
ENSDARG00000097952	74.7514	3.49701	0.746095	4.68709	2.7712e-06	7.91223e-05	si:ch211-284e13.14			-
ENSDARG00000033029	131.818	3.49548	0.745231	4.69047	2.72575e-06	7.79381e-05	pkd1b			PKD1
ENSDARG00000037857	208.673	3.49479	0.643914	5.42742	5.7175e-08	3.02288e-06	tmem184a			TMEM184A
ENSDARG00000033802	6.43337	3.49464	1.07834	3.24075	0.00119216	0.0117595	cyp27a7			CYP27A1
ENSDARG00000045516	11.7259	3.49382	1.0029	3.48372	0.000494494	0.00580114	itih2			ITIH2
ENSDARG00000092170	32.5359	3.49358	1.0521	3.32057	0.000898323	0.0093936	apoc1l			APOC1
ENSDARG00000092790	15.5536	3.49246	0.945538	3.69362	0.00022108	0.00307116	si:ch211-130h14.4			-
ENSDARG00000097606	355.711	3.49235	0.656277	5.32146	1.02936e-07	5.03513e-06	TMEM82			-
ENSDARG00000069945	7.39588	3.49216	1.08191	3.22778	0.00124753	0.0121441	p2ry12			P2RY12
ENSDARG00000069292	6.51429	3.49028	1.07895	3.23487	0.00121697	0.0119473	si:dkeyp-89c11.1			ACOT2
ENSDARG00000057169	82.0493	3.48831	0.704997	4.94798	7.4988e-07	2.69749e-05	abca4a			ABCA4
ENSDARG00000059936	2594.88	3.48809	0.732706	4.76057	1.93052e-06	5.92599e-05	HERC4			HERC4
ENSDARG00000077503	10.0058	3.48761	0.986293	3.53608	0.000406117	0.00494474	CR792453.1			-
ENSDARG00000087513	10.6486	3.48651	0.997787	3.49424	0.000475411	0.00561421	CABZ01048675.1			-
ENSDARG00000097872	9.32694	3.48312	1.08801	3.20138	0.00136769	0.0130356	si:ch211-137j23.6			-
ENSDARG00000039385	40.169	3.47935	0.75675	4.59776	4.27056e-06	0.000113046	dlg4b			DLG4
ENSDARG00000041022	1374.45	3.47927	0.754275	4.61273	3.97415e-06	0.000106639	pdcd4b			PDCD4
ENSDARG00000094708	198.931	3.4786	0.684324	5.08327	3.70986e-07	1.48812e-05	sftpba			SFTPB
ENSDARG00000083310	7.54081	3.47852	1.08334	3.21092	0.00132312	0.0127107	dre-mir-146a			MIR146B
ENSDARG00000005108	21.2427	3.47851	0.834083	4.17046	3.03983e-05	0.000604116	oclna			OCLN
ENSDARG00000016815	10.2283	3.47845	0.991404	3.50861	0.00045046	0.00537129	casc1			CASC1
ENSDARG00000011519	5.86158	3.47551	1.0767	3.22793	0.00124688	0.0121441	myl4			MYL4
ENSDARG00000071583	20.0293	3.47543	0.999589	3.47685	0.000507333	0.00591989	gtf3ab			GTF3A
ENSDARG00000078294	50.1281	3.4753	0.892173	3.89532	9.80684e-05	0.00158062	si:ch211-113a14.14			-
ENSDARG00000061916	34.9368	3.47437	0.869955	3.99373	6.50419e-05	0.00112917	tmem51b			TMEM51
ENSDARG00000090326	20.5816	3.47418	0.834121	4.16509	3.11235e-05	0.00061301	MAPK8IP1			MAPK8IP1
ENSDARG00000012281	64.2035	3.47397	0.648066	5.36051	8.29856e-08	4.16866e-06				INA
ENSDARG00000045959	40.4521	3.47351	0.892553	3.89166	9.95597e-05	0.0015938	csf3r			CSF3R
ENSDARG00000059885	11.3876	3.4727	1.00465	3.45661	0.000547021	0.00631909	frmd3			FRMD3
ENSDARG00000001803	46.0829	3.46987	0.698021	4.97102	6.66023e-07	2.44188e-05	kcnh6			KCNH6
ENSDARG00000087403	7.69822	3.46908	1.0844	3.19907	0.00137874	0.0131027	si:ch211-214p13.3			PVRL4
ENSDARG00000027075	19.4981	3.46812	0.914202	3.7936	0.00014848	0.00223346	ano1			ANO1
ENSDARG00000057286	32.6135	3.46781	0.780722	4.4418	8.92103e-06	0.000211591	swap70b			SWAP70
ENSDARG00000042189	20.2607	3.46653	0.930893	3.72388	0.000196185	0.00277646	si:ch211-59c24.1			TSPAN33
ENSDARG00000074245	11993.3	3.4664	0.624872	5.54737	2.89993e-08	1.67794e-06	spen			SPEN
ENSDARG00000043514	11.5793	3.46611	1.01435	3.41708	0.000632961	0.00711084	si:dkey-239i20.4			FMO5
ENSDARG00000030262	10.2279	3.46574	0.995889	3.48005	0.000501329	0.00586378	si:ch211-220i18.4			SRPK3
ENSDARG00000043658	11.4197	3.46474	1.01289	3.42066	0.000624703	0.00702612	cxadr			CXADR
ENSDARG00000027963	17.7004	3.4589	0.88888	3.8913	9.97082e-05	0.00159395	camkva			CAMKV
ENSDARG00000090196	14.0212	3.45884	0.919377	3.76215	0.000168456	0.00246955	SYN3			SYN1
ENSDARG00000015527	10.7698	3.45791	1.0052	3.44003	0.000581653	0.00664094	CU929145.1			MYADML2
ENSDARG00000097313	8.07178	3.45745	1.08734	3.17975	0.00147404	0.0138474	si:dkeyp-116h7.4			-
ENSDARG00000075248	23.7527	3.45555	0.790526	4.3712	1.23564e-05	0.000279874	zgc:172133			AMICA1
ENSDARG00000077572	9.87625	3.45528	0.991434	3.48514	0.000491882	0.00577395	si:ch211-193k19.2			SAMD3
ENSDARG00000020076	6042.24	3.45129	0.690962	4.99491	5.8863e-07	2.19505e-05	brdt			BRDT
ENSDARG00000055740	34.1546	3.44876	0.703609	4.90152	9.50957e-07	3.24966e-05	42072			MARCH9
ENSDARG00000096834	120.459	3.44683	0.584105	5.90104	3.61221e-09	2.72513e-07	si:ch211-155k24.9			-
ENSDARG00000094027	6.16475	3.44622	1.08058	3.18922	0.00142658	0.0134789	CR381646.1			-
ENSDARG00000052376	23.3665	3.44601	0.972371	3.54393	0.00039421	0.00481771	b3gnt2a			B3GNT2
ENSDARG00000093091	36.3087	3.44585	0.914587	3.76765	0.00016479	0.0024292	iqsec3b			IQSEC3
ENSDARG00000088595	30.9717	3.44463	0.760787	4.52772	5.96243e-06	0.000150519	CRISPLD2			CRISPLD2
ENSDARG00000074004	11.0798	3.44373	1.01279	3.40024	0.000673273	0.00748653	STAC			STAC
ENSDARG00000095407	8.05657	3.4431	1.08805	3.16448	0.00155362	0.0144359	si:dkey-9i23.8			-
ENSDARG00000097841	11.8504	3.4427	1.01939	3.37722	0.000732226	0.007997	si:ch211-266k13.3			-
ENSDARG00000059956	16.8652	3.44251	0.983643	3.49975	0.000465694	0.00551605	ptk6b			PTK6
ENSDARG00000055175	16.618	3.44147	0.863972	3.98331	6.79628e-05	0.00117246	c1qtnf6a			C1QTNF6
ENSDARG00000091359	32.3068	3.4401	0.793301	4.33643	1.44814e-05	0.00031988	CAMSAP3 (2 of 2)			CAMSAP3
ENSDARG00000056284	47.4157	3.4387	0.780904	4.40348	1.06528e-05	0.000246992	drd7			DRD1
ENSDARG00000061858	9.53256	3.43868	0.991263	3.46899	0.000522418	0.00608144	zgc:153968			PRSS45
ENSDARG00000062425	233.009	3.43748	0.707968	4.85542	1.2013e-06	3.95252e-05	C9H2orf69			C2orf69
ENSDARG00000038574	42.2195	3.43731	0.717736	4.7891	1.67534e-06	5.28324e-05	scg2b			SCG2
ENSDARG00000062199	46.5336	3.43721	0.727798	4.72276	2.32671e-06	6.84233e-05	si:dkey-217l24.1			GSE1
ENSDARG00000058548	16.5149	3.43466	0.871331	3.94185	8.08539e-05	0.00134516	bves			BVES
ENSDARG00000076591	437.012	3.43463	0.78353	4.38353	1.16773e-05	0.000266027	snap91			SNAP91
ENSDARG00000038271	13.2568	3.43176	1.03316	3.32164	0.000894917	0.00937202	zgc:113293			CD48
ENSDARG00000052057	23.6174	3.42967	0.812214	4.22262	2.41477e-05	0.00049754	PCOLCE (1 of 2)			PCOLCE
ENSDARG00000058206	20.2178	3.42856	1.01405	3.38106	0.000722074	0.00790814	sb:cb252			PWP2
ENSDARG00000074527	97.88	3.42123	0.892545	3.83312	0.000126528	0.00196815	CHST15			CHST15
ENSDARG00000097690	35.5252	3.42025	0.826832	4.13657	3.5253e-05	0.000684361	si:dkey-16n21.5			-
ENSDARG00000020979	52.5037	3.4194	0.833881	4.10059	4.12098e-05	0.000772782	FAM65C			FAM65C
ENSDARG00000014058	37.5003	3.41818	0.853754	4.0037	6.23592e-05	0.00109115	rab36			RAB36
ENSDARG00000037002	45.2053	3.41765	0.796409	4.29132	1.7761e-05	0.000382838	zgc:152968			REXO1L11P
ENSDARG00000095533	19.7022	3.41509	0.833896	4.09534	4.21549e-05	0.000788996	si:ch211-198c19.3			-
ENSDARG00000086306	12.051	3.41431	1.02517	3.33049	0.000866923	0.00915708	CABZ01073174.1			ADAP1
ENSDARG00000093924	14.2127	3.41226	0.943739	3.61568	0.000299558	0.003917	si:ch211-222h17.8			-
ENSDARG00000089255	5.69698	3.41113	1.08117	3.15504	0.00160475	0.0148337	si:ch211-286c4.6			CD59
ENSDARG00000078187	20.4667	3.41111	0.849191	4.0169	5.89699e-05	0.00104573	slc12a5b			SLC12A5
ENSDARG00000035309	25.796	3.41079	0.996867	3.42151	0.000622738	0.00700803	entpd3			ENTPD3
ENSDARG00000090833	48.9111	3.40926	0.874963	3.89646	9.76087e-05	0.0015745	igfbp6b			IGFBP6
ENSDARG00000036940	48.9136	3.40691	0.93287	3.65207	0.000260131	0.00348291	ctssa			CTSS
ENSDARG00000020107	635.806	3.40601	0.687768	4.95227	7.33522e-07	2.6536e-05	usp2a			USP2
ENSDARG00000025608	14.8659	3.40549	0.949437	3.58686	0.000334688	0.00425861	casp6l1			CASP6
ENSDARG00000097883	18.7751	3.40417	0.922937	3.68841	0.00022566	0.00312152	si:ch211-196c10.14			-
ENSDARG00000087923	573.077	3.40301	0.698776	4.86997	1.11617e-06	3.70451e-05				MIDN
ENSDARG00000068855	33.4877	3.40276	0.744954	4.56775	4.9298e-06	0.00012757	CCDC176 (2 of 2)			CCDC176
ENSDARG00000006207	5.71011	3.4026	1.08285	3.14225	0.00167655	0.0153455	gpx1b			GPX1
ENSDARG00000023287	7.39924	3.39864	1.08875	3.1216	0.00179873	0.0162816	hsd17b3			HSD17B3
ENSDARG00000021250	18.9128	3.39782	1.06469	3.19138	0.00141595	0.0133979	slc25a48			SLC25A48
ENSDARG00000079822	160.074	3.39749	0.733229	4.6336	3.59361e-06	9.84477e-05	BSN (2 of 3)			BSN
ENSDARG00000090713	9.95076	3.39661	0.995495	3.41198	0.00064493	0.00722462	FP236276.2			MMP3
ENSDARG00000003822	40.8084	3.39456	0.910488	3.72829	0.000192787	0.00273429	ankrd16			ANKRD16
ENSDARG00000044844	9.14847	3.39162	0.994492	3.4104	0.000648679	0.00725832	zgc:66483			-
ENSDARG00000031757	19.7874	3.391	0.832588	4.07284	4.64424e-05	0.000853765	tmc4			TMC7
ENSDARG00000054584	25.3078	3.39098	0.845931	4.00858	6.10842e-05	0.00107363	CR381630.1			SLC30A1
ENSDARG00000088234	15.4183	3.39038	1.10066	3.08031	0.00206784	0.0180752	si:ch211-217k17.12			-
ENSDARG00000060584	49.3066	3.3889	0.863121	3.92633	8.62511e-05	0.00142169	si:dkey-226m8.9			KANK1
ENSDARG00000086327	26.2525	3.38888	0.866456	3.9112	9.18382e-05	0.00149415	srrm4			-
ENSDARG00000031046	63.9087	3.38861	0.640024	5.2945	1.19343e-07	5.70953e-06	nr1h5			NR1H3
ENSDARG00000016691	5.54404	3.38854	1.08215	3.13131	0.00174031	0.0158699	cd9b			CD9
ENSDARG00000053625	13.0912	3.3884	1.03404	3.27685	0.0010497	0.0106353	anxa2b			ANXA2
ENSDARG00000088709	98.1923	3.38792	0.700437	4.83687	1.319e-06	4.2977e-05	tnfaip8l3			TNFAIP8L3
ENSDARG00000024101	26.8483	3.38718	0.888271	3.81323	0.000137162	0.00210026	adra1d			ADRA1D
ENSDARG00000030656	29.2942	3.38481	0.758926	4.46	8.19608e-06	0.000197501	42250			SEPT3
ENSDARG00000084791	6.96121	3.38456	1.08849	3.10942	0.00187457	0.0168513	5S_rRNA			-
ENSDARG00000093705	12.4356	3.38334	1.02652	3.29593	0.000980952	0.0100687	si:dkey-103j14.4			-
ENSDARG00000039436	95.412	3.38319	0.829227	4.07993	4.50498e-05	0.000833342	il13ra2			IL13RA2
ENSDARG00000041382	27.69	3.38297	0.803922	4.20808	2.57554e-05	0.00052734	si:dkey-283b15.2			NPTX1
ENSDARG00000032993	13.8901	3.38287	0.952182	3.55276	0.000381214	0.00468516	si:dkey-25o1.9			-
ENSDARG00000090072	63.1181	3.3824	0.782567	4.32218	1.54492e-05	0.000339727	CU462878.1			KRTCAP3
ENSDARG00000009737	8.03118	3.38197	1.09161	3.09816	0.00194729	0.0173382	bon			MIXL1
ENSDARG00000018814	24.4811	3.37838	0.92963	3.63411	0.00027894	0.00368694	esrp2			ESRP2
ENSDARG00000088950	49.6586	3.37825	0.685831	4.92577	8.403e-07	2.93283e-05	sycp2			SYCP2
ENSDARG00000078364	22.8232	3.37797	0.786506	4.2949	1.7477e-05	0.000377545	AL954361.1			EPHX3
ENSDARG00000015947	17.3121	3.37711	0.886546	3.80929	0.000139365	0.002129	matn4			MATN2
ENSDARG00000079187	6.61134	3.37676	1.08778	3.10427	0.00190747	0.0170533	tbx19			TBX19
ENSDARG00000038196	25.096	3.37676	0.94348	3.57905	0.00034485	0.00434511	zgc:112146			-
ENSDARG00000037946	10.4558	3.37433	1.01676	3.31873	0.00090429	0.00943508	prl			PRL
ENSDARG00000057827	8.9547	3.37263	1.09422	3.08223	0.00205457	0.0179913	CU467865.1			-
ENSDARG00000095635	40.5747	3.37059	0.755411	4.46193	8.12253e-06	0.000196402	si:dkey-261j4.5			-
ENSDARG00000033231	47.3229	3.37054	0.760468	4.43219	9.32802e-06	0.000220179	mcm6l			MCM6
ENSDARG00000078299	12.2736	3.3701	0.923361	3.64981	0.00026243	0.00350413	COLGALT2 (2 of 2)			COLGALT2
ENSDARG00000068303	44.6075	3.36866	0.73735	4.56861	4.90963e-06	0.000127336	zgc:171509			PRSS1
ENSDARG00000058656	64.901	3.3685	0.709837	4.74546	2.08036e-06	6.25863e-05	desma			DES
ENSDARG00000097497	8.68611	3.36771	0.986949	3.41224	0.000644313	0.00722183	si:dkey-45m5.6			-
ENSDARG00000000588	277.983	3.36748	0.68335	4.9279	8.31174e-07	2.90948e-05	grasp			GRASP
ENSDARG00000060913	5.61808	3.36726	1.08525	3.10275	0.00191729	0.0171178				-
ENSDARG00000086027	63.4527	3.36713	0.582424	5.78123	7.41557e-09	5.08589e-07	si:ch211-168d23.3			GLTSCR1L
ENSDARG00000097997	12.9534	3.36699	0.938903	3.58609	0.000335677	0.00426721	si:ch211-272b8.7			-
ENSDARG00000031278	6.11259	3.36527	1.08744	3.09468	0.00197023	0.0174948	CU570981.1			-
ENSDARG00000068296	9.01633	3.36472	0.994205	3.38433	0.00071352	0.00784072	SLCO3A1 (2 of 2)			SLCO3A1
ENSDARG00000093748	24.5218	3.36336	1.04567	3.21645	0.00129787	0.0125531	si:ch211-217k17.11			-
ENSDARG00000097234	61.6265	3.36309	0.721232	4.66298	3.11658e-06	8.75812e-05	fos			-
ENSDARG00000010266	118.109	3.36209	0.576954	5.82731	5.63266e-09	3.99392e-07	igf2bp3			IGF2BP3
ENSDARG00000079413	11.1653	3.36144	1.02733	3.27202	0.00106783	0.0107689	PPEF2			PPEF2
ENSDARG00000079305	48.6432	3.35991	0.82402	4.07746	4.5531e-05	0.000839372	hbae3			HBZ
ENSDARG00000054911	52.8786	3.35991	0.806329	4.16692	3.08745e-05	0.000610487	tmsb			TMSB10
ENSDARG00000045051	49.65	3.35674	0.739329	4.54026	5.61858e-06	0.000143319	slc16a3			SLC16A3
ENSDARG00000070368	17.8509	3.35633	0.901715	3.72216	0.000197524	0.00278936	casp6l2			CASP6
ENSDARG00000023062	720.91	3.35578	0.745614	4.50069	6.77336e-06	0.000167964	cyr61			CYR61
ENSDARG00000031649	7.31374	3.35541	1.09216	3.07226	0.00212444	0.0184303	sst3			SST
ENSDARG00000044752	46.4885	3.35518	0.814635	4.11863	3.81123e-05	0.000727746	p2rx4a			P2RX4
ENSDARG00000058682	5.57588	3.35443	1.08513	3.09126	0.00199306	0.0176436	si:dkey-184p9.9			-
ENSDARG00000091061	33.0328	3.35409	0.832846	4.02726	5.64302e-05	0.0010072	slc38a3b			-
ENSDARG00000041173	6.07969	3.35329	1.08723	3.08425	0.00204068	0.0179096	adra1bb			ADRA1B
ENSDARG00000056108	6.75814	3.35256	1.08981	3.07628	0.00209602	0.0182403	ndufa4			NDUFA4
ENSDARG00000055290	26.8155	3.35208	0.892243	3.75691	0.000172026	0.00251251	mpeg1			MPEG1
ENSDARG00000071430	20.1231	3.35014	0.852841	3.92821	8.55814e-05	0.00141352	smyhc1			MYH6
ENSDARG00000017880	18.5931	3.34648	0.935581	3.5769	0.000347693	0.00436061	kcnip3b			KCNIP3
ENSDARG00000027419	23.1813	3.34644	0.837007	3.9981	6.38519e-05	0.00111329	gad1b			GAD1
ENSDARG00000034862	18.532	3.345	0.834231	4.00968	6.08024e-05	0.00106963	f7			F7
ENSDARG00000007247	438.198	3.3445	0.792533	4.22001	2.44291e-05	0.000502281	ric8a			RIC8A
ENSDARG00000088222	18.5012	3.34413	0.838514	3.98816	6.65881e-05	0.00115179	fam78ab			FAM78A
ENSDARG00000028354	30.8081	3.34123	0.991117	3.37118	0.00074847	0.00813816	stxbp6l			STXBP6
ENSDARG00000008788	27.2753	3.34024	0.832405	4.01276	6.00123e-05	0.00105995	camk1gb			CAMK1G
ENSDARG00000086215	58.8101	3.3401	0.762451	4.38075	1.18273e-05	0.000269133	GPR156			GPR156
ENSDARG00000070337	144.743	3.33844	0.666357	5.00999	5.4434e-07	2.05524e-05	hoxc1a			HOXD1
ENSDARG00000052400	14.4347	3.3375	0.972687	3.43122	0.000600871	0.00682855	CABZ01072541.1			-
ENSDARG00000063129	6.0607	3.33629	1.08855	3.06489	0.0021775	0.0187508	KCNMB3			KCNMB3
ENSDARG00000034930	17.0542	3.33342	1.00599	3.31359	0.000921065	0.00958443	cx52.6			GJA10
ENSDARG00000087272	29.1394	3.33312	0.756205	4.4077	1.04476e-05	0.000243096	TRPM6			TRPM6
ENSDARG00000023026	9.99282	3.33266	1.01573	3.28104	0.00103426	0.0105114	pkp2			PKP2
ENSDARG00000070140	9.28251	3.33068	1.00752	3.30582	0.000946982	0.00978149	RETSAT (2 of 2)			RETSAT
ENSDARG00000091306	45.9087	3.32946	0.700653	4.75194	2.01473e-06	6.12696e-05	kcnn1a			KCNN2
ENSDARG00000043536	376.667	3.3293	0.727083	4.57898	4.67244e-06	0.000122363	si:dkey-86e18.1			-
ENSDARG00000018881	78.3429	3.32906	0.854855	3.8943	9.84844e-05	0.00158472	apobec2a			APOBEC2
ENSDARG00000095855	248.046	3.32761	0.677981	4.90811	9.19591e-07	3.16452e-05	si:ch211-163l21.11			LRMP
ENSDARG00000022730	30.6132	3.32555	0.822245	4.04447	5.24419e-05	0.000948938	aasdh			AASDH
ENSDARG00000079355	81.125	3.3243	0.70974	4.68382	2.81574e-06	8.00446e-05	flrt2			FLRT2
ENSDARG00000080745	5.38697	3.32371	1.08764	3.0559	0.00224383	0.0191943	U12			-
ENSDARG00000058567	8.31805	3.32252	1.09609	3.03125	0.00243544	0.0205114	avp			AVP
ENSDARG00000038025	820.608	3.32066	0.719076	4.61796	3.87538e-06	0.000104994	cbx7a			CBX7
ENSDARG00000061791	63.8677	3.32031	0.792743	4.18839	2.80941e-05	0.000564467	nyx			NYX
ENSDARG00000090446	17.1211	3.3153	1.06716	3.10667	0.00189209	0.0169623				-
ENSDARG00000056920	11.1441	3.31312	1.03137	3.21236	0.0013165	0.012677	tmem88a			TMEM88
ENSDARG00000005139	49.4508	3.31285	0.849688	3.8989	9.66315e-05	0.00156131	hhatlb			HHATL
ENSDARG00000074962	116.621	3.31025	0.655054	5.0534	4.34004e-07	1.7026e-05	CABZ01072083.1			DUSP26
ENSDARG00000000804	5.3924	3.30998	1.08832	3.04138	0.002355	0.0199798	rassf6			RASSF6
ENSDARG00000013552	119.125	3.30965	0.626516	5.28262	1.27346e-07	6.01903e-06	SLC16A5 (1 of 2)			SLC16A5
ENSDARG00000078552	30.1398	3.30931	0.798943	4.1421	3.44135e-05	0.000672325	grhl3			GRHL3
ENSDARG00000096925	14.9106	3.30873	0.879014	3.76413	0.000167127	0.00246111	si:dkey-49o11.2			-
ENSDARG00000003414	8.5633	3.30698	1.09776	3.01249	0.00259111	0.0215449	capslb			CAPSL
ENSDARG00000055036	14.3676	3.30648	0.978359	3.37962	0.000725854	0.00794067	zgc:110377			ITIH3
ENSDARG00000042913	94.0426	3.30598	0.64643	5.11422	3.15043e-07	1.28473e-05	spef2			SPEF2
ENSDARG00000061365	33.3065	3.3042	0.875144	3.77561	0.000159618	0.00237011	hepacam2			HEPACAM2
ENSDARG00000093129	5.9669	3.30366	1.09161	3.02642	0.00247466	0.0207084	si:rp71-45k5.2			-
ENSDARG00000045306	5.60811	3.30231	1.09039	3.02855	0.00245734	0.0206209	slc51a			SLC51A
ENSDARG00000086698	8.00126	3.29997	1.09742	3.00703	0.00263812	0.0218064	TMEM200C (1 of 2)			TMEM200C
ENSDARG00000063186	28.0097	3.2996	0.866641	3.80734	0.000140471	0.00214256	BEND7			BEND7
ENSDARG00000075161	25.2569	3.29948	0.889337	3.71005	0.000207218	0.00290534	defbl1			-
ENSDARG00000068250	24.8618	3.29743	0.803945	4.10157	4.10364e-05	0.000771005	si:ch211-151h10.2			-
ENSDARG00000086161	8.58513	3.29656	1.00048	3.29498	0.00098428	0.0100923	TMPRSS7			TMPRSS7
ENSDARG00000070966	15.169	3.29598	0.871698	3.7811	0.000156137	0.00232369	insl5a			INSL5
ENSDARG00000076139	9.68578	3.2956	1.10045	2.99477	0.0027465	0.0225597	si:dkey-71p21.13			CD276
ENSDARG00000044098	444.367	3.29505	0.656441	5.01957	5.17872e-07	1.97628e-05	egr2a			EGR2
ENSDARG00000073684	71.9302	3.29458	0.790388	4.1683	3.06877e-05	0.000609134	quo			PLEKHG4B
ENSDARG00000088061	13.5485	3.29374	0.968644	3.40036	0.000672968	0.00748653	si:dkeyp-72e1.9			STXBP4
ENSDARG00000097239	22.4082	3.29114	0.905597	3.63422	0.000278824	0.00368694	si:ch73-31d8.2			-
ENSDARG00000028478	19.6637	3.28912	0.969231	3.39354	0.000689967	0.00763752	si:ch211-173n18.3			METTL7A
ENSDARG00000023861	6.8695	3.28818	1.09553	3.00145	0.00268701	0.0221732	dnase1l3l			DNASE1L3
ENSDARG00000044512	5.2148	3.28786	1.0887	3.01999	0.00252784	0.0210904	ca4c			CA4
ENSDARG00000060567	21.4047	3.28771	0.988653	3.32544	0.000882786	0.00928005	trpm2			TRPM2
ENSDARG00000011989	50.2744	3.28674	0.723911	4.54025	5.61879e-06	0.000143319	crx			CRX
ENSDARG00000028514	2016.29	3.28664	0.686136	4.79007	1.66721e-06	5.26609e-05	cited4b			CITED4
ENSDARG00000055069	19.1852	3.28554	0.857815	3.83013	0.000128073	0.00198904	FRRS1L			FRRS1L
ENSDARG00000079586	35.8089	3.27996	0.794951	4.12599	3.69141e-05	0.000709177	gabrb2			GABRB2
ENSDARG00000079713	9.1316	3.27737	1.01102	3.24166	0.00118836	0.0117311	CABZ01016604.1			CCL28
ENSDARG00000093954	25.7415	3.27643	0.829401	3.95036	7.80337e-05	0.00130489	si:dkey-9i23.16			-
ENSDARG00000069296	40.4811	3.27615	0.711745	4.60299	4.16478e-06	0.000110844	moxd1l			MOXD1
ENSDARG00000043470	21.5056	3.2749	0.81978	3.99485	6.47344e-05	0.00112568	rsph3			RSPH3
ENSDARG00000083576	19.8806	3.27444	0.976605	3.35288	0.000799755	0.00854978	SNORA13			-
ENSDARG00000016793	8.94131	3.27244	1.10041	2.97383	0.00294109	0.0237382	crybb1l2			CRYBB1
ENSDARG00000063518	12.6053	3.27209	0.957771	3.41636	0.000634649	0.00712573	CPN2			CPN2
ENSDARG00000061548	86.3642	3.27169	0.733279	4.46172	8.13042e-06	0.000196402	si:ch211-145o7.3			FOXN2
ENSDARG00000052717	20.932	3.27036	0.907859	3.60227	0.00031545	0.0040818	fbxo43			FBXO43
ENSDARG00000088934	17.6466	3.26803	0.832701	3.92461	8.68695e-05	0.00142589	BX322612.1			-
ENSDARG00000091602	26.8047	3.26774	0.837692	3.90088	9.58419e-05	0.00154983	CR790368.1			-
ENSDARG00000011163	27.7469	3.26698	0.765657	4.2669	1.98208e-05	0.000419855	sema3fa			SEMA3F
ENSDARG00000091383	9.23427	3.2668	1.0148	3.21917	0.00128562	0.0124714	CABZ01072242.1			ITGA7
ENSDARG00000004904	8.67767	3.26666	1.00823	3.24	0.00119529	0.0117817	gys2			GYS2
ENSDARG00000004498	4.94316	3.26594	1.08943	2.99784	0.00271898	0.0223847	xkr8.1			XKR9
ENSDARG00000095920	8.4751	3.26462	1.00272	3.25576	0.00113091	0.0112947	si:ch211-132p20.5			-
ENSDARG00000015559	8.03759	3.26152	0.995226	3.27717	0.00104854	0.0106345	fstl1a			FSTL1
ENSDARG00000097488	13.1323	3.26101	0.968158	3.36826	0.000756446	0.00820969	UNC80 (2 of 2)			-
ENSDARG00000016584	55.8006	3.26089	0.695061	4.69152	2.71186e-06	7.76543e-05	rgs7			RGS7
ENSDARG00000096757	14.8031	3.25685	0.981212	3.31921	0.000902735	0.00943271	FRMD1 (2 of 2)			-
ENSDARG00000074815	48.159	3.25599	0.731081	4.45366	8.44171e-06	0.000202673	mxra5a			MXRA5
ENSDARG00000056007	7.116	3.25492	1.0981	2.96415	0.00303516	0.0242999	cyb5d1			CYB5D1
ENSDARG00000092408	5.45348	3.25467	1.09302	2.97769	0.00290434	0.0235019	si:ch73-22b20.4			-
ENSDARG00000063661	125.548	3.25355	0.664677	4.89493	9.83403e-07	3.33245e-05	nuak2			NUAK2
ENSDARG00000002722	9.31137	3.25289	1.01832	3.19436	0.0014014	0.0132859	ankrd2			ANKRD2
ENSDARG00000094839	85.9671	3.25277	0.740398	4.39327	1.11656e-05	0.000255857	si:dkey-246e1.1			-
ENSDARG00000062101	29.0025	3.25175	0.8182	3.97427	7.05949e-05	0.00120515	iffo2a			IFFO2
ENSDARG00000078428	15.268	3.25127	0.907685	3.58194	0.000341056	0.00430767				HTR3C
ENSDARG00000045289	86.1878	3.24905	0.594336	5.46669	4.58508e-08	2.5263e-06	gpr137c			GPR137C
ENSDARG00000091540	12.856	3.24866	0.958503	3.38931	0.000700699	0.0077345	NOTUM (2 of 2)			NOTUM
ENSDARG00000021787	53.6658	3.24803	0.905394	3.58742	0.000333971	0.00425379	abcb5			ABCB5
ENSDARG00000071238	55.7501	3.2478	0.623755	5.20685	1.92073e-07	8.40964e-06	ftr58			TRIM65
ENSDARG00000077826	17.7293	3.24685	0.94633	3.43099	0.000601387	0.00683046	si:dkey-57n24.4			CCDC48
ENSDARG00000030490	162.335	3.24579	0.651142	4.98477	6.20357e-07	2.29591e-05	sptb			SPTB
ENSDARG00000069970	18.2511	3.24534	0.955184	3.3976	0.000679787	0.00754187	lingo2			LINGO2
ENSDARG00000052118	6.3239	3.24458	1.09617	2.95991	0.00307732	0.0245972	CR382298.3			ADAMTSL5
ENSDARG00000011190	55.9536	3.24419	0.817809	3.96694	7.28025e-05	0.00123425	fgfr1b			FGFR1
ENSDARG00000045557	20.0555	3.24377	0.793212	4.08941	4.32465e-05	0.00080635	socs2			SOCS2
ENSDARG00000003283	844.368	3.24288	0.764829	4.24001	2.23511e-05	0.000465905	zfand2a			ZFAND2B
ENSDARG00000043089	18.9538	3.24261	0.876635	3.69893	0.000216513	0.00301841	alox5b.2			ALOX5
ENSDARG00000005327	8.03792	3.24189	1.00145	3.23721	0.00120704	0.0118794	ftr66			TRIM65
ENSDARG00000075732	25.922	3.24114	0.847376	3.82491	0.00013082	0.00202368	taf4b			TAF4B
ENSDARG00000041375	26.9934	3.23881	0.752046	4.30667	1.65734e-05	0.000360808	si:ch211-57i17.5			-
ENSDARG00000073995	10.8383	3.23771	1.03921	3.11555	0.00183601	0.0165731	ENDOD1 (10 of 13)			-
ENSDARG00000078674	7.19058	3.23612	1.09926	2.9439	0.00324105	0.0256447	hspb9			HSPB7
ENSDARG00000087844	52.3378	3.23427	0.902461	3.58384	0.000338586	0.00428475	plekhn1			PLEKHN1
ENSDARG00000018351	31.384	3.23403	0.785501	4.11716	3.8357e-05	0.000729751	hpda			HPD
ENSDARG00000037507	60.8941	3.23213	0.816118	3.96037	7.48329e-05	0.00126321	kctd12b			KCTD12
ENSDARG00000074020	126.569	3.23121	0.587924	5.49596	3.8859e-08	2.18401e-06	lima1			LIMA1
ENSDARG00000079873	29.6178	3.23035	0.850553	3.79794	0.000145903	0.00220484	si:ch211-160d14.6			SLC29A4
ENSDARG00000014039	43.5044	3.22968	0.861116	3.75057	0.00017643	0.0025566	TDRD15			TDRD15
ENSDARG00000077552	15.0025	3.22804	0.909252	3.55022	0.000384913	0.0047247	CABZ01081650.1			DLG4
ENSDARG00000032801	21.5145	3.22562	0.937524	3.44057	0.000580492	0.00663154	grk5			GRK4
ENSDARG00000075239	27.7488	3.22485	0.804852	4.00676	6.15578e-05	0.00107951	SPAG16			SPAG16
ENSDARG00000083857	10.9593	3.22272	1.03806	3.10457	0.00190555	0.017044	5S_rRNA			-
ENSDARG00000062442	6.8935	3.22189	1.09915	2.93125	0.00337601	0.0264466	meiob			MEIOB
ENSDARG00000037421	31369.3	3.22165	0.673231	4.78535	1.70687e-06	5.36544e-05	egr1			EGR1
ENSDARG00000060435	35.3194	3.22164	0.797366	4.04035	5.33708e-05	0.000961926	bnipl			BNIPL
ENSDARG00000077293	28.3198	3.22147	0.8216	3.92097	8.81917e-05	0.00144639	SYNPO2L (1 of 2)			SYNPO2L
ENSDARG00000096504	7.59763	3.22029	1.10102	2.92482	0.00344658	0.026806	si:dkey-52j6.2			-
ENSDARG00000096982	17.5299	3.2202	0.859922	3.74476	0.000180568	0.00259939	si:dkey-31b16.16			-
ENSDARG00000088268	5.808	3.21933	1.09621	2.93678	0.00331634	0.0260931	OTOS			OTOS
ENSDARG00000043037	71.728	3.21912	0.755194	4.26264	2.02024e-05	0.000426555	abcg2a			ABCG2
ENSDARG00000002353	140.963	3.21832	0.569963	5.64655	1.63704e-08	1.00977e-06	tagapa			TAGAP
ENSDARG00000063014	292.236	3.21799	0.507679	6.33864	2.31807e-10	2.28487e-08	dbpa			DBP
ENSDARG00000070931	21.5399	3.21742	0.845142	3.80696	0.000140685	0.00214417	si:ch211-232m10.6			GSG1
ENSDARG00000045694	459.866	3.21714	0.682168	4.71606	2.40459e-06	7.00832e-05	prickle1b			PRICKLE1
ENSDARG00000015495	30.5524	3.216	0.928264	3.46453	0.000531159	0.0061649	klf3			KLF3
ENSDARG00000000369	7.81236	3.21581	1.00242	3.20806	0.00133632	0.0127801	prkag3b			PRKAG3
ENSDARG00000067507	17.2768	3.21579	0.93372	3.44406	0.000573038	0.00656934	kctd8			KCTD8
ENSDARG00000092035	75.3709	3.21571	0.860326	3.73778	0.000185655	0.00265424	si:ch211-156j16.1			-
ENSDARG00000040214	4.79739	3.21424	1.09217	2.94299	0.00325057	0.0257078	scrt1b			SCRT1
ENSDARG00000070412	48.2867	3.21372	0.674598	4.7639	1.89884e-06	5.83788e-05	mtmr7b			MTMR7
ENSDARG00000013056	163.59	3.21192	0.59299	5.41648	6.07849e-08	3.17657e-06	itpk1			ITPK1
ENSDARG00000090145	24.1003	3.21148	0.823045	3.90195	9.54217e-05	0.00154558	TMEM240 (2 of 2)			TMEM240
ENSDARG00000062059	49.3238	3.21072	0.879964	3.6487	0.000263572	0.00351459	si:ch211-236l14.4			KIAA1161
ENSDARG00000088277	13.0469	3.21034	0.96753	3.31808	0.000906385	0.00944673	susd5			SUSD5
ENSDARG00000004015	15.0484	3.20923	0.915518	3.50537	0.000455977	0.00542717	adcyap1a			ADCYAP1
ENSDARG00000086871	5.40135	3.20911	1.09568	2.92888	0.00340191	0.026585	CARD14			CARD14
ENSDARG00000044290	8.71546	3.20723	1.02017	3.14382	0.00166756	0.0152918	rph3al			RPH3AL
ENSDARG00000027391	41.5116	3.20545	0.815354	3.93136	8.44676e-05	0.00139817	ccnd3			CCND3
ENSDARG00000045371	68.6829	3.20336	0.753551	4.25102	2.128e-05	0.000445948	prdm14			PRDM14
ENSDARG00000092531	55.1823	3.20245	0.67494	4.74479	2.08724e-06	6.26014e-05	si:rp71-1h20.2			-
ENSDARG00000053869	21.0178	3.20179	0.932532	3.43344	0.000595974	0.00679258	ankrd55			ANKRD55
ENSDARG00000078249	26.0413	3.20129	0.764449	4.1877	2.8179e-05	0.000565164	unc13d			UNC13D
ENSDARG00000082538	12.0086	3.20028	0.964353	3.31857	0.000904786	0.00943508	U5			-
ENSDARG00000038371	5.22722	3.19779	1.09549	2.91905	0.00351102	0.0271993	cyp2k6			CYP2W1
ENSDARG00000088514	53.5626	3.19599	0.675425	4.73182	2.2252e-06	6.57339e-05	and1			-
ENSDARG00000060236	108.108	3.19415	0.609816	5.23789	1.62423e-07	7.40915e-06	dok7			DOK7
ENSDARG00000079122	7.86031	3.19313	1.00569	3.17506	0.00149806	0.0140424	tmx2a			TMX2
ENSDARG00000058646	604.125	3.19274	0.748245	4.26698	1.98141e-05	0.000419855	ptprna			PTPRN
ENSDARG00000096924	11.5569	3.19256	1.05354	3.03031	0.00244301	0.0205576	si:zfos-1169d6.2			-
ENSDARG00000045799	20.1266	3.19218	0.929784	3.43325	0.000596398	0.00679346	acanb			ACAN
ENSDARG00000091489	11.324	3.19207	0.948737	3.36455	0.000766686	0.00829484	CNBD1			CNBD1
ENSDARG00000073870	7.78238	3.19189	1.00846	3.16513	0.00155016	0.0144243	GDPD2			GDPD2
ENSDARG00000042137	13.9057	3.19084	0.890013	3.58516	0.000336871	0.00427152	zgc:113442			GIMAP4
ENSDARG00000079602	5.27855	3.18875	1.09639	2.90842	0.00363258	0.0279095	calhm3			CALHM3
ENSDARG00000034373	95.9355	3.18838	0.552563	5.77017	7.91927e-09	5.37496e-07	col27a1a			COL27A1
ENSDARG00000069710	19.7256	3.18832	0.929433	3.43039	0.000602707	0.00683068	si:dkey-27f16.4			VWA7
ENSDARG00000037978	6.90017	3.18754	1.10175	2.89316	0.00381387	0.0289397	clec19a			CLEC19A
ENSDARG00000075671	15.1339	3.18726	0.929088	3.43053	0.00060241	0.00683068	tlr4al			TLR4
ENSDARG00000009779	10600	3.18628	0.631536	5.04529	4.52839e-07	1.76589e-05	mcl1a			MCL1
ENSDARG00000038891	6.27357	3.18599	1.09998	2.8964	0.00377469	0.0287984	AL954146.1			PRSS1
ENSDARG00000073811	23.4202	3.18516	0.809524	3.93461	8.3332e-05	0.00138171	wu:fi34b01			-
ENSDARG00000070597	56.1409	3.18483	0.690035	4.61547	3.92215e-06	0.000105677	prelp			PRELP
ENSDARG00000094513	5.48297	3.18389	1.09727	2.90166	0.00371194	0.028435	lsm10			LSM10
ENSDARG00000014059	8.42663	3.18224	1.01267	3.14244	0.00167544	0.0153426	cldn5b			CLDN5
ENSDARG00000088469	12.3821	3.18193	1.06118	2.99848	0.0027133	0.022362	ZACN (2 of 2)			ZACN
ENSDARG00000073726	44.1355	3.18189	0.684054	4.65152	3.29493e-06	9.20657e-05	ZBTB32 (1 of 2)			-
ENSDARG00000079765	27.5901	3.18184	0.800802	3.97332	7.08791e-05	0.0012079	AL929022.2			EFCC1
ENSDARG00000088562	11.4314	3.18074	0.951038	3.34449	0.000824347	0.0087735				-
ENSDARG00000010154	33.603	3.18026	0.838027	3.79494	0.00014768	0.00222483	vstm4a			VSTM4
ENSDARG00000097040	12.7662	3.18017	0.981327	3.24068	0.00119244	0.0117595	si:dkey-146l2.3			-
ENSDARG00000070287	17.0017	3.1798	0.861886	3.68935	0.000224824	0.00311216	si:ch211-113a14.14			HIST1H3C
ENSDARG00000018179	25.6664	3.17924	0.76591	4.15094	3.31119e-05	0.000649491	acvrl1			ACVRL1
ENSDARG00000086087	19.9817	3.17789	0.997774	3.18498	0.00144764	0.0136516	CU695013.3			SLC9B1P1
ENSDARG00000032619	400.528	3.17768	0.601984	5.27867	1.30127e-07	6.1063e-06	tob1a			TOB1
ENSDARG00000024847	31.4188	3.17633	0.720276	4.40989	1.03425e-05	0.000240937	col5a2b			COL5A2
ENSDARG00000091234	119.807	3.17621	0.651342	4.87641	1.08032e-06	3.62172e-05	CU019646.2			RNF182
ENSDARG00000079098	17.7457	3.17535	0.883872	3.59255	0.000327463	0.00418994	KCNT1 (1 of 2)			KCNT1
ENSDARG00000070453	38.4328	3.17516	0.637992	4.97681	6.4642e-07	2.38337e-05	gch1			GCH1
ENSDARG00000094388	14.4897	3.1751	0.910395	3.48761	0.000487361	0.0057279	celsr2			-
ENSDARG00000089563	11.2864	3.17409	0.944675	3.35998	0.000779486	0.00838707	CABZ01110305.1			SFRP2
ENSDARG00000053453	11.7758	3.17399	0.969538	3.27371	0.00106144	0.0107265	mpp2a			MPP2
ENSDARG00000075826	120.809	3.17342	0.737338	4.3039	1.6782e-05	0.000364944	msh4			MSH4
ENSDARG00000004580	19.5334	3.17285	0.914907	3.46794	0.000524455	0.00609791	nmnat2			NMNAT2
ENSDARG00000079637	28.4238	3.17283	0.757306	4.18963	2.7941e-05	0.000564271	alpk2			ALPK2
ENSDARG00000086113	11.0166	3.17114	0.952285	3.33004	0.000868345	0.00916607	FP236789.1			-
ENSDARG00000086159	35.4988	3.17086	0.881995	3.5951	0.000324273	0.00415998				STYK1
ENSDARG00000004307	19.2173	3.17085	0.798329	3.97186	7.13137e-05	0.0012132	lypd6			LYPD6
ENSDARG00000016363	12.6376	3.17056	0.986623	3.21354	0.00131108	0.0126372	her8a			HES4
ENSDARG00000024829	55.1991	3.1685	0.80478	3.9371	8.24714e-05	0.00137091	tnw			TNN
ENSDARG00000041919	6.26664	3.16812	1.10155	2.87605	0.00402687	0.0301707	si:dkey-217m5.3			CCL7
ENSDARG00000029069	9.02061	3.16741	1.10662	2.86225	0.00420648	0.0312775	tnni2a.4			TNNI2
ENSDARG00000024365	598.896	3.16607	0.805784	3.92918	8.52358e-05	0.0014097	crlf1a			CRLF1
ENSDARG00000071223	7.53701	3.16604	1.00321	3.15589	0.00160007	0.0147975	ENDOD1 (7 of 13)			ENDOD1
ENSDARG00000056511	5.32591	3.16509	1.09809	2.88234	0.00394729	0.0296879	arr3a			ARR3
ENSDARG00000003475	44.25	3.16477	0.69896	4.52782	5.95947e-06	0.000150519	sult1st5			SULT1C4
ENSDARG00000095543	17.5738	3.16454	0.877348	3.60694	0.000309826	0.00401934	si:dkey-27i16.2			RGCC
ENSDARG00000079071	10.3501	3.16373	0.926897	3.41325	0.000641928	0.00720333	jam2b			JAM2
ENSDARG00000092060	35.3127	3.16284	0.759133	4.16638	3.09474e-05	0.000611312	tbx5b			TBX5
ENSDARG00000068458	53.4446	3.16082	0.831718	3.80034	0.000144495	0.00219353	nrg1			NRG1
ENSDARG00000046053	1202.97	3.16032	0.700446	4.51188	6.42564e-06	0.000160969	slc27a6			SLC27A6
ENSDARG00000055138	12.914	3.15922	0.86395	3.65671	0.000255472	0.00343696	zgc:110410			GRINA
ENSDARG00000077915	15.3894	3.15798	0.938747	3.36403	0.000768119	0.00830576	CT573476.1			LMX1A
ENSDARG00000094975	9.89455	3.15611	1.04262	3.0271	0.00246909	0.0206794	si:ch211-214p16.2			-
ENSDARG00000079438	20.0998	3.15544	0.846472	3.72775	0.000193198	0.00273813	PKP3 (2 of 2)			PKP3
ENSDARG00000003109	568.483	3.15541	0.474082	6.65583	2.81702e-11	3.54204e-09	rcan1a			RCAN1
ENSDARG00000058103	58.9129	3.15527	0.665938	4.73809	2.15746e-06	6.43187e-05	glra4b			GLRA4
ENSDARG00000038166	21.1988	3.15397	0.878515	3.59012	0.000330525	0.00421811	hyal6			HYAL1
ENSDARG00000038878	23.0767	3.15353	0.891971	3.53547	0.000407056	0.00495003	il12a			IL12A
ENSDARG00000078509	26.1728	3.1527	0.81541	3.8664	0.000110454	0.00175146	socs4			SOCS4
ENSDARG00000054162	61.0523	3.15133	0.745455	4.2274	2.3641e-05	0.000489617				NFATC4
ENSDARG00000095530	7.0932	3.15093	1.10418	2.85364	0.00432212	0.0319381	si:rp71-78h1.1			-
ENSDARG00000086910	8.21719	3.14872	1.01369	3.1062	0.00189508	0.0169735	CABZ01072950.1			DOK3
ENSDARG00000097983	13.6326	3.14825	0.901311	3.49297	0.000477677	0.00563418	si:ch211-230k8.1			-
ENSDARG00000037067	8.37624	3.14808	1.01659	3.09672	0.00195674	0.0174145	dnajc22			DNAJC22
ENSDARG00000088737	5.35457	3.14789	1.09917	2.86386	0.00418506	0.0311419	BX005423.3			AKAP13
ENSDARG00000008697	31.2612	3.14733	0.833982	3.77386	0.000160739	0.00238494	epas1a			EPAS1
ENSDARG00000039304	6.43073	3.14665	1.10331	2.852	0.0043445	0.0320487	six1a			SIX1
ENSDARG00000058599	17.1143	3.1444	0.878136	3.58077	0.000342584	0.00432419	CABZ01084942.1			TRHR
ENSDARG00000096878	11.476	3.14288	0.965957	3.25364	0.00113935	0.0113675	si:dkey-154p10.5			-
ENSDARG00000075766	8.0294	3.14254	1.01916	3.08346	0.00204606	0.0179408	sccpdha			SCCPDH
ENSDARG00000076280	24.5665	3.13956	0.934519	3.35955	0.000780706	0.00839559	ppp1r1b			PPP1R1B
ENSDARG00000053131	50.8695	3.13843	0.72929	4.30341	1.6819e-05	0.000365343	irak3			IRAK3
ENSDARG00000086708	19.4808	3.13807	0.926	3.38884	0.000701887	0.00774326	CR847543.1			TRAF3IP3
ENSDARG00000086762	89.0917	3.13635	0.602026	5.20966	1.8919e-07	8.32054e-06	DFNA5 (2 of 2)			DFNA5
ENSDARG00000093411	31.4825	3.13335	0.913344	3.43064	0.000602158	0.00683068	gad1a			GAD1
ENSDARG00000052511	31.8628	3.13317	0.890442	3.51866	0.000433726	0.0052202	LIN28B			LIN28B
ENSDARG00000061222	314.435	3.13304	0.729225	4.29639	1.736e-05	0.000375432	uba7			UBA7
ENSDARG00000094485	4.64461	3.13301	1.09774	2.85406	0.00431645	0.0319137	si:dkey-27h10.2			-
ENSDARG00000070543	41.1948	3.13129	0.882099	3.54982	0.000385496	0.00472621	grin2ab			GRIN2A
ENSDARG00000077907	24.3725	3.13096	0.871752	3.59157	0.000328687	0.00420287	si:dkey-183p4.10			-
ENSDARG00000061103	20.692	3.13085	0.855451	3.65989	0.000252324	0.00339927	slc19a3b			SLC19A3
ENSDARG00000094489	7.14587	3.12999	1.10566	2.83087	0.0046422	0.0336127	si:dkey-58f10.6			-
ENSDARG00000052896	20.2423	3.1295	1.01212	3.09202	0.00198802	0.0176289	lrit1b			LRIT1
ENSDARG00000086761	4108.94	3.1293	0.730824	4.28188	1.8532e-05	0.000396541	WIZ			WIZ
ENSDARG00000070052	102.909	3.12877	0.708059	4.4188	9.92499e-06	0.000232313	tdrd6			TDRD6
ENSDARG00000079412	17.2794	3.12855	0.872943	3.58391	0.000338487	0.00428475	ftr02			TRIM61
ENSDARG00000076873	48.463	3.1268	0.674403	4.63641	3.54517e-06	9.72567e-05	C8H9orf172 (2 of 2)			C9orf172
ENSDARG00000093098	5.20772	3.12678	1.10046	2.84136	0.00449221	0.0328296	si:dkey-25o1.4			-
ENSDARG00000016818	60.5308	3.12617	0.792937	3.94252	8.06307e-05	0.00134259	abcg2d			ABCG2
ENSDARG00000090404	4.58023	3.12489	1.09778	2.84655	0.00441956	0.032468	5S_rRNA			-
ENSDARG00000077114	116.136	3.12486	0.707702	4.4155	1.00778e-05	0.00023533	arhgef16			ARHGEF16
ENSDARG00000056795	20.0548	3.12451	0.829216	3.76803	0.000164539	0.0024292	serpine1			SERPINE1
ENSDARG00000079972	30.9051	3.12431	0.850126	3.67511	0.000237747	0.00324298	CABZ01041608.1			NFATC2
ENSDARG00000096426	4.50609	3.12325	1.09767	2.84536	0.00443614	0.0325655	si:dkey-283b1.6			-
ENSDARG00000040081	29.6179	3.12253	0.815947	3.82688	0.000129778	0.00201233	zgc:66432			ZP3
ENSDARG00000040280	4.60994	3.12166	1.09853	2.84167	0.00448786	0.0328208	FAM84B (2 of 2)			FAM84B
ENSDARG00000060350	16.3603	3.12094	0.847709	3.68162	0.000231756	0.0031834	APOD (3 of 3)			APOD
ENSDARG00000053711	5.32408	3.12066	1.10122	2.83382	0.00459955	0.0334521	GPR68			GPR68
ENSDARG00000055374	14.8298	3.12058	0.921509	3.38638	0.000708217	0.00778981	irf4b			IRF4
ENSDARG00000097372	7.54857	3.12055	1.01691	3.06866	0.00215021	0.0185963	si:ch211-139d20.3			-
ENSDARG00000045627	13.0981	3.12048	0.896113	3.48224	0.000497239	0.00582637	cyp3a65			CYP3A4
ENSDARG00000092714	9.46911	3.1203	1.04277	2.99233	0.00276858	0.0226936	si:ch211-266a5.12			-
ENSDARG00000070713	14.0113	3.12023	1.00551	3.10313	0.00191486	0.0171038	zgc:162180			PRSS45
ENSDARG00000060829	38.8603	3.1173	0.695038	4.48508	7.28879e-06	0.000178712	car15			CA5A
ENSDARG00000079499	30.105	3.11711	0.886969	3.51434	0.000440843	0.0052823	stk32a			STK32B
ENSDARG00000076309	92.7436	3.11704	0.656816	4.74569	2.07798e-06	6.25863e-05	mxra5b			MXRA5
ENSDARG00000070038	8.07136	3.11576	1.02477	3.04045	0.00236228	0.0200242	rbp2a			RBP2
ENSDARG00000017010	30.5711	3.1156	0.732293	4.25458	2.09439e-05	0.000440315	scamp2l			SCAMP2
ENSDARG00000043932	7.58614	3.11532	1.10731	2.81343	0.00490167	0.0350218	stmn4l			STMN4
ENSDARG00000027192	8.22793	3.11422	1.03141	3.0194	0.0025328	0.0211228	hcn3			HCN3
ENSDARG00000063682	102.645	3.1137	0.654166	4.75979	1.93792e-06	5.93942e-05	FHOD3 (2 of 2)			FHOD3
ENSDARG00000012460	8.77379	3.11234	1.03496	3.00722	0.00263652	0.0218064	rassf4			RASSF4
ENSDARG00000055123	7.87239	3.11186	1.02237	3.04377	0.00233636	0.0198787	kcnk2a			KCNK2
ENSDARG00000095382	15.5878	3.1105	0.83775	3.71292	0.000204885	0.00287469	si:rp71-1h20.3			-
ENSDARG00000057606	116.24	3.11035	0.656134	4.74042	2.1328e-06	6.38701e-05	arl4ca			ARL4C
ENSDARG00000094138	5.20163	3.10954	1.10116	2.82387	0.00474476	0.0341661	zgc:174710			-
ENSDARG00000036051	59.4833	3.1092	0.980281	3.17175	0.00151526	0.0141656	irx4b			IRX4
ENSDARG00000094894	5.00238	3.1084	1.10107	2.82306	0.00475678	0.034215	tyrobp			TYROBP
ENSDARG00000090943	7.92256	3.10793	1.01409	3.06474	0.00217859	0.0187508	CABZ01033205.2			TM4SF19
ENSDARG00000002507	23.7658	3.10628	0.829518	3.74468	0.000180626	0.00259939	itga10			ITGA10
ENSDARG00000069954	61.9793	3.10564	0.880694	3.52635	0.000421324	0.00508884	kcnq5a			KCNQ5
ENSDARG00000015854	7.368	3.10528	1.01317	3.06492	0.00217727	0.0187508	chat			CHAT
ENSDARG00000078859	4.56145	3.10505	1.09931	2.82456	0.00473462	0.0341056	g0s2			G0S2
ENSDARG00000057049	19.6141	3.10497	0.941855	3.29666	0.000978425	0.0100481	kcnk18			KCNK18
ENSDARG00000024865	31.5354	3.10476	0.782221	3.96916	7.21257e-05	0.00122383	dscama			DSCAM
ENSDARG00000061303	173.382	3.1037	0.602008	5.15558	2.52843e-07	1.07582e-05	oca2			OCA2
ENSDARG00000008212	20.0015	3.1035	0.952885	3.25696	0.00112613	0.0112585	kcnk13a			KCNK13
ENSDARG00000089181	6.91347	3.10323	1.10659	2.80433	0.00504216	0.0358088	ADAD1			ADAD1
ENSDARG00000035832	13.077	3.10176	1.004	3.08941	0.00200556	0.0177124	pyyb			PYY
ENSDARG00000056057	87.7203	3.10129	0.736583	4.21038	2.54944e-05	0.000522542	GREM2 (2 of 2)			GREM2
ENSDARG00000013251	7.36355	3.10062	1.01281	3.06141	0.00220301	0.0189277	hsf4			HSF4
ENSDARG00000036460	11.5864	3.10008	0.981819	3.15748	0.00159137	0.0147308	tmtops3a			RRH
ENSDARG00000079808	22.3289	3.09998	0.832583	3.72333	0.000196614	0.00277852	si:ch73-208g10.1			ICAM5
ENSDARG00000077007	17.8011	3.09926	0.903004	3.43216	0.000598785	0.0068167	CABZ01071494.1			ABCC8
ENSDARG00000090352	23.4694	3.09907	0.938634	3.30168	0.000961079	0.00990103	si:dkey-97i18.5			-
ENSDARG00000068480	61.84	3.09822	0.784608	3.94874	7.85621e-05	0.00131065	map7d2a			MAP7D2
ENSDARG00000061379	14.6488	3.09696	0.924637	3.34938	0.000809926	0.00863407	cmya5			CMYA5
ENSDARG00000019920	20.4168	3.0968	0.88104	3.51494	0.000439849	0.00527684	lft1			LEFTY2
ENSDARG00000006202	48.7833	3.09625	0.64585	4.79407	1.63429e-06	5.17879e-05	erbb3a			ERBB3
ENSDARG00000055283	1426.07	3.09515	0.625798	4.94593	7.57828e-07	2.71751e-05	id2a			ID2
ENSDARG00000096573	8.22491	3.09419	1.10947	2.78889	0.00528895	0.0371439	si:ch1073-411k23.1			-
ENSDARG00000010758	93.2985	3.09283	0.630247	4.90734	9.23201e-07	3.17138e-05	capn12			CAPN12
ENSDARG00000043079	11.5074	3.09233	0.963799	3.20847	0.00133441	0.0127722	MMP23B			MMP23B
ENSDARG00000023484	20.445	3.09168	1.01986	3.03147	0.0024337	0.0205056	fam101a			FAM101A
ENSDARG00000036628	98.4196	3.09144	0.75342	4.10321	4.0746e-05	0.000767017	cd74b			CD74
ENSDARG00000062054	165.986	3.09122	0.56225	5.49795	3.84222e-08	2.16567e-06	CPT1A (2 of 2)			CPT1A
ENSDARG00000019861	7.31404	3.0912	1.00669	3.07065	0.00213596	0.0185056	fgl2			FGL2
ENSDARG00000054076	67.7845	3.09003	0.642167	4.81188	1.49517e-06	4.81571e-05	tatdn3			TATDN3
ENSDARG00000030326	30.9868	3.08888	0.789066	3.9146	9.05544e-05	0.00148019	efna1a			EFNA1
ENSDARG00000042285	26.8671	3.08693	0.868508	3.55429	0.000379005	0.00466678	atp8b3			ATP8B3
ENSDARG00000086694	61.4409	3.08672	0.943616	3.27116	0.00107108	0.0107893	CABZ01102076.1			-
ENSDARG00000079045	4.41737	3.08638	1.09979	2.80634	0.00501082	0.03565	si:ch211-223f7.1			RRH
ENSDARG00000015931	42.5975	3.08627	0.845517	3.65016	0.000262081	0.00350185				SNAP91
ENSDARG00000016742	20.3369	3.08596	0.85565	3.60657	0.000310272	0.0040198	rgs7bpb			RGS7BP
ENSDARG00000010728	31.0264	3.08432	0.871693	3.53831	0.000402702	0.00490925	scin			SCIN
ENSDARG00000094120	13.1264	3.08353	0.994523	3.10051	0.00193188	0.0172245	BX548047.2			-
ENSDARG00000062750	22.8008	3.08331	0.846955	3.64047	0.000272143	0.00361414	si:ch73-74h11.1			DSG4
ENSDARG00000062565	26.4128	3.083	0.916274	3.36472	0.000766217	0.00829435	KCNH4 (2 of 2)			KCNH4
ENSDARG00000000730	35.1665	3.08264	0.726599	4.24255	2.20991e-05	0.000461143	slc6a13			SLC6A12
ENSDARG00000037285	52.8343	3.08241	0.615354	5.00917	5.46657e-07	2.05809e-05	mipa			MIP
ENSDARG00000016771	19.7268	3.08236	0.870252	3.54191	0.000397238	0.0048517	tfa			LTF
ENSDARG00000031325	16.056	3.08195	0.872573	3.53202	0.000412393	0.00499635	tmed1a			TMED1
ENSDARG00000001909	19.121	3.0803	1.05848	2.91012	0.00361294	0.027835	VILL			VILL
ENSDARG00000091321	12.0629	3.07984	0.989547	3.11237	0.00185591	0.0167143	CLNK			CLNK
ENSDARG00000043180	40.7405	3.07901	0.840025	3.66539	0.000246965	0.00333395	gpd1b			GPD1
ENSDARG00000054343	19.1978	3.07859	0.838118	3.67321	0.000239521	0.00325793	SLC7A8 (1 of 2)			SLC7A8
ENSDARG00000079736	7.79691	3.07832	1.10966	2.77412	0.0055352	0.0384459	si:ch211-149o7.4			CCL26
ENSDARG00000038981	10.2695	3.0778	0.95855	3.21089	0.00132323	0.0127107				IQCJ-SCHIP1
ENSDARG00000056605	2292.26	3.07687	0.726774	4.2336	2.29976e-05	0.000477351	wbp2			WBP2
ENSDARG00000056175	16.8123	3.07686	0.985045	3.12357	0.00178671	0.0162106	scrt2			SCRT2
ENSDARG00000089507	22.2459	3.07652	0.820337	3.75032	0.000176609	0.0025566	ugt1b5			UGT1A1
ENSDARG00000034168	5.83354	3.07484	1.10619	2.77967	0.00544145	0.0379701	serpini1			SERPINI1
ENSDARG00000062723	5.16233	3.07438	1.10358	2.78583	0.00533917	0.0373898	ZFYVE9 (2 of 3)			ZFYVE9
ENSDARG00000075515	7.1129	3.07242	1.01409	3.02972	0.00244777	0.02058	CD37			CD37
ENSDARG00000020212	69.4541	3.07195	0.663049	4.63307	3.60279e-06	9.85617e-05	slc1a1			SLC1A1
ENSDARG00000045788	8.41488	3.07129	1.03545	2.96613	0.00301575	0.0241939	avpr1b			AVPR1A
ENSDARG00000060741	12.4077	3.07089	1.00497	3.05571	0.00224527	0.0191984	SYT17			SYT17
ENSDARG00000069800	8.54853	3.07084	1.03004	2.98129	0.00287032	0.0233422	CYSLTR2			CYSLTR2
ENSDARG00000018117	5.4794	3.07079	1.10497	2.77906	0.00545161	0.0380005	si:dkey-37g12.2			-
ENSDARG00000019808	74.0875	3.0706	0.60908	5.04138	4.62194e-07	1.7951e-05	evpla			EVPL
ENSDARG00000097379	5.51519	3.07046	1.10485	2.77906	0.00545159	0.0380005	si:ch211-256m1.9			-
ENSDARG00000078155	223.112	3.06875	0.641622	4.78279	1.72875e-06	5.41685e-05	C8H1orf106 (2 of 2)			C1orf106
ENSDARG00000083541	24.4594	3.06862	0.929716	3.3006	0.000964775	0.00992868	5S_rRNA			-
ENSDARG00000079570	18.9298	3.06787	0.944811	3.24707	0.00116598	0.0115608	rspo2			RSPO2
ENSDARG00000041150	75.1895	3.06755	0.892501	3.43703	0.000588125	0.00671092	slc17a6b			SLC17A7
ENSDARG00000081976	5.16925	3.0659	1.10404	2.77697	0.00548679	0.0381778	5S_rRNA			-
ENSDARG00000038069	142.468	3.06545	0.744256	4.11882	3.80819e-05	0.000727746	mgat3a			MGAT3
ENSDARG00000062447	271.559	3.06483	0.763787	4.01267	6.00357e-05	0.00105995	hecw2a			HECW2
ENSDARG00000044566	10.3846	3.06475	0.962193	3.18518	0.00144665	0.0136489	fabp6			FABP6
ENSDARG00000019932	10.1642	3.05948	0.963673	3.17481	0.00149934	0.0140424	slc5a11			SLC5A11
ENSDARG00000074989	7.20246	3.05917	1.0117	3.0238	0.00249621	0.0208402	sparcl1			SPARCL1
ENSDARG00000039352	9.66197	3.05909	0.946788	3.23102	0.00123349	0.0120428	pald1b			PALD1
ENSDARG00000075307	37.0742	3.05823	0.801611	3.8151	0.000136126	0.00208765	kcnq2a			KCNQ2
ENSDARG00000025504	13.1912	3.05714	1.01352	3.01636	0.00255828	0.0212991	gucy2f			GUCY2F
ENSDARG00000004256	20.3377	3.05632	0.886189	3.44883	0.000563016	0.00648096	wnt11			WNT11
ENSDARG00000086511	9.82955	3.05587	0.949622	3.21799	0.00129094	0.0124984	PTPRJ (2 of 3)			PTPRJ
ENSDARG00000097043	4.59295	3.05467	1.10253	2.77061	0.00559519	0.0387503	si:ch211-80m8.4			-
ENSDARG00000052072	210.861	3.05459	0.701564	4.35397	1.33695e-05	0.000298343	dnajb9a			DNAJB9
ENSDARG00000093070	328.189	3.05277	0.618727	4.93396	8.05807e-07	2.86209e-05	thumpd2			THUMPD2
ENSDARG00000042090	47.0916	3.05186	0.693264	4.40217	1.07174e-05	0.000248197	PLA2G4C (3 of 5)			PLA2G4C
ENSDARG00000078023	8.10475	3.05166	1.03496	2.94858	0.00319234	0.0253308	mia2			MIA2
ENSDARG00000079618	21.1063	3.05166	0.806542	3.78363	0.000154557	0.00230542	sik2a			SIK2
ENSDARG00000017722	21.2674	3.05095	0.901933	3.38268	0.000717829	0.00786605	si:ch73-151m17.5			CHRM4
ENSDARG00000011400	39.8409	3.04866	0.870827	3.50088	0.000463725	0.0055027	tnnc1a			TNNC1
ENSDARG00000088332	763.937	3.04821	0.481109	6.3358	2.36107e-10	2.31562e-08	alx4a			ALX4
ENSDARG00000069912	100.023	3.0476	0.819238	3.72004	0.000199191	0.00280886	hmga2			HMGA2
ENSDARG00000059933	210.824	3.04665	0.661859	4.60317	4.16101e-06	0.000110844	ppap2b			PPAP2B
ENSDARG00000059993	49.7934	3.04627	0.647792	4.70254	2.56945e-06	7.42265e-05	trpm4a			TRPM4
ENSDARG00000095674	74.0097	3.04567	0.654371	4.65435	3.25011e-06	9.10728e-05	tmem123			TMEM123
ENSDARG00000011171	44.197	3.04544	0.685183	4.4447	8.80143e-06	0.000209515	TENM2 (1 of 2)			TENM2
ENSDARG00000016538	4.41181	3.0451	1.10264	2.76163	0.00575129	0.0396108	zgc:55888			PRSS53
ENSDARG00000020981	7.27907	3.04465	1.02248	2.97773	0.00290394	0.0235019	SLC35A3 (2 of 2)			SLC35A3
ENSDARG00000058416	31.2666	3.04086	0.889611	3.41819	0.000630382	0.00708592	DNHD1			DNHD1
ENSDARG00000034852	35.7794	3.04055	0.781183	3.89224	9.93219e-05	0.0015938	nt5c2l1			NT5DC4
ENSDARG00000003632	7.50888	3.04045	1.02538	2.96521	0.00302478	0.0242464	zgc:172270			CAV2
ENSDARG00000028387	9.94669	3.03997	0.964007	3.15347	0.0016134	0.0149066	ca9			CA9
ENSDARG00000079345	11.2264	3.03896	0.985736	3.08294	0.00204967	0.0179644	si:ch211-217k17.10			-
ENSDARG00000097328	17.1772	3.03716	0.903915	3.36	0.000779415	0.00838707	si:ch73-305a18.1			-
ENSDARG00000079486	41.665	3.03691	0.691859	4.38949	1.13617e-05	0.00025944	fam20a			FAM20A
ENSDARG00000076959	10.8731	3.03633	0.983591	3.08699	0.00202197	0.0178172	si:ch211-38m6.6			MFSD8
ENSDARG00000013522	52.9544	3.03265	0.884846	3.42732	0.000609571	0.00688752	pck1			PCK1
ENSDARG00000088524	7.74173	3.03189	1.03592	2.92676	0.00342516	0.0267135	zgc:77651			ACOT2
ENSDARG00000078970	14.9198	3.02906	1.03939	2.91426	0.00356528	0.0275761	il7r			IL7R
ENSDARG00000089745	4.41161	3.02899	1.10373	2.74432	0.0060637	0.0412483	5S_rRNA			-
ENSDARG00000076472	4.50419	3.02847	1.10405	2.74304	0.00608725	0.0413727	ovol1			OVOL1
ENSDARG00000061081	139.167	3.0279	0.603716	5.01544	5.29125e-07	2.01153e-05	arpp21			ARPP21
ENSDARG00000055798	20.2278	3.02783	0.799267	3.78826	0.000151707	0.00227156	heyl			HEYL
ENSDARG00000079857	54.8587	3.02599	0.731102	4.13895	3.489e-05	0.000678935	si:ch211-189k9.2			KIAA1841
ENSDARG00000056762	14.8633	3.02569	0.84138	3.5961	0.000323024	0.00414938	zgc:172079			TM4SF19
ENSDARG00000090963	13.121	3.02456	0.92968	3.25334	0.00114057	0.0113738	ATP6AP1L (1 of 2)			ATP6AP1L
ENSDARG00000079144	73.6889	3.02425	0.712508	4.24451	2.19074e-05	0.000457628	bcl2l11			BCL2L11
ENSDARG00000024744	28.4609	3.02363	0.831021	3.63845	0.000274279	0.00363758	dpp6b			DPP6
ENSDARG00000078266	6.82791	3.02362	1.01762	2.97126	0.0029658	0.0238517	twist2			TWIST2
ENSDARG00000067713	811.159	3.02209	0.772723	3.91097	9.19274e-05	0.00149415	snx18a			SNX18
ENSDARG00000068263	27.0301	3.02135	0.890749	3.39192	0.000694044	0.00767677	csf1b			-
ENSDARG00000040923	17.6949	3.02123	0.941227	3.20989	0.00132788	0.0127366	crabp2a			CRABP2
ENSDARG00000090822	7.99436	3.02099	1.11298	2.71431	0.00664134	0.0443547	QDPR (6 of 6)			QDPR
ENSDARG00000058672	9.65454	3.02077	0.952932	3.16998	0.0015245	0.0142328	NUGGC (1 of 4)			NUGGC
ENSDARG00000017532	17.6184	3.02055	0.818625	3.68979	0.000224444	0.00310908	KIF25			KIF25
ENSDARG00000075476	14.4811	3.02051	1.03831	2.90906	0.00362515	0.0278871	si:ch211-213a13.7			-
ENSDARG00000086345	138.419	3.01947	0.617559	4.88937	1.01161e-06	3.40942e-05	cux2b			CUX2
ENSDARG00000062323	129.439	3.01873	0.576948	5.23224	1.67467e-07	7.58629e-06	adam23a			ADAM23
ENSDARG00000078598	47.2174	3.0173	0.781232	3.86223	0.000112355	0.00177729	si:ch1073-184j22.2			DUSP14
ENSDARG00000087364	5.47472	3.01662	1.10886	2.72048	0.00651879	0.0437298	si:ch73-140j24.4			-
ENSDARG00000030722	29.0803	3.01583	0.799418	3.77253	0.000161601	0.00239593	xirp1			XIRP2
ENSDARG00000055527	15.5764	3.01558	0.981992	3.07088	0.00213426	0.0184991	cmn			-
ENSDARG00000041864	41.3146	3.01539	0.745553	4.04451	5.24327e-05	0.000948938	capn3a			CAPN3
ENSDARG00000055226	15.0764	3.01502	0.869193	3.46876	0.000522872	0.00608312	slc7a7			SLC7A7
ENSDARG00000041345	20.9732	3.0149	0.928874	3.24576	0.00117136	0.0115925	sox17			SOX17
ENSDARG00000088116	6.79391	3.01478	1.02082	2.95331	0.00314385	0.0250372	gstm3			GSTM3
ENSDARG00000076081	36.5872	3.01446	0.839047	3.59272	0.000327241	0.00418984	sncgb			SNCB
ENSDARG00000014907	22.7521	3.01325	0.871589	3.45719	0.000545843	0.0063092	htra1b			HTRA1
ENSDARG00000089937	4.9088	3.01243	1.10655	2.72236	0.00648182	0.0435414	dio3a			AL049836.1
ENSDARG00000007406	9.28883	3.01136	1.05853	2.84484	0.00444331	0.0326059	phox2a			PHOX2A
ENSDARG00000079364	23.0872	3.01125	0.853267	3.52908	0.000417008	0.00504292	CR377211.1			-
ENSDARG00000029232	9.32544	3.01061	0.95117	3.16517	0.00154995	0.0144243	CABZ01041769.1			GIMAP2
ENSDARG00000041823	15.5798	3.00959	0.968431	3.1077	0.00188552	0.0169188	OTTDARG00000027205			QRICH2
ENSDARG00000060085	52.6464	3.00794	0.819584	3.67008	0.000242474	0.00328235	kcnq3			KCNQ3
ENSDARG00000014652	38.3785	3.00776	0.794654	3.78499	0.000153716	0.00229653	ankrd13b			ANKRD13B
ENSDARG00000096398	12.2198	3.0077	0.906323	3.31858	0.000904767	0.00943508	si:ch211-276a17.5			-
ENSDARG00000056506	5.71973	3.00768	1.10993	2.70979	0.00673256	0.0447052	si:ch73-113g13.2			-
ENSDARG00000025024	31.7575	3.00716	0.835818	3.59787	0.000320839	0.00412944	pnoca			PNOC
ENSDARG00000042903	25.3343	3.00627	0.748122	4.01842	5.85896e-05	0.00104286	osmr			OSMR
ENSDARG00000036427	9.8129	3.00599	1.06322	2.82725	0.00469501	0.0339199	slc3a2a			SLC3A2
ENSDARG00000016485	17.5295	3.00485	0.850296	3.53389	0.000409495	0.0049667	CCDC39			CCDC39
ENSDARG00000010770	29.7231	3.00398	0.810315	3.70718	0.000209584	0.00293433	sox19a			SOX3
ENSDARG00000019834	903.135	3.00393	0.724426	4.14664	3.3739e-05	0.000660469	EDRF1			C10orf137
ENSDARG00000080481	26.0196	3.00336	0.857821	3.50115	0.000463257	0.00550048	SNORA5			-
ENSDARG00000097651	9.58749	3.00307	0.952937	3.15138	0.00162502	0.0149897	tgm8			-
ENSDARG00000032929	23.7714	3.00273	0.9622	3.1207	0.00180424	0.0163014	cryba1l1			CRYBA4
ENSDARG00000042065	82.7616	3.00197	0.715269	4.19698	2.70499e-05	0.000549827	eef2a.2			EEF2
ENSDARG00000077155	76.6666	3.00185	0.744654	4.0312	5.54926e-05	0.000995601	TMEM116			TMEM116
ENSDARG00000081029	4.14943	3.00165	1.10428	2.7182	0.00656383	0.0439118	U5			-
ENSDARG00000087190	15.8023	2.99968	0.905777	3.31172	0.000927231	0.00962818	MUC4			MUC4
ENSDARG00000036500	379.255	2.99949	0.582744	5.14718	2.64431e-07	1.11067e-05	fam122b			FAM122A
ENSDARG00000012060	51.6054	2.99943	0.603344	4.97135	6.64884e-07	2.44188e-05	thbs3b			THBS3
ENSDARG00000014323	201.006	2.99845	0.676567	4.43186	9.34251e-06	0.000220256	zgc:91849			CD101
ENSDARG00000075159	19.3901	2.99803	0.963978	3.11006	0.0018705	0.0168302	mfi2			MFI2
ENSDARG00000089435	29.3632	2.99373	0.772099	3.87739	0.000105583	0.00167965	si:dkey-283b15.3			DST
ENSDARG00000069451	32.8347	2.99221	0.718257	4.16594	3.10075e-05	0.000611884	cx50.5			GJA8
ENSDARG00000008350	65.0753	2.99085	0.881185	3.39412	0.000688494	0.00762653	SMARCA4 (1 of 2)			SMARCA4
ENSDARG00000032206	9.95225	2.98977	0.974712	3.06734	0.00215976	0.018646	cthl			CTH
ENSDARG00000093715	4.69948	2.98921	1.10722	2.69974	0.00693943	0.0457224	si:ch211-24n20.3			MYH7
ENSDARG00000056998	31.7255	2.98882	0.855436	3.49391	0.000475993	0.00561769	kirrelb			KIRREL
ENSDARG00000090403	15.5831	2.98862	0.902618	3.31106	0.000929433	0.00964084	cyp2aa8			CYP2D6
ENSDARG00000068851	7.21366	2.9884	1.02391	2.91862	0.0035158	0.0272198	rnf183			AC012313.1
ENSDARG00000070434	17.7643	2.98765	0.861592	3.46759	0.000525142	0.00609874	rhov			RHOV
ENSDARG00000019417	752.964	2.98712	0.555758	5.37485	7.66465e-08	3.89488e-06	gadd45g			GADD45G
ENSDARG00000067999	4.12488	2.98696	1.10527	2.70247	0.00688259	0.0454552	GJD2 (1 of 2)			GJD2
ENSDARG00000043483	11.5543	2.98605	1.0059	2.96854	0.00299215	0.0240143	otx5			CRX
ENSDARG00000022532	7.48296	2.98398	1.03858	2.87312	0.00406434	0.0304167	chrnb1l			CHRNB1
ENSDARG00000036152	5.13152	2.98385	1.10996	2.68825	0.00718273	0.0469631	GAS2 (2 of 2)			GAS2
ENSDARG00000062686	51.0916	2.98266	0.611689	4.87611	1.08199e-06	3.62172e-05	megf11			MEGF11
ENSDARG00000055591	6.69706	2.98207	1.0211	2.92045	0.00349526	0.0270986	pipox			PIPOX
ENSDARG00000005050	7.31685	2.98181	1.03381	2.8843	0.0039229	0.0295498	wnt2ba			WNT2B
ENSDARG00000019516	26.4608	2.98117	0.795794	3.74616	0.000179562	0.00258979	sp7			SP7
ENSDARG00000094012	4.33632	2.98009	1.10642	2.69345	0.00707158	0.04636	si:dkey-192g7.3			-
ENSDARG00000052037	50.2866	2.98006	0.776322	3.83869	0.000123693	0.00193018	trim35-1			TRIM35
ENSDARG00000043128	4.70056	2.97992	1.10871	2.68774	0.00719376	0.0469886	cldne			CLDN4
ENSDARG00000036121	166.282	2.97876	0.780383	3.81705	0.000135057	0.00207649	pcdh10b			PCDH10
ENSDARG00000096637	18.3499	2.97763	1.01773	2.92575	0.0034363	0.0267472	si:dkey-11c5.11			-
ENSDARG00000091660	7.99778	2.97749	1.04747	2.84256	0.00447535	0.0327919	fgfbp1			FGFBP1
ENSDARG00000039406	77.645	2.9772	0.65128	4.5713	4.84704e-06	0.000126597	prom2			PROM2
ENSDARG00000096910	5.19553	2.97611	1.10981	2.68163	0.00732643	0.0476012	si:ch211-129h14.2			-
ENSDARG00000097710	13.8288	2.9737	0.960461	3.09612	0.00196073	0.0174341	si:dkey-58f6.3			-
ENSDARG00000045644	6.76239	2.97253	1.02324	2.90501	0.00367246	0.0281718	CA12			CA12
ENSDARG00000045299	34.6522	2.97227	0.794733	3.73996	0.000184051	0.00264094	VMO1 (2 of 2)			VMO1
ENSDARG00000030604	70.6896	2.97199	0.599823	4.95478	7.24118e-07	2.62791e-05	phkg1a			PHKG1
ENSDARG00000039840	493.617	2.97126	0.591284	5.0251	5.03174e-07	1.92769e-05	rabepk			RABEPK
ENSDARG00000055043	63.2478	2.97027	0.561468	5.29018	1.22196e-07	5.80355e-06	depdc7			DEPDC7
ENSDARG00000073749	31.2413	2.96897	0.681996	4.35335	1.34071e-05	0.000298841	BX465841.1			KCNK4
ENSDARG00000075866	43.9098	2.96866	0.78331	3.7899	0.000150709	0.00226353	cdcp2			CDCP2
ENSDARG00000061255	32.2568	2.96786	0.896713	3.30971	0.000933938	0.00967223	dusp3a			DUSP3
ENSDARG00000077035	7.62773	2.96611	1.03437	2.86755	0.00413659	0.0308867	si:ch73-132g21.6			-
ENSDARG00000093150	47.7618	2.96573	0.893146	3.32055	0.000898415	0.0093936	si:dkeyp-51f11.9			-
ENSDARG00000093735	77.6181	2.96551	0.811335	3.6551	0.000257084	0.00345307	si:ch211-190o19.1			-
ENSDARG00000087594	63.4011	2.96541	0.618542	4.79419	1.63335e-06	5.17879e-05	SPTBN4 (1 of 2)			SPTBN4
ENSDARG00000057729	52.9101	2.96257	0.604069	4.90436	9.37346e-07	3.21434e-05	EPHB6			EPHB6
ENSDARG00000010482	35.22	2.96249	0.811136	3.65227	0.000259929	0.00348285	prg4a			PRG4
ENSDARG00000007753	21.5227	2.96191	0.879163	3.36901	0.000754375	0.00819328	cpne2			CPNE2
ENSDARG00000075720	23.408	2.96173	0.811302	3.65059	0.000261642	0.00349918	il2rb			IL2RB
ENSDARG00000037964	26.9274	2.96073	0.748991	3.95297	7.71885e-05	0.00129508	lhx2a			LHX2
ENSDARG00000089892	37.7251	2.95967	0.846568	3.49608	0.000472147	0.00557902	cd44b			CD44
ENSDARG00000078254	11.7094	2.95826	0.911296	3.24621	0.00116952	0.0115801	ftr14l			TRIM65
ENSDARG00000034956	94.0458	2.95725	0.637312	4.64019	3.48091e-06	9.5896e-05	myclb			MYCL
ENSDARG00000005942	21.5779	2.95676	0.86799	3.40645	0.000658131	0.00735569	v2rl1			CASR
ENSDARG00000092881	8.30877	2.95673	1.05541	2.80149	0.00508678	0.0360597	si:ch211-223c9.2			-
ENSDARG00000058117	11.7026	2.9561	0.902538	3.27532	0.00105542	0.0106821	snap25b			SNAP25
ENSDARG00000023820	240.451	2.95595	0.600225	4.92474	8.44739e-07	2.94308e-05	faxdc2			FAXDC2
ENSDARG00000017127	47.6495	2.95485	0.660483	4.47377	7.68532e-06	0.000187032	pdzk1ip1l			PDZK1IP1
ENSDARG00000092469	7.42444	2.95427	1.03913	2.84301	0.00446896	0.0327696	FNDC7 (6 of 8)			FNDC7
ENSDARG00000094533	43.1598	2.95368	0.69931	4.2237	2.40325e-05	0.000495687	si:dkey-246e1.3			-
ENSDARG00000013153	20.804	2.95335	0.86247	3.42429	0.0006164	0.00694867	dennd3b			DENND3
ENSDARG00000035652	113.19	2.95309	0.56171	5.25733	1.46161e-07	6.74576e-06	sat1a.1			SAT1
ENSDARG00000061416	10.6416	2.95179	1.00016	2.95134	0.00316403	0.0251265	C2CD4A			C2CD4A
ENSDARG00000002760	167.077	2.95169	0.589182	5.00981	5.4485e-07	2.05524e-05	gdf5			GDF5
ENSDARG00000032098	15.6654	2.95152	0.90518	3.2607	0.00111137	0.0111336	c8g			C8G
ENSDARG00000062423	255.76	2.94972	0.676946	4.3574	1.31615e-05	0.000295382	FTCDNL1			AC073043.2
ENSDARG00000056625	48.9813	2.94906	0.727253	4.05507	5.01202e-05	0.000910284	trpc6a			TRPC6
ENSDARG00000079777	7.5444	2.94811	1.03509	2.84817	0.00439717	0.032352	map6d1			MAP6D1
ENSDARG00000074195	251.108	2.94714	0.647417	4.55215	5.31001e-06	0.000136508	si:ch73-338o16.3			TOB2
ENSDARG00000019096	9.64054	2.94664	0.974506	3.02373	0.00249679	0.0208402	myl7			MYL7
ENSDARG00000037116	14.237	2.94442	1.09249	2.69515	0.0070356	0.046155	cxcl12a			CXCL12
ENSDARG00000053868	11.9535	2.94366	0.918854	3.20362	0.00135709	0.0129472	etv2			ETV2
ENSDARG00000094605	15.7232	2.94328	0.919667	3.20038	0.00137246	0.0130702				RGS3
ENSDARG00000044804	464.787	2.94321	0.741331	3.97017	7.18215e-05	0.00122078	prodha			PRODH
ENSDARG00000088955	59.2083	2.93658	0.664776	4.41739	9.98985e-06	0.000233553	CU693495.1			NLRP6
ENSDARG00000045669	10.1966	2.93558	1.07421	2.73277	0.0062804	0.0424062	si:dkey-39a18.1			-
ENSDARG00000057064	18.0122	2.93484	0.873383	3.36031	0.000778555	0.00838707	enpep			ENPEP
ENSDARG00000043474	53.0504	2.93423	0.619087	4.73962	2.14125e-06	6.40252e-05	atp2b3a			ATP2B3
ENSDARG00000079992	12.2926	2.93306	0.933693	3.14135	0.0016817	0.0153712	senp6b			SENP6
ENSDARG00000096979	32.382	2.9327	0.834142	3.51583	0.000438381	0.00526245	NPC2 (2 of 2)			-
ENSDARG00000052343	46.6403	2.9327	0.810044	3.62042	0.000294129	0.00385394	spata18			SPATA18
ENSDARG00000011884	58.1459	2.93232	0.784256	3.73899	0.000184764	0.00264536	MFN1 (2 of 4)			MFN1
ENSDARG00000079050	7.47646	2.93175	1.03607	2.82968	0.00465952	0.0337132	si:ch73-268p17.1			EMR1
ENSDARG00000033160	275.216	2.93148	0.502364	5.83537	5.36718e-09	3.82826e-07	nr1d1			NR1D1
ENSDARG00000076310	79.7592	2.9301	0.816035	3.59065	0.00032985	0.00421225	FBXO41 (1 of 2)			FBXO41
ENSDARG00000033599	144.651	2.92996	0.730161	4.01276	6.00118e-05	0.00105995	zgc:100906			PDIA3
ENSDARG00000058370	22.5044	2.92963	0.821515	3.56613	0.000362285	0.00450616	ropn1l			ROPN1L
ENSDARG00000076142	38.4296	2.92843	0.682864	4.28846	1.79918e-05	0.000386539	trib1			TRIB1
ENSDARG00000070542	13.4012	2.92785	0.967627	3.02581	0.00247971	0.0207353	mafbb			MAFB
ENSDARG00000011184	16.4185	2.92632	1.01308	2.88854	0.00387038	0.0293005	grk1b			GRK1
ENSDARG00000089998	49.5737	2.92581	0.673464	4.34442	1.39645e-05	0.000310209	KIAA2012			FLJ39061
ENSDARG00000013853	177.615	2.92499	0.615357	4.75332	2.00106e-06	6.10433e-05	lmo4a			LMO4
ENSDARG00000059536	11.2472	2.92449	0.899294	3.25199	0.00114602	0.0114165	fam78aa			FAM78A
ENSDARG00000058318	10.2271	2.92431	0.999432	2.92597	0.00343386	0.0267472	c1qtnf9			C1QTNF9
ENSDARG00000097485	25.3895	2.92414	0.783263	3.73328	0.000189001	0.00269619	CFAP99			-
ENSDARG00000035944	31.3279	2.92388	0.858887	3.40426	0.00066343	0.00740227	sync			SYNC
ENSDARG00000034643	124.806	2.92308	0.686752	4.25639	2.07755e-05	0.000437244	fhl3a			FHL3
ENSDARG00000074812	27.4453	2.92292	0.682758	4.28105	1.86017e-05	0.000397033	fhdc1			FHDC1
ENSDARG00000079307	196.124	2.92121	0.806056	3.62408	0.000289997	0.00380742	si:dkey-205h13.1			LOC100129924
ENSDARG00000010294	24.3254	2.92002	0.848372	3.44191	0.000577617	0.00661024	fmodb			FMOD
ENSDARG00000071462	21.9557	2.91773	0.818299	3.5656	0.000363028	0.00450969	lama3			LAMA4
ENSDARG00000062519	16.4107	2.91766	0.842437	3.46336	0.000533482	0.0061882	abcc13			ABCC13
ENSDARG00000076027	21.5141	2.91742	0.814347	3.58253	0.000340288	0.00430074	kif5c			KIF5C
ENSDARG00000013227	8.61853	2.91726	1.06338	2.7434	0.00608074	0.0413427	glulc			GLUL
ENSDARG00000009418	427.993	2.91568	0.655422	4.44855	8.64511e-06	0.000206294	mef2cb			MEF2C
ENSDARG00000056407	8.79908	2.91311	1.06084	2.74604	0.00603199	0.0410824	irf8			IRF8
ENSDARG00000012972	34.0702	2.91177	0.778321	3.74109	0.000183223	0.00263098	cfl1l			CFL2
ENSDARG00000030394	15.4404	2.91148	0.911903	3.19276	0.00140921	0.0133471	prf1.1			PRF1
ENSDARG00000095957	6.32701	2.91074	1.02453	2.84106	0.00449644	0.0328483	si:ch211-87n12.1			-
ENSDARG00000010296	14.1861	2.90842	0.870016	3.34294	0.000828944	0.00881286	KCNH6			KCNH6
ENSDARG00000076554	474.272	2.90828	0.565209	5.14549	2.66824e-07	1.11832e-05	cdkn1a			CDKN1A
ENSDARG00000021660	12.8659	2.90811	0.950393	3.05991	0.00221407	0.0190061	bsk146			SBK1
ENSDARG00000056781	182.435	2.90809	0.753382	3.86004	0.000113367	0.00179185	ZAN			FCGBP
ENSDARG00000017321	23.8231	2.90806	0.786893	3.69562	0.00021935	0.00304929	kdr			KDR
ENSDARG00000091011	7.3969	2.90563	1.04271	2.78661	0.0053263	0.0373393				HIST2H4B
ENSDARG00000079079	13.3486	2.90497	0.968918	2.99816	0.00271612	0.0223757	sult1st7			SULT1A1
ENSDARG00000032156	17.535	2.9044	0.872237	3.32983	0.000869001	0.00916607				EVA1C
ENSDARG00000077477	24.7224	2.90347	0.897608	3.23467	0.00121783	0.0119498	aatkb			AATK
ENSDARG00000057195	8.99015	2.90322	0.950779	3.05352	0.00226173	0.0193138	GPR132 (2 of 2)			GPR132
ENSDARG00000096781	8.67745	2.90263	1.06426	2.72737	0.00638406	0.0430025	si:dkeyp-92c5.2			-
ENSDARG00000035095	20.6859	2.9024	0.857953	3.38293	0.000717156	0.00786306	oep			CFC1B
ENSDARG00000030872	41.1793	2.9022	0.817384	3.5506	0.000384353	0.00472078	cetp			CETP
ENSDARG00000055897	626.637	2.90174	0.664309	4.36807	1.25351e-05	0.000283594	zgc:154093			CDC42EP3
ENSDARG00000045071	6.95835	2.90113	1.03452	2.80432	0.00504226	0.0358088	chad			CHAD
ENSDARG00000090906	13.5371	2.90099	0.958155	3.02769	0.00246431	0.0206575	STK10 (2 of 2)			-
ENSDARG00000076731	57.5907	2.90068	0.793202	3.65692	0.000255261	0.00343648	m1ap			M1AP
ENSDARG00000001993	83.3852	2.89978	0.555978	5.21564	1.83183e-07	8.18482e-06	myhb			MYH4
ENSDARG00000063545	11.6215	2.89905	1.08643	2.66841	0.00762114	0.0489806	P2RY2 (1 of 3)			P2RY2
ENSDARG00000089109	10.0028	2.89859	1.00175	2.89353	0.0038094	0.0289394	BCL2 (2 of 2)			BCL2
ENSDARG00000089489	10.2453	2.89804	1.00354	2.88781	0.0038793	0.0293567	CR762484.3			FAM83E
ENSDARG00000067729	6.33229	2.89754	1.03175	2.80837	0.00497932	0.0354646	ARID3C			ARID3C
ENSDARG00000003754	699.252	2.89607	0.645484	4.48666	7.23483e-06	0.000177834	tspan2			TSPAN2
ENSDARG00000029907	24.4371	2.89561	0.792828	3.65225	0.000259949	0.00348285	trim54			TRIM54
ENSDARG00000057296	47.0979	2.89508	0.951454	3.0428	0.0023439	0.0199029	cbln1			CBLN1
ENSDARG00000036834	7.01993	2.89494	1.04618	2.76716	0.00565475	0.039057	zgc:109868			KRT15
ENSDARG00000025615	11.9789	2.89471	1.02646	2.82011	0.00480079	0.0344431	prr15la			PRR15L
ENSDARG00000074851	125.208	2.89455	0.647003	4.47378	7.68481e-06	0.000187032	s1pr4			S1PR4
ENSDARG00000095291	6.56351	2.89319	1.03263	2.80178	0.0050822	0.036049	si:ch1073-404f17.2			-
ENSDARG00000020781	248.684	2.89299	0.534811	5.40937	6.32465e-08	3.2733e-06	col4a2			COL4A2
ENSDARG00000078659	39.7307	2.89295	0.775596	3.72997	0.000191505	0.00272596	tmem176			-
ENSDARG00000053684	26.5242	2.89293	0.777502	3.72081	0.000198588	0.00280237	aldob			ALDOB
ENSDARG00000054218	19.146	2.89275	0.844007	3.4274	0.000609384	0.00688752	GLTPD2 (1 of 2)			GLTPD2
ENSDARG00000089331	8.79605	2.89271	0.963395	3.00262	0.00267666	0.0221064	CABZ01117575.1			AC133919.6
ENSDARG00000062758	10.1371	2.89178	1.00433	2.87933	0.00398523	0.0299044	CR352265.1			ST14
ENSDARG00000044622	797.401	2.89048	0.622496	4.64337	3.42777e-06	9.49658e-05	POLQ			POLQ
ENSDARG00000097461	20.3994	2.89023	0.763608	3.78497	0.000153727	0.00229653	si:dkey-31b16.15			-
ENSDARG00000058566	14.107	2.88963	0.881305	3.27881	0.00104246	0.0105838	si:dkey-253d23.5			-
ENSDARG00000059015	59.0522	2.88944	0.693262	4.16788	3.0744e-05	0.000609134	lim2.2			LIM2
ENSDARG00000074719	73.8573	2.88931	0.696826	4.14638	3.3777e-05	0.000660553	si:ch73-173m3.3			RAB32
ENSDARG00000055934	34.5233	2.88848	0.800517	3.60827	0.00030825	0.00400154	si:ch1073-416j23.1			RACGAP1
ENSDARG00000005481	489.577	2.88842	0.709351	4.07192	4.6628e-05	0.000856321	nfkbiaa			NFKBIA
ENSDARG00000044803	14.8975	2.88803	0.917699	3.14704	0.00164934	0.0151602	dhrs3b			DHRS3
ENSDARG00000042322	2003.55	2.88727	0.625356	4.61701	3.89316e-06	0.000105185	si:dkey-177p2.6			CDCA4
ENSDARG00000077134	43.751	2.88652	0.649651	4.44319	8.86353e-06	0.000210737	gpr158a			GPR158
ENSDARG00000053049	9.62629	2.88554	0.974557	2.96087	0.00306768	0.0245302	AMFR (2 of 2)			AMFR
ENSDARG00000090164	87.2864	2.88458	0.793496	3.63528	0.000277674	0.00367763	NHSL2 (2 of 2)			NHSL2
ENSDARG00000087622	8.63941	2.88293	1.06293	2.71225	0.00668288	0.0444818	FP085391.2			S1PR3
ENSDARG00000074638	72.0828	2.88193	0.992139	2.90476	0.00367529	0.0281825	loxhd1b			LOXHD1
ENSDARG00000093557	9.00685	2.88167	0.957319	3.01015	0.00261122	0.0216754	si:ch211-281k12.4			-
ENSDARG00000089724	13.466	2.88162	0.881986	3.2672	0.00108616	0.0109313	CR548630.2			CYLD
ENSDARG00000019367	103.533	2.88069	0.568592	5.06635	4.05506e-07	1.6004e-05	tgfb3			TGFB3
ENSDARG00000000161	47.9743	2.8799	0.63565	4.53064	5.88059e-06	0.000149028	itsn2a			ITSN2
ENSDARG00000096311	11.541	2.87937	1.03101	2.79277	0.00522595	0.0367936	si:dkey-211g8.8			-
ENSDARG00000092354	164.147	2.87902	0.67481	4.26642	1.98634e-05	0.000420303	si:ch211-284e13.6			-
ENSDARG00000006982	45.4944	2.87739	0.868898	3.31153	0.000927863	0.00962964	msxd			MSX2
ENSDARG00000061769	15.2202	2.87725	0.932574	3.08528	0.00203358	0.0178873	bmp10			BMP10
ENSDARG00000057328	6.57341	2.87668	1.03844	2.77019	0.0056023	0.0387753	cth1			ZFP36
ENSDARG00000007382	41.4733	2.87657	0.660387	4.35589	1.32526e-05	0.000297046	ubtd1a			UBTD1
ENSDARG00000060481	138.74	2.87611	0.65277	4.40601	1.05294e-05	0.000244418	atl1			ATL1
ENSDARG00000087459	145.735	2.87591	0.818853	3.51213	0.000444535	0.0053168	U3			-
ENSDARG00000017121	380.847	2.87555	0.580759	4.95137	7.36927e-07	2.65714e-05	mafba			MAFB
ENSDARG00000007739	19.4998	2.8754	0.869736	3.30606	0.000946171	0.00977827	atp1a1a.2			ATP1A1
ENSDARG00000057000	47.9765	2.87494	0.628025	4.57775	4.69999e-06	0.00012292	camkvl			CAMKV
ENSDARG00000062606	13.7654	2.87348	0.987693	2.90929	0.00362253	0.0278869	si:dkey-26i13.8			GPR142
ENSDARG00000089691	22.8846	2.87348	0.778011	3.69336	0.000221306	0.00307213	ISM2 (2 of 2)			ISM2
ENSDARG00000075715	14.2056	2.87347	0.896688	3.20454	0.00135277	0.0129185	TMEM236 (1 of 2)			TMEM236
ENSDARG00000038956	11.2697	2.87307	0.927895	3.09633	0.00195932	0.0174295	fdx1b			FDX1
ENSDARG00000095673	8.6074	2.87011	1.07015	2.68196	0.00731927	0.0475794	si:dkey-79f11.8			IFI44L
ENSDARG00000015476	9.23526	2.86923	0.990568	2.89655	0.00377293	0.0287961	iqch			IQCH
ENSDARG00000076357	37.8954	2.86908	0.892773	3.21367	0.00131049	0.0126372	CABZ01102039.1			MYO5B
ENSDARG00000027360	529.431	2.86892	0.589026	4.87061	1.11254e-06	3.69873e-05	si:ch211-106h11.3			CYR61
ENSDARG00000074570	6.2869	2.86854	1.03461	2.77258	0.00556147	0.0385607	FP016199.1			SEC14L3
ENSDARG00000058725	9.68819	2.86829	1.07818	2.66031	0.00780682	0.0498635	rfesd			RFESD
ENSDARG00000003290	11.7663	2.86812	1.02739	2.79166	0.00524388	0.0368802	dab1b			DAB1
ENSDARG00000090108	38.1463	2.86786	0.69781	4.10981	3.95989e-05	0.000749742	DBNDD1			DBNDD1
ENSDARG00000088833	43.0461	2.86783	0.701027	4.09089	4.29718e-05	0.00080199	si:ch211-237i5.4			LRRC53
ENSDARG00000089838	7.13334	2.86738	1.04911	2.73317	0.00627281	0.0423987	si:dkey-262k9.4			FXYD5
ENSDARG00000077249	14.5772	2.86624	0.989941	2.89537	0.00378717	0.0288374	gmip			GMIP
ENSDARG00000090057	6.51729	2.86474	1.03956	2.75572	0.00585637	0.0401793	CABZ01038802.1			-
ENSDARG00000057415	12.5087	2.86351	1.0306	2.77849	0.00546118	0.0380402	nudt13			NUDT13
ENSDARG00000042562	46.7758	2.86258	0.697754	4.10257	4.08588e-05	0.000768405	allc			ALLC
ENSDARG00000008921	27.0211	2.8619	0.789101	3.62678	0.00028698	0.00377286	acp5b			ACP5
ENSDARG00000038672	46.4647	2.86155	0.646775	4.42434	9.67377e-06	0.000227247	tcf7			TCF7
ENSDARG00000027611	31.6732	2.86155	1.05232	2.71929	0.00654232	0.0437978	sdpra			SDPR
ENSDARG00000096792	53.2408	2.8599	0.692039	4.13256	3.58738e-05	0.000694148	si:dkey-66i24.10			-
ENSDARG00000087390	13.9221	2.85868	0.979482	2.91857	0.00351644	0.0272198	si:ch211-5k11.12			HBE1
ENSDARG00000004597	12.8172	2.85863	0.972054	2.94082	0.0032735	0.0258501	lrrc4ba			LRRC4B
ENSDARG00000052033	26.8441	2.85851	0.880342	3.24705	0.00116609	0.0115608	PPAPDC3 (1 of 2)			PPAPDC3
ENSDARG00000076332	8.97104	2.85805	0.96152	2.97243	0.00295448	0.0238012				MXRA5
ENSDARG00000093734	10.9467	2.85735	0.907338	3.14916	0.00163742	0.0150789	ASPG (2 of 2)			ASPG
ENSDARG00000044485	124.423	2.85683	0.783116	3.64803	0.000264258	0.00351895	sall4			SALL4
ENSDARG00000093781	36.3915	2.85658	0.681989	4.1886	2.80685e-05	0.000564467	lrriq1			LRRIQ1
ENSDARG00000062481	30.0583	2.85566	0.86979	3.28316	0.0010265	0.010465	mlphb			MLPH
ENSDARG00000062978	20.1651	2.85468	0.776646	3.67565	0.000237242	0.0032406	ccdc151			CCDC151
ENSDARG00000006215	293.798	2.85432	0.50339	5.67021	1.42622e-08	8.88106e-07	akr1b1			AKR1B1
ENSDARG00000005150	8.46878	2.85398	0.971127	2.93884	0.00329448	0.0259628	tbx20			TBX20
ENSDARG00000054313	14.5033	2.85134	0.889195	3.20665	0.00134289	0.0128356	si:ch211-14a17.6			ZP3
ENSDARG00000095475	57.9221	2.85125	0.75373	3.78285	0.000155044	0.00231094	si:ch211-196j1.2			-
ENSDARG00000025428	3026.33	2.85018	0.619329	4.60204	4.18378e-06	0.000111199	socs3a			SOCS3
ENSDARG00000078963	36.8412	2.84876	0.890293	3.1998	0.00137522	0.0130883	si:ch211-138a18.1			-
ENSDARG00000032651	8687.43	2.84844	0.596871	4.77228	1.82149e-06	5.67119e-05	ppp1r10			PPP1R10
ENSDARG00000091211	35.406	2.84843	0.74572	3.8197	0.000133613	0.00206039	adh8a			ADH4
ENSDARG00000018773	51.4567	2.84784	0.770586	3.69568	0.000219302	0.00304929				HIVEP2
ENSDARG00000079652	573.125	2.84771	0.591905	4.8111	1.501e-06	4.82659e-05	FP236812.4			CAAP1
ENSDARG00000003303	7.13751	2.84733	1.05201	2.70657	0.00679832	0.0450504	stc1			STC1
ENSDARG00000036446	21.5949	2.84676	0.984247	2.89232	0.00382405	0.0290057	PRKAR2B			PRKAR2B
ENSDARG00000074171	6.31606	2.84567	1.03775	2.74216	0.00610365	0.041441	zgc:165514			-
ENSDARG00000015025	140.531	2.84463	0.549993	5.17213	2.31445e-07	9.97759e-06	nadl1.1			L1CAM
ENSDARG00000096751	11.9617	2.84416	0.948754	2.99779	0.00271948	0.0223847	si:dkey-222o17.4			-
ENSDARG00000094253	34.5745	2.84356	0.787237	3.61207	0.000303759	0.00395896				RP11-27I1.4
ENSDARG00000093967	79.7117	2.84352	0.712868	3.98884	6.63961e-05	0.00114948				-
ENSDARG00000087394	53.2484	2.84324	0.726794	3.91203	9.15247e-05	0.00149232				TSHZ3
ENSDARG00000001009	16.8424	2.83798	0.886965	3.19965	0.00137595	0.0130889	CLIC6			CLIC6
ENSDARG00000042978	9.68778	2.83687	1.00697	2.81724	0.00484377	0.0346881	cyp2p6			CYP2J2
ENSDARG00000042980	14.4115	2.83668	0.924246	3.06918	0.00214646	0.0185884	cyp2p7			CYP2J2
ENSDARG00000073928	12.3999	2.83664	1.0485	2.70542	0.00682177	0.0451578	mrc1a			MRC1
ENSDARG00000074908	20.553	2.83656	0.814801	3.48129	0.000499004	0.00584008	col6a1			COL6A1
ENSDARG00000056591	11.9203	2.83602	0.954232	2.97204	0.00295828	0.0238204	CR352256.1			GUCY1B3
ENSDARG00000053828	22.801	2.83589	0.753725	3.76249	0.000168229	0.00246806	UBXN11			UBXN11
ENSDARG00000006892	18.3055	2.83381	0.909867	3.11453	0.0018424	0.0166231	myo3b			MYO3B
ENSDARG00000077462	14.5303	2.83315	0.928617	3.05094	0.00228129	0.0194723	FAM131A			FAM131A
ENSDARG00000086255	11.2388	2.83269	0.930914	3.04292	0.00234297	0.0199029	si:rp71-1c10.10			-
ENSDARG00000074739	65.1653	2.83091	0.822681	3.44107	0.000579411	0.00662691	slitrk3b			SLITRK3
ENSDARG00000079233	97.486	2.82892	0.623653	4.53605	5.73177e-06	0.000145633	E2F2			E2F2
ENSDARG00000038869	10.9657	2.8284	0.934491	3.02668	0.00247257	0.0206998	htr5a			HTR5A
ENSDARG00000061794	1110.53	2.827	0.498922	5.66621	1.45988e-08	9.06188e-07	jam3b			JAM3
ENSDARG00000044334	6.94232	2.82628	1.05375	2.68212	0.00731572	0.0475789	ppp2r2ba			PPP2R2B
ENSDARG00000061665	23.8704	2.82439	0.842587	3.35204	0.00080218	0.00856081	hcn2b			HCN2
ENSDARG00000091783	15.9337	2.82343	0.847262	3.33242	0.000860937	0.00910857	si:dkeyp-71f10.5			-
ENSDARG00000001807	254.71	2.82317	0.628957	4.48865	7.16753e-06	0.0001764	tnfrsf21			TNFRSF21
ENSDARG00000059972	18.3479	2.82261	0.864002	3.2669	0.00108732	0.0109374	raly			RALY
ENSDARG00000077360	8.53251	2.8224	0.959583	2.94128	0.00326856	0.0258311	zgc:173593			FTMT
ENSDARG00000055377	44.3198	2.82144	0.734939	3.83901	0.000123533	0.00192922	gnb5b			GNB5
ENSDARG00000094890	16.7355	2.82108	0.867894	3.25049	0.00115207	0.0114594	si:ch211-163b2.4			-
ENSDARG00000038957	6.60409	2.82053	1.05039	2.68521	0.00724832	0.0472345	flvcr2a			FLVCR2
ENSDARG00000097437	12.0797	2.81945	0.950888	2.96507	0.00302612	0.0242473	si:dkey-221l4.12			-
ENSDARG00000067848	13.4076	2.81919	0.986217	2.85859	0.0042553	0.0315807	nmrk2			NMRK2
ENSDARG00000086691	289.438	2.81636	0.757977	3.71562	0.000202705	0.00284818	dnajc12			DNAJC12
ENSDARG00000079249	12.1122	2.8156	0.970359	2.90161	0.00371256	0.028435	OGDHL			OGDHL
ENSDARG00000014745	10.99	2.81385	0.93994	2.99365	0.00275664	0.0226146	epd			EPDR1
ENSDARG00000088634	15.7316	2.81322	0.875377	3.21372	0.00131027	0.0126372	adcy1b			ADCY1
ENSDARG00000074577	341.009	2.81299	0.749847	3.75143	0.000175831	0.00255614	gab2			GAB2
ENSDARG00000071213	42.4558	2.81196	0.677931	4.14786	3.35599e-05	0.000657619	rgl3a			RGL3
ENSDARG00000060062	17.5963	2.81156	0.837443	3.35732	0.000787023	0.008445	LRRC74A			C14orf166B
ENSDARG00000043581	153.451	2.81133	0.638992	4.39963	1.08434e-05	0.000250522	gadd45aa			GADD45A
ENSDARG00000092084	49.2822	2.81095	0.728803	3.85694	0.000114814	0.00181035	si:dkey-61d19.4			-
ENSDARG00000055476	12.5455	2.81059	0.858594	3.27348	0.00106234	0.0107301	CR352329.1			TRIM65
ENSDARG00000010385	19.4081	2.8099	0.785399	3.57767	0.00034667	0.00435613	sept4a			SEPT4
ENSDARG00000014927	15.6533	2.80915	0.956075	2.93821	0.00330118	0.0259946	uts1			UCN
ENSDARG00000071017	16.9357	2.80872	0.877632	3.20034	0.00137265	0.0130702	nt5e			NT5E
ENSDARG00000061383	10.8036	2.80729	0.909272	3.0874	0.00201913	0.0178025	serpinf2b			SERPINF2
ENSDARG00000057230	12.8251	2.80688	0.985137	2.84923	0.00438257	0.0322809	CR376848.1			NCEH1
ENSDARG00000060609	22.749	2.80603	0.904549	3.10213	0.00192131	0.0171458	CD109			CD109
ENSDARG00000074677	174.2	2.80447	0.618191	4.53658	5.71746e-06	0.000145458	frem3			FREM3
ENSDARG00000043584	16.1992	2.80413	1.0261	2.7328	0.00627989	0.0424062	ifit2			-
ENSDARG00000057687	9.61659	2.80396	1.00998	2.77626	0.00549881	0.0382343	SBK3 (2 of 2)			SGK110
ENSDARG00000011076	69.8203	2.80254	0.80539	3.47972	0.000501929	0.00586434	MREG			MREG
ENSDARG00000032630	331.251	2.80237	0.748863	3.74216	0.000182443	0.00262171	neb			NEB
ENSDARG00000061923	1427.85	2.79843	0.603052	4.64044	3.47671e-06	9.5896e-05	amotl2a			AMOTL2
ENSDARG00000094901	22.3803	2.79772	0.775707	3.60667	0.000310153	0.0040198				ABCC6
ENSDARG00000093823	112.129	2.79768	0.78173	3.57884	0.000345128	0.00434511	si:ch211-102c2.8			-
ENSDARG00000041883	18.5357	2.79748	0.937674	2.98342	0.00285042	0.0232285	MPP7 (2 of 2)			MPP7
ENSDARG00000091205	129.292	2.79739	0.720147	3.88447	0.000102554	0.00163544	si:ch211-113a14.19			HIST2H2AB
ENSDARG00000074831	18.551	2.79713	0.862541	3.2429	0.00118321	0.0116861	twsg1b			TWSG1
ENSDARG00000079752	23.6679	2.79631	0.834168	3.35222	0.000801674	0.00856006	col6a6			COL6A6
ENSDARG00000063135	16.8129	2.79577	0.912012	3.0655	0.00217309	0.0187363	syt12			SYT12
ENSDARG00000076838	27.7284	2.79553	0.850497	3.28694	0.00101281	0.010347	apom			APOM
ENSDARG00000078006	8.92692	2.79459	0.994253	2.81074	0.00494273	0.0352679	WSCD1 (2 of 3)			WSCD1
ENSDARG00000041323	56.2415	2.79421	0.738327	3.78452	0.000154009	0.00229899	csdc2a			CSDC2
ENSDARG00000069982	19.8322	2.79405	0.887883	3.14687	0.00165029	0.0151618	CABZ01073740.1			TRIM58
ENSDARG00000091408	26.6149	2.79394	0.810578	3.44685	0.000567168	0.00652111	MTCL1			SOGA2
ENSDARG00000010690	17.1772	2.79193	0.978686	2.85274	0.00433444	0.0319985	CU138503.2			PRPF39
ENSDARG00000055644	32.0326	2.79098	0.906137	3.08009	0.00206938	0.0180806	zgc:101788			PRSS45
ENSDARG00000037554	41.8771	2.78902	0.705855	3.95126	7.77405e-05	0.00130109	arhgef3l			ARHGEF3
ENSDARG00000074025	14.7752	2.789	1.02552	2.71959	0.00653632	0.0437978	C1GALT1 (2 of 2)			C1GALT1
ENSDARG00000021566	15.0709	2.78886	0.844785	3.30127	0.00096247	0.00991016	OTOP1			OTOP1
ENSDARG00000074760	41.4944	2.7838	0.77146	3.60848	0.000307997	0.0040009	ttc7a			TTC7A
ENSDARG00000097163	8.20286	2.78315	0.964596	2.8853	0.00391041	0.0294897	si:dkey-182i1.1			-
ENSDARG00000091130	10.1995	2.78275	1.02588	2.71254	0.00667691	0.0444818	KCNQ2 (2 of 2)			KCNQ2
ENSDARG00000037473	16.0659	2.78086	0.883761	3.14662	0.00165171	0.0151646	cd79a			CD79A
ENSDARG00000028389	143.463	2.78016	0.539147	5.15659	2.51487e-07	1.07471e-05	rab44			RAB44
ENSDARG00000026990	40.2571	2.7796	0.751612	3.69819	0.000217141	0.00302502	klhl6			KLHL6
ENSDARG00000012968	45.6405	2.77763	0.940005	2.9549	0.00312766	0.0249285	rhoub			RHOU
ENSDARG00000078527	5.67093	2.77668	1.03785	2.67541	0.00746368	0.048231	lingo4b			LINGO2
ENSDARG00000010957	12.4847	2.77617	0.888782	3.12356	0.00178676	0.0162106	mpp2b			MPP2
ENSDARG00000009133	41.1812	2.77474	0.753788	3.68106	0.000232264	0.00318369	myo1eb			MYO1E
ENSDARG00000040295	34.9277	2.77353	0.825365	3.36037	0.000778377	0.00838707	apoeb			APOE
ENSDARG00000089802	12.608	2.77337	0.893211	3.10494	0.00190318	0.0170383	akap1a			AKAP1
ENSDARG00000062552	48.6907	2.77239	0.659485	4.20388	2.62383e-05	0.000534736	lpar6a			LPAR6
ENSDARG00000053190	70.7398	2.77154	0.659752	4.20088	2.65879e-05	0.000540997	galnt16			GALNT16
ENSDARG00000058803	40.4663	2.77009	0.733505	3.7765	0.000159046	0.00236339	grk1a			GRK1
ENSDARG00000077505	22.9321	2.76902	0.953478	2.90412	0.00368281	0.0282291	rbp4			RBP4
ENSDARG00000040442	15.3655	2.76698	0.890786	3.10622	0.00189496	0.0169735	prtgb			PRTG
ENSDARG00000095174	18.8663	2.76601	0.896138	3.08659	0.0020247	0.0178332				HMHA1
ENSDARG00000057632	11.3769	2.76538	0.943795	2.93007	0.00338887	0.0265148	ppp1r42			PPP1R42
ENSDARG00000076250	26.8056	2.76473	0.927686	2.98025	0.00288017	0.0234029	rasef			RASEF
ENSDARG00000040627	16.7412	2.76467	0.994242	2.78068	0.00542453	0.0378833	GRIK1 (1 of 2)			GRIK1
ENSDARG00000078922	21.7499	2.76393	0.774289	3.56963	0.000357485	0.0044606				KIAA1024L
ENSDARG00000004754	10488.8	2.76246	0.713154	3.87358	0.000107249	0.00170201	hspa4a			HSPA4
ENSDARG00000094345	11.7745	2.76044	0.979364	2.8186	0.00482331	0.0345785	si:dkey-261l7.2			-
ENSDARG00000086107	60.6752	2.75901	0.869508	3.17306	0.0015084	0.0141093	MTERF1			MTERF
ENSDARG00000061622	10.5357	2.75778	0.921659	2.99219	0.00276983	0.0226943	kcng3			KCNG3
ENSDARG00000015110	53.8444	2.75578	0.697351	3.95178	7.75716e-05	0.00129937	slc18a2			SLC18A2
ENSDARG00000097205	479.26	2.75363	0.60504	4.55116	5.33513e-06	0.000136975	ulk2			-
ENSDARG00000008434	2484.8	2.75166	0.644	4.27277	1.9306e-05	0.000409835	bcl2l1			BCL2L1
ENSDARG00000077096	29.4674	2.75087	0.97117	2.83253	0.00461812	0.0335235	fndc7			FNDC7
ENSDARG00000073883	54.6882	2.75036	0.601786	4.57032	4.86971e-06	0.000126852	clstn3			CLSTN3
ENSDARG00000095615	10.828	2.74994	0.951513	2.89007	0.00385152	0.0291802	si:dkeyp-86h10.3			-
ENSDARG00000015674	12.1988	2.74947	0.86605	3.17472	0.00149982	0.0140424	msxc			MSX2
ENSDARG00000046133	205.271	2.74861	0.613971	4.47678	7.57768e-06	0.000184871	b3galnt2			B3GALNT2
ENSDARG00000088373	25.3151	2.74846	0.848699	3.23844	0.00120186	0.0118405	spaca4l			SPACA4
ENSDARG00000096229	338.478	2.74839	0.587115	4.68117	2.85243e-06	8.09701e-05	C3H17orf53			C17orf53
ENSDARG00000012306	10.5695	2.74658	0.954147	2.87857	0.00399484	0.0299537	syt13			SYT13
ENSDARG00000033234	19.9277	2.74645	0.907687	3.02577	0.00247999	0.0207353	stmn2a			STMN2
ENSDARG00000089887	9.05326	2.74583	0.9981	2.75106	0.00594028	0.0406131	mmp20a			MMP20
ENSDARG00000069752	69.5793	2.74571	0.599166	4.58255	4.5934e-06	0.000120515	ckba			CKB
ENSDARG00000043697	8.95094	2.74421	1.0107	2.71514	0.0066247	0.0442738	nefmb			NEFM
ENSDARG00000054786	8.03799	2.74041	0.977139	2.80453	0.00503899	0.0358088	faah2b			FAAH2
ENSDARG00000091479	62.6378	2.74024	0.771941	3.5498	0.000385518	0.00472621	BX296538.3			-
ENSDARG00000074992	18.7165	2.74018	0.875519	3.12978	0.00174939	0.0159305	CRFA31.2			IL4R
ENSDARG00000056745	19.4427	2.74003	0.981671	2.79119	0.00525146	0.0369202	necab2			NECAB2
ENSDARG00000056209	30.8866	2.73659	0.855548	3.19864	0.00138076	0.0131155	myoz1a			MYOZ1
ENSDARG00000075812	17.4083	2.73405	0.866295	3.15603	0.00159934	0.0147975	kcnt2			KCNT2
ENSDARG00000009733	131.485	2.73347	0.587981	4.64891	3.33691e-06	9.3106e-05	KIF21B			KIF21B
ENSDARG00000074116	48.3389	2.73207	0.660507	4.13632	3.52913e-05	0.000684361				PKD1L2
ENSDARG00000035715	5561.94	2.73131	0.523723	5.21519	1.83627e-07	8.18599e-06	marcksl1b			MARCKSL1
ENSDARG00000092123	21.3967	2.73067	0.963173	2.83507	0.00458151	0.0333332	si:dkey-20d21.12			-
ENSDARG00000079163	8.41503	2.73024	0.994892	2.74426	0.00606476	0.0412483	best2			BEST2
ENSDARG00000042452	35.853	2.73011	0.85142	3.20654	0.00134343	0.0128356	p2rx4b			P2RX4
ENSDARG00000006775	8.63088	2.72947	0.998352	2.73398	0.00625748	0.0423243	CASS4			CASS4
ENSDARG00000045155	354.961	2.72839	0.619174	4.40649	1.05059e-05	0.000244163	phf5a			PHF5A
ENSDARG00000036237	63.2104	2.72717	0.747063	3.65053	0.000261702	0.00349918	slc27a2a			SLC27A2
ENSDARG00000091647	60.1013	2.72527	0.63584	4.2861	1.81838e-05	0.00038981	UNC13A (2 of 2)			UNC13A
ENSDARG00000052011	167.992	2.72422	0.774702	3.51647	0.000437328	0.00525466	rrad			RRAD
ENSDARG00000090941	7.97886	2.72418	0.967823	2.81475	0.00488147	0.0348943	si:ch73-36p18.4			-
ENSDARG00000056294	24.3154	2.72291	0.951628	2.86132	0.00421882	0.0313455	SBK1			SBK1
ENSDARG00000060149	26.9627	2.72251	0.71733	3.79534	0.000147442	0.00222296	ablim1a			ABLIM1
ENSDARG00000089124	34.2706	2.72192	0.776308	3.50623	0.000454498	0.00541615	hbae1			HBZ
ENSDARG00000077782	86.1249	2.72067	0.645347	4.21583	2.48862e-05	0.000511144	ACER2			ACER2
ENSDARG00000035521	8.1236	2.72056	0.987099	2.75612	0.00584923	0.0401444	sfrp1a			SFRP1
ENSDARG00000098015	9.78066	2.71878	0.912492	2.97951	0.00288714	0.0234207	si:ch211-170h2.5			-
ENSDARG00000086607	8.26185	2.71678	0.98906	2.74683	0.0060174	0.0410116				AC104809.3
ENSDARG00000055739	16.5142	2.71576	0.848174	3.20189	0.00136529	0.013019	ribc1			RIBC1
ENSDARG00000043475	21.6964	2.7134	0.893948	3.03529	0.00240301	0.0203169	tagapb			TAGAP
ENSDARG00000071261	29.3782	2.71324	0.939982	2.88648	0.00389573	0.0294469	BX248496.1			FCGR1B
ENSDARG00000088027	14.556	2.71216	0.849417	3.19297	0.00140818	0.0133437	CABZ01067071.1			-
ENSDARG00000002463	35.4628	2.71175	0.927286	2.9244	0.00345122	0.0268314	CU074314.1			ARHGEF37
ENSDARG00000032318	43.5078	2.71143	0.659391	4.11202	3.92209e-05	0.000744022	mfsd6a			MFSD6
ENSDARG00000021113	963.792	2.71106	0.522214	5.19148	2.0863e-07	9.09396e-06	ptmaa			PTMA
ENSDARG00000058996	45.4144	2.71038	0.677852	3.99848	6.37516e-05	0.00111253	jam2a			JAM2
ENSDARG00000077979	36.3604	2.70783	0.789132	3.43141	0.000600452	0.00682775	TMEM26 (2 of 2)			TMEM26
ENSDARG00000031715	19.9163	2.70783	0.874775	3.09546	0.00196508	0.0174649	lyn			LYN
ENSDARG00000052089	11.0096	2.70745	0.969075	2.79385	0.00520849	0.0367102	CR352260.1			CCKAR
ENSDARG00000029747	34.8146	2.7073	0.997597	2.71382	0.00665124	0.0443906	mep1a.1			MEP1A
ENSDARG00000024873	21.0796	2.70585	0.803398	3.36801	0.000757142	0.00820969	AL935174.1			DRD5
ENSDARG00000069245	315.544	2.7057	0.720139	3.75719	0.00017183	0.00251151	matn3a			MATN3
ENSDARG00000026682	516.793	2.70439	0.683369	3.95743	7.57596e-05	0.00127665	zgc:101583			NIPAL1
ENSDARG00000061498	18.7451	2.70028	0.809393	3.33618	0.000849374	0.00899593	DUSP13 (1 of 3)			DUSP13
ENSDARG00000003998	10.6217	2.699	0.955525	2.82462	0.00473363	0.0341056	phyhipla			PHYHIP
ENSDARG00000008035	7.39597	2.6986	0.961404	2.80693	0.00500157	0.0355972	zgc:113516			ETNK2
ENSDARG00000075054	15.414	2.69687	0.920406	2.93009	0.00338864	0.0265148	RASGRF2 (2 of 2)			RASGRF2
ENSDARG00000014939	268.305	2.69567	0.598348	4.50518	6.63178e-06	0.00016571	KCNN2			KCNN2
ENSDARG00000043443	487.943	2.69352	0.51098	5.27127	1.35484e-07	6.31883e-06	kcnj13			KCNJ13
ENSDARG00000096489	76.1624	2.69254	0.631205	4.26571	1.99268e-05	0.00042119	si:dkey-227h16.2			-
ENSDARG00000070681	14.8421	2.69208	0.976329	2.75735	0.00582723	0.0400494	fam132a			FAM132A
ENSDARG00000097019	19.1196	2.69105	0.904939	2.97373	0.00294201	0.0237382	dhrs13b			-
ENSDARG00000014556	363.79	2.691	0.644713	4.17395	2.9937e-05	0.000596762	serpinb1l3			SERPINB6
ENSDARG00000077812	1102.86	2.68956	0.760117	3.53835	0.000402638	0.00490925	SLC5A3 (2 of 2)			SLC5A3
ENSDARG00000053939	29.7232	2.6891	1.00119	2.6859	0.00723348	0.0471691	tgfa			TGFA
ENSDARG00000077218	25.8903	2.68807	0.963194	2.79079	0.00525791	0.0369523	SLC22A17 (1 of 2)			SLC22A17
ENSDARG00000019686	24.1613	2.68792	0.74309	3.61722	0.000297783	0.00389921				FGL2
ENSDARG00000086546	23.5642	2.68705	0.776236	3.46164	0.000536901	0.0062205				HIST2H2AB
ENSDARG00000019207	8.02224	2.68583	0.995986	2.69665	0.00700401	0.0460093	abo			GBGT1
ENSDARG00000074794	23.352	2.68533	0.712453	3.76913	0.000163819	0.00242515	NECAB3			NECAB3
ENSDARG00000027907	11.9307	2.68516	0.999043	2.68774	0.00719383	0.0469886	CR318603.2			-
ENSDARG00000044797	11.3843	2.68361	0.971085	2.76352	0.00571818	0.0394381	cd8a			CD8A
ENSDARG00000037046	18.8463	2.6828	0.810077	3.31179	0.000927018	0.00962818	rad51b			RAD51B
ENSDARG00000038561	27.5356	2.68185	0.918162	2.92089	0.00349031	0.0270747	klf6b			KLF6
ENSDARG00000063509	693.743	2.68165	0.718416	3.73272	0.000189421	0.00270022	lrrc58b			LRRC58
ENSDARG00000039941	10.7564	2.68058	0.972391	2.75669	0.00583892	0.0400877				OLFML2A
ENSDARG00000055705	12.7956	2.68015	0.93006	2.88169	0.00395548	0.0297381	f5			F5
ENSDARG00000019995	48.7045	2.67722	0.840764	3.18427	0.00145121	0.0136788	bmp4			BMP4
ENSDARG00000077799	118.762	2.67666	0.662201	4.04207	5.29818e-05	0.000956941	EGR4 (1 of 2)			EGR4
ENSDARG00000043034	19.3987	2.67654	0.873309	3.06483	0.00217797	0.0187508	MCOLN3 (1 of 2)			MCOLN3
ENSDARG00000071341	25.7848	2.67628	0.828975	3.22842	0.00124477	0.0121352	abch1			ABCA13
ENSDARG00000097341	7.70176	2.67488	0.989851	2.70231	0.00688598	0.0454623	si:ch211-203h15.7			-
ENSDARG00000018787	14.0819	2.67311	0.972172	2.74963	0.00596622	0.0407477	efna1b			EFNA1
ENSDARG00000020978	14.9345	2.67305	0.901269	2.96588	0.00301819	0.0242036	dhrs13a.2			DHRS13
ENSDARG00000097904	14.9603	2.66929	0.893926	2.98604	0.0028262	0.023079	si:dkey-125i20.2			-
ENSDARG00000025420	7.70139	2.66682	0.990231	2.69313	0.00707841	0.0463892	fzd5			FZD5
ENSDARG00000030440	11721.6	2.66663	0.70182	3.7996	0.000144931	0.00219353	zgc:136474			C1orf63
ENSDARG00000030095	34.6859	2.66557	0.805582	3.30888	0.000936705	0.00969364	ccdc78			CCDC78
ENSDARG00000074425	13.5244	2.66514	0.963059	2.76737	0.00565102	0.039057	si:busm1-57f23.1			CST6
ENSDARG00000031698	87.7088	2.66463	0.575813	4.6276	3.69923e-06	0.000100639	mylk2			MYLK2
ENSDARG00000095386	17.0358	2.66304	0.892276	2.98455	0.00284	0.0231724	si:ch211-151h10.1			-
ENSDARG00000030058	64.0016	2.6615	0.615939	4.32104	1.55295e-05	0.000340729	tbx4			TBX4
ENSDARG00000077644	7.66159	2.66104	0.980722	2.71335	0.0066607	0.0444084	LPAR5			-
ENSDARG00000056915	14.0647	2.65828	0.883985	3.00716	0.00263702	0.0218064	si:ch211-237l4.6			-
ENSDARG00000087512	7.36244	2.65806	0.970032	2.74018	0.00614058	0.0416629	CR352226.1			-
ENSDARG00000068275	14.7416	2.65518	0.876295	3.03	0.00244553	0.0205699	ptx3a			PTX3
ENSDARG00000063560	22.0521	2.65496	0.848428	3.12927	0.00175239	0.0159504	kcnk9			KCNK9
ENSDARG00000061357	20.8722	2.65494	0.800381	3.3171	0.000909582	0.00947502	CHST5			CHST6
ENSDARG00000069129	10.4303	2.65471	0.971359	2.73299	0.00627623	0.0424062	zgc:153126			FHDC1
ENSDARG00000069755	82.3211	2.65429	0.60719	4.37143	1.23436e-05	0.000279874	mtmr11			MTMR11
ENSDARG00000037150	14.4779	2.65244	0.985372	2.69182	0.00710629	0.0465253	gpc2			GPC2
ENSDARG00000071360	51.9231	2.65232	0.713728	3.71616	0.000202276	0.00284419	morn2			MORN2
ENSDARG00000008186	15.4821	2.65176	0.924657	2.86783	0.00413298	0.0308714	syk			SYK
ENSDARG00000079175	23.5598	2.64813	0.965951	2.74148	0.00611638	0.0415131	si:ch211-79k12.1			-
ENSDARG00000068095	38.3762	2.64764	0.952643	2.77925	0.00544842	0.0380005	fgf4			FGF4
ENSDARG00000096989	36.263	2.64629	0.680015	3.89152	9.96176e-05	0.0015938	FAM110C			-
ENSDARG00000069093	31.709	2.64367	0.706917	3.73972	0.000184227	0.00264148	col2a1a			COL2A1
ENSDARG00000087805	9.15859	2.64316	0.916156	2.88506	0.0039134	0.0295009	CABZ01007930.1			AC002365.1
ENSDARG00000004586	20.0938	2.643	0.777246	3.40047	0.000672695	0.00748653	ntrk1			NTRK1
ENSDARG00000097354	26.6917	2.64109	0.934829	2.82522	0.00472486	0.0340979	si:ch211-49f20.3			-
ENSDARG00000025335	13.8571	2.64061	0.883163	2.98995	0.00279027	0.0228332	NEK10			NEK10
ENSDARG00000053066	28.965	2.63957	0.741412	3.56019	0.000370586	0.00458758	tubb1			TUBB1
ENSDARG00000021318	164.054	2.63937	0.761155	3.46759	0.000525147	0.00609874	capgb			CAPG
ENSDARG00000028367	15.7648	2.63904	0.862826	3.0586	0.00222374	0.0190426	sult2st3			SULT2B1
ENSDARG00000069095	11.0508	2.63876	0.985436	2.67776	0.00741158	0.0479163	gls2			GLS2
ENSDARG00000058280	11.5807	2.63801	0.91571	2.88084	0.00396616	0.029807	SPAG17			SPAG17
ENSDARG00000087679	9.92444	2.63765	0.96375	2.73687	0.00620273	0.0420265	si:dkey-11p23.9			-
ENSDARG00000034940	26.1723	2.63706	0.748713	3.52212	0.000428109	0.00516125	slc1a7a			SLC1A7
ENSDARG00000045828	43.3034	2.63463	0.663019	3.97369	7.07662e-05	0.00120703	si:ch1073-82l19.1			ZYG11A
ENSDARG00000073724	17.2736	2.63325	0.781911	3.36772	0.000757934	0.00821374	nlrx1			NLRX1
ENSDARG00000059120	2614.47	2.62587	0.550449	4.77042	1.83841e-06	5.71482e-05	pim1			PIM1
ENSDARG00000054196	26.9837	2.62565	0.761999	3.44574	0.000569505	0.0065403	CR352249.1			SLC38A8
ENSDARG00000079336	29.7843	2.62475	0.718207	3.65458	0.0002576	0.00345611	si:ch211-150j10.4			STRC
ENSDARG00000092285	54.0629	2.62366	0.712357	3.68307	0.000230439	0.00317198	cenpv			CENPV
ENSDARG00000088605	1863.17	2.62196	0.579959	4.52095	6.15639e-06	0.000154421	rgs3a			RGS3
ENSDARG00000043313	664.803	2.62196	0.617518	4.24597	2.1765e-05	0.000455139	ank2b			ANK2
ENSDARG00000024687	17.3709	2.62146	0.884836	2.96265	0.00305007	0.0244093	polr3g			POLR3G
ENSDARG00000079277	9.52414	2.62127	0.954366	2.74661	0.00602148	0.0410251	EGR4 (2 of 2)			EGR4
ENSDARG00000014057	11.0921	2.62069	0.878295	2.98383	0.00284661	0.0232167	gabrr2b			GABRR2
ENSDARG00000059130	63.6399	2.62067	0.899967	2.91196	0.00359172	0.027715	gata1b			GATA1
ENSDARG00000076534	33.9498	2.62062	0.687403	3.81235	0.00013765	0.00210445	si:ch211-14a17.10			-
ENSDARG00000087082	19.97	2.62031	0.800663	3.27267	0.00106536	0.0107496	CNGB3 (2 of 2)			CNGB3
ENSDARG00000013539	12.5462	2.62009	0.946987	2.76677	0.00566154	0.0390887	ikzf1			IKZF1
ENSDARG00000070439	22.2315	2.61904	0.855797	3.06035	0.00221075	0.018986	pde6h			PDE6H
ENSDARG00000031658	265.119	2.61879	0.663173	3.94889	7.85156e-05	0.00131065	si:ch211-207d6.2			KIAA1217
ENSDARG00000016713	15.8423	2.61801	0.850399	3.07857	0.00208	0.0181451	dhrs13l1			DHRS13
ENSDARG00000067669	21.8374	2.61799	0.809928	3.23237	0.00122769	0.0120102	zglp1			ZGLP1
ENSDARG00000058322	88.5317	2.61739	0.635043	4.12159	3.7627e-05	0.000720052	enc3			ENC1
ENSDARG00000078147	9.71517	2.61733	0.931139	2.81089	0.00494041	0.0352642	il10			IL10
ENSDARG00000074397	27.9919	2.61633	0.853889	3.06401	0.00218388	0.0187881	BNC1			BNC1
ENSDARG00000077396	511.241	2.6162	0.608138	4.30198	1.69276e-05	0.000367295	tlcd2			TLCD2
ENSDARG00000045880	444.546	2.61511	0.611261	4.27823	1.88388e-05	0.000401657	gas2l3			GAS2L3
ENSDARG00000057706	47.6654	2.61436	0.728075	3.59079	0.000329678	0.00421225	si:ch211-137i24.10			TM4SF19
ENSDARG00000011027	60.6263	2.61415	0.580486	4.50339	6.68793e-06	0.000166688	fgfr1a			FGFR1
ENSDARG00000089503	51.534	2.61343	0.639346	4.08766	4.35741e-05	0.000810917	si:ch73-367f21.5			-
ENSDARG00000097596	9.30107	2.61172	0.932511	2.80074	0.00509855	0.0361301	tac3b			-
ENSDARG00000078882	63.8838	2.61142	0.659839	3.95766	7.56862e-05	0.00127651	SLC22A31			SLC22A31
ENSDARG00000042559	15.7626	2.6105	0.85991	3.03578	0.00239915	0.020293	tnni1c			TNNI1
ENSDARG00000074491	133.416	2.60968	0.668362	3.90458	9.43873e-05	0.00153135	zgc:171759			HIST1H2BA
ENSDARG00000022007	29.0512	2.60964	0.776197	3.36208	0.000773583	0.00834838	SPEF1			SPEF1
ENSDARG00000035904	9.18692	2.60957	0.91813	2.84226	0.00447946	0.0327988	crabp1b			CRABP1
ENSDARG00000004115	47.9686	2.6091	0.729626	3.57594	0.000348978	0.00437393	mgat4b			MGAT4B
ENSDARG00000094414	29.2083	2.60818	0.74399	3.50566	0.000455469	0.00542442	AKNAD1			-
ENSDARG00000076178	19.5243	2.60818	0.875852	2.97787	0.00290255	0.0235019	PGBD4 (3 of 8)			PGBD4
ENSDARG00000074865	53.9358	2.60703	0.832728	3.13071	0.00174383	0.0158872	FRMPD3			FRMPD3
ENSDARG00000088825	56.1439	2.60681	0.615352	4.23629	2.27247e-05	0.000472689	CIT (1 of 2)			CIT
ENSDARG00000095844	21.47	2.60501	0.892127	2.92	0.0035003	0.027127	si:ch73-334e23.1			-
ENSDARG00000086370	15.6306	2.60457	0.919841	2.83154	0.00463241	0.033579	apoea			APOE
ENSDARG00000020863	26.0683	2.60323	0.793306	3.28149	0.0010326	0.0104999	trim25l			TRIM61
ENSDARG00000076834	18.5937	2.60106	0.783187	3.32112	0.000896565	0.00938427	LRRC75A			FAM211A
ENSDARG00000040777	24.8957	2.59928	0.758212	3.42817	0.000607664	0.0068739	inhbb			INHBB
ENSDARG00000097969	12.9839	2.59911	0.93705	2.77371	0.00554204	0.0384668	si:ch211-40k21.6			-
ENSDARG00000076856	115.582	2.59886	0.719768	3.61068	0.00030539	0.00397493	frem2a			FREM2
ENSDARG00000007807	29.6756	2.59703	0.773483	3.35758	0.000786282	0.00844166	cyth3a			CYTH3
ENSDARG00000093936	126.087	2.59659	0.899738	2.88594	0.00390247	0.0294816	si:dkeyp-1h4.6			-
ENSDARG00000077608	34.2345	2.59537	0.837266	3.09981	0.00193644	0.0172573	GPR137B (1 of 2)			GPR137B
ENSDARG00000002589	23.8927	2.59492	0.917749	2.82749	0.00469146	0.0339068	mylpfb			MYLPF
ENSDARG00000080694	38.0797	2.59321	0.720731	3.59803	0.000320634	0.00412944	SNORA5			-
ENSDARG00000022280	13865.3	2.59285	0.630858	4.11003	3.95602e-05	0.000749733	brd2a			BRD2
ENSDARG00000079882	29.5594	2.59131	0.66226	3.91283	9.122e-05	0.00148983	DCLK2 (2 of 3)			DCLK2
ENSDARG00000021305	11.4263	2.58814	0.916243	2.82473	0.00473207	0.0341056	slc30a2			SLC30A2
ENSDARG00000010673	28.1625	2.58791	0.919282	2.81515	0.00487551	0.0348644	trim16			TRIM16L
ENSDARG00000055565	55.6938	2.5875	0.674344	3.83706	0.000124514	0.00194145	cacnb2b			CACNB1
ENSDARG00000061784	14.6932	2.5848	0.831622	3.10814	0.00188267	0.0169009	arhgap25			ARHGAP25
ENSDARG00000092287	11.6986	2.58389	0.912748	2.83089	0.00464191	0.0336127	si:dkey-153n9.4			-
ENSDARG00000087934	15.0458	2.58263	0.947326	2.72624	0.0064061	0.0431362	CABZ01080435.1			-
ENSDARG00000061377	43.9126	2.58119	0.739502	3.49045	0.00048221	0.00568081	efcab1			EFCAB1
ENSDARG00000003216	10.6499	2.57794	0.882601	2.92085	0.0034908	0.0270747	anxa2a			ANXA2
ENSDARG00000042550	15.9417	2.57754	0.893328	2.88533	0.00391008	0.0294897	cldn10l2			CLDN15
ENSDARG00000091570	41.3677	2.57328	0.698098	3.68614	0.000227685	0.00314538	CT573356.3			PTPRJ
ENSDARG00000044356	71.1934	2.5731	0.731281	3.51862	0.000433797	0.0052202	tp63			TP63
ENSDARG00000009299	413.323	2.5711	0.590289	4.35567	1.3266e-05	0.000297046	dusp8a			DUSP8
ENSDARG00000011696	55.1616	2.5711	0.809814	3.17493	0.00149871	0.0140424	esrrgb			ESRRG
ENSDARG00000088449	917.774	2.57082	0.473016	5.43495	5.48122e-08	2.92954e-06	wu:fb55g09			-
ENSDARG00000069431	11.1779	2.5706	0.927843	2.77052	0.00559672	0.0387503	slc26a4			SLC26A4
ENSDARG00000053483	358.106	2.57019	0.700419	3.6695	0.000243021	0.00328522	zgc:113054			HSD17B14
ENSDARG00000018492	624.057	2.56987	0.520451	4.93778	7.90185e-07	2.81297e-05	znf503			ZNF503
ENSDARG00000028878	18.591	2.56866	0.904802	2.83892	0.00452669	0.0330201	vipr1a			VIPR1
ENSDARG00000041413	39.4317	2.56739	0.650187	3.94869	7.85787e-05	0.00131065	si:ch211-119b12.8			GPR97
ENSDARG00000008310	806.962	2.56575	0.510125	5.02965	4.91387e-07	1.88621e-05	ip6k2			IP6K2
ENSDARG00000090343	9.1235	2.56571	0.951039	2.69779	0.00698007	0.0458827				ACTN2
ENSDARG00000060354	33.8442	2.56455	0.749533	3.42152	0.000622715	0.00700803	samd7			SAMD7
ENSDARG00000097438	32.594	2.56374	0.828994	3.09259	0.00198419	0.0176108	si:dkey-265a7.8			-
ENSDARG00000054823	1757.84	2.56363	0.532932	4.81043	1.50606e-06	4.83493e-05	id3			ID3
ENSDARG00000077489	61.2361	2.56306	0.930417	2.75474	0.00587379	0.040282	LRFN2 (2 of 2)			LRFN2
ENSDARG00000059310	165.86	2.56262	0.788334	3.25069	0.00115127	0.0114572	CD274			CD274
ENSDARG00000079539	238.446	2.56207	0.544011	4.70959	2.48213e-06	7.20222e-05	zgc:163077			SLC25A19
ENSDARG00000061810	125.495	2.56201	0.542003	4.72693	2.27939e-06	6.72333e-05				MYO5B
ENSDARG00000015174	49.6385	2.56174	0.767244	3.33889	0.000841152	0.00892331	atp6v0a1b			ATP6V0A1
ENSDARG00000097415	25.1049	2.56102	0.759589	3.37158	0.000747371	0.00813523	LRRC53			-
ENSDARG00000015312	146.372	2.55946	0.823076	3.10963	0.00187325	0.0168472	klf12a			KLF12
ENSDARG00000030616	460.284	2.55777	0.694404	3.6834	0.00023014	0.00317008	nfe2l1a			NFE2L1
ENSDARG00000052139	165.526	2.55543	0.74172	3.44527	0.000570483	0.0065477	notch3			NOTCH3
ENSDARG00000020761	51.8184	2.55212	0.641588	3.97782	6.95504e-05	0.00119355	arrdc2			ARRDC2
ENSDARG00000026599	28.2172	2.55024	0.813499	3.1349	0.00171915	0.0156988	eng2a			EN2
ENSDARG00000060627	56.8305	2.54687	0.565727	4.50194	6.7337e-06	0.000167192	HIP1R (2 of 2)			HIP1R
ENSDARG00000088793	23.3648	2.54661	0.832622	3.05854	0.00222415	0.0190426	CABZ01083815.1			MUC3A
ENSDARG00000058649	21.3866	2.54625	0.882332	2.88582	0.00390393	0.0294816	trim46b			TRIM46
ENSDARG00000013598	23.5403	2.54554	0.905332	2.81172	0.00492769	0.0351863	tnfb			LTA
ENSDARG00000056453	96.4335	2.54461	0.536078	4.74672	2.06739e-06	6.25801e-05	afap1l1b			AFAP1L1
ENSDARG00000026017	17.1189	2.54451	0.939739	2.70768	0.00677563	0.0449303	xpnpep2			XPNPEP2
ENSDARG00000007149	51.8064	2.5443	0.723555	3.51639	0.000437464	0.00525466	nadl1.2			L1CAM
ENSDARG00000041982	18.094	2.54294	0.861207	2.95276	0.00314948	0.0250719	adamts6			ADAMTS6
ENSDARG00000042722	15.3712	2.54237	0.881328	2.88471	0.00391778	0.0295225	blnk			BLNK
ENSDARG00000090366	23.2494	2.54209	0.935817	2.71644	0.00659875	0.0441304	zgc:171626			-
ENSDARG00000058371	39.261	2.54166	0.65154	3.90101	9.57924e-05	0.00154983	krt5			KRT3
ENSDARG00000062780	40.7461	2.54148	0.844908	3.00799	0.00262978	0.0217926	AIFM3			AIFM3
ENSDARG00000042107	39.5362	2.53819	0.748614	3.39052	0.000697591	0.00770453	CNGB1 (1 of 2)			CNGB1
ENSDARG00000036428	8.86153	2.53806	0.930555	2.72747	0.00638228	0.0430025	EMP3 (1 of 2)			EMP3
ENSDARG00000097665	12.7631	2.53789	0.876866	2.89427	0.00380037	0.0288931	si:ch211-235m3.10			-
ENSDARG00000025320	13.3746	2.53784	0.910573	2.78709	0.00531845	0.0372976				COL21A1
ENSDARG00000075600	55.6533	2.53727	0.867037	2.92637	0.00342942	0.0267361	si:dkeyp-41f9.3			CSPG4
ENSDARG00000041107	39.7497	2.53703	0.730129	3.47477	0.000511298	0.00595906	cftr			CFTR
ENSDARG00000036545	64.6243	2.53694	0.746379	3.399	0.000676335	0.00751207	TMPRSS3 (1 of 3)			TMPRSS3
ENSDARG00000056651	45.2149	2.53646	0.724425	3.50135	0.000462915	0.00549974	gfra4			GFRA4
ENSDARG00000095067	18.9273	2.53628	0.847048	2.99426	0.00275115	0.0225885	TC2N			TC2N
ENSDARG00000035680	20.8108	2.53506	0.840189	3.01725	0.00255076	0.0212635	zgc:113424			-
ENSDARG00000059748	12.8457	2.53427	0.89186	2.84156	0.00448933	0.0328208	si:ch211-113a14.17			HIST2H4A
ENSDARG00000044212	14.9545	2.53329	0.84567	2.99561	0.00273899	0.0225169	CR385063.1			-
ENSDARG00000097794	114.717	2.53304	0.713801	3.54866	0.000387194	0.00474379	si:dkey-103m22.1			-
ENSDARG00000008329	40.602	2.53218	0.641426	3.94774	7.88927e-05	0.00131477	asic1a			ASIC1
ENSDARG00000032565	68.3604	2.53187	0.633967	3.9937	6.50506e-05	0.00112917	cacng2a			CACNG2
ENSDARG00000078293	245.571	2.5312	0.694496	3.64466	0.000267743	0.00356053	rbm24a			RBM24
ENSDARG00000086274	72.1937	2.53054	0.633909	3.99195	6.55308e-05	0.00113651	CR855996.2			UNC13B
ENSDARG00000068515	71.7759	2.53042	0.635516	3.98168	6.843e-05	0.00117845	si:zfos-1762d12.1			MPC1
ENSDARG00000043648	11.036	2.52983	0.931426	2.71609	0.00660587	0.0441629	pnck			PNCK
ENSDARG00000035719	182.694	2.52955	0.733814	3.44713	0.000566576	0.00651812	arl5c			ARL5C
ENSDARG00000079979	84.435	2.52877	0.760055	3.32709	0.000877572	0.00923476	fam89a			FAM89A
ENSDARG00000018264	41.1583	2.52795	0.604313	4.18318	2.87456e-05	0.000575351	trim101			TRIM55
ENSDARG00000036382	12.7691	2.52791	0.861809	2.93326	0.00335418	0.026338	ponzr6			CNFN
ENSDARG00000094176	16.9612	2.52684	0.854662	2.95654	0.00311116	0.0248172	cdkn2d			CDKN2D
ENSDARG00000038977	26.8866	2.5266	0.773692	3.26564	0.00109218	0.010975	slc25a24l			SLC25A24
ENSDARG00000067563	60.7238	2.52621	0.830366	3.04228	0.00234791	0.0199282	kiss1rb			KISS1R
ENSDARG00000017579	34.8896	2.52463	0.817974	3.08645	0.00202562	0.0178333	si:ch211-195b15.7			RIC8A
ENSDARG00000087885	20.1573	2.52451	0.769094	3.28244	0.00102912	0.0104809	NLRP6 (44 of 145)			-
ENSDARG00000036424	18.6033	2.52441	0.902637	2.79671	0.00516262	0.0364137	PCDH20			PCDH20
ENSDARG00000014340	36.4193	2.51992	0.725117	3.47519	0.00051049	0.00595319	rab11al			RAB11A
ENSDARG00000090396	8.49707	2.51962	0.929306	2.71129	0.00670226	0.0445492	CABZ01074946.1			CD48
ENSDARG00000021383	138.358	2.51941	0.66009	3.81677	0.000135208	0.00207649	naalad2			NAALAD2
ENSDARG00000090631	31.9952	2.51896	0.85893	2.93267	0.00336064	0.026357	PDZD7 (2 of 2)			PDZD7
ENSDARG00000028862	14.2304	2.51711	0.818963	3.07354	0.00211539	0.0183599	si:dkey-7k24.6			RDH10
ENSDARG00000002194	31.0331	2.51548	0.711756	3.53419	0.000409026	0.0049667	rhd			RHCE
ENSDARG00000002981	75.6948	2.51283	0.740357	3.39408	0.000688585	0.00762653	cyp2aa4			CYP2J2
ENSDARG00000093323	19.2343	2.51226	0.849485	2.95739	0.00310253	0.0247663	NLRP6 (110 of 145)			-
ENSDARG00000095259	10.6765	2.51189	0.926259	2.71187	0.00669056	0.0444866	tmem119a			TMEM119
ENSDARG00000075891	137.287	2.51075	0.729325	3.44256	0.000576231	0.00660208	sall1b			SALL1
ENSDARG00000061945	144.504	2.51011	0.683159	3.67427	0.00023853	0.00325139	cngb3			CNGB3
ENSDARG00000011521	36.211	2.50919	0.814355	3.0812	0.0020617	0.0180376	upb1			UPB1
ENSDARG00000078734	49.8066	2.50873	0.699663	3.58563	0.000336263	0.00427152	myo1f			MYO1F
ENSDARG00000062974	19.3981	2.50832	0.76494	3.2791	0.00104138	0.0105783	itga2.2			ITGA2
ENSDARG00000045447	13.6422	2.50756	0.940262	2.66687	0.00765612	0.049157	slc35g2b			SLC35G2
ENSDARG00000018382	28.6297	2.50747	0.772033	3.24788	0.00116268	0.0115415	prkcha			PRKCH
ENSDARG00000027355	21.105	2.50648	0.892039	2.80984	0.00495666	0.0353288	slc25a4			SLC25A4
ENSDARG00000074745	45.3865	2.50637	0.662678	3.78219	0.000155454	0.00231528	CABZ01044297.1			COL16A1
ENSDARG00000094280	30.4752	2.50437	0.659103	3.79967	0.00014489	0.00219353	USP21			USP21
ENSDARG00000009564	26.0556	2.50429	0.86	2.91197	0.00359157	0.027715	syt8			SYT8
ENSDARG00000002084	153.613	2.5042	0.548155	4.56842	4.91426e-06	0.000127336	lamb2			LAMB2
ENSDARG00000088303	19.9788	2.50417	0.872009	2.87173	0.00408236	0.0305398	NLRP6 (49 of 145)			-
ENSDARG00000037154	76.3434	2.50407	0.723224	3.46237	0.000535448	0.00620734	hivep3b			HIVEP3
ENSDARG00000038242	18.9846	2.50394	0.858191	2.91769	0.00352633	0.0272856	zgc:113333			HEXDC
ENSDARG00000055128	12.7616	2.50332	0.904659	2.76715	0.00565495	0.039057	armc4			ARMC4
ENSDARG00000041294	36.7425	2.503	0.703901	3.5559	0.000376681	0.00464691	noxo1a			NOXO1
ENSDARG00000059916	115.167	2.5025	0.738859	3.38698	0.000706675	0.00777858	HYAL1 (1 of 2)			HYAL1
ENSDARG00000042409	1696.26	2.50233	0.683406	3.66155	0.000250694	0.00337963				RALGDS
ENSDARG00000062056	22.1925	2.50177	0.801337	3.12199	0.00179632	0.0162816	elmod1			ELMOD1
[truncated: 1,074 more rows]
