# Supplementary material for: Microenvironment-derived factors driving metastatic plasticity in melanoma
Source: Nat Commun. 2017 Feb 9;8:14343. doi: 10.1038/ncomms14343 (PMC5309794; doi:10.1038/ncomms14343)
Supplement: Supplementary Data 2 — GSEA comparing the in vivo ZMEL1 signature to human melanocytes that are derived from iPS cells. [file ncomms14343-s3.xlsx]

## Sheet: Human NC RNK
Rank ordered genes representing neural crest cells compared to the ES cells from which they were derived (from Mica, et al, Cell Rep. 2013 Apr 25;3(4):1140-52)
MSX1	1.61497
POU4F1	1.609
STMN2	1.57019
NR2F1	1.49534
NA	1.48721
SYT4	1.44705
GAS1	1.41916
GPR177	1.40699
COLEC12	1.39615
TAGLN3	1.37437
EYA2	1.3698
TFAP2B	1.36062
IGFBP5	1.34365
TNFRSF19	1.32287
NR2F2	1.30251
CXCR4	1.28715
ANKRD38	1.2783
CRABP2	1.26866
RBP1	1.26825
ISL1	1.26395
RNF165	1.21909
LOC126147	1.21283
SOX10	1.18802
ZNF503	1.18151
PCBP4	1.15986
PLP1	1.15981
APCDD1	1.15711
HES6	1.15066
TRIM9	1.13506
HEYL	1.1325
LOC401720	1.13017
DACH1	1.12698
LEF1	1.12249
CDH6	1.12215
TTYH1	1.11648
RELN	1.09758
C7ORF16	1.09403
TFAP2A	1.08032
LOC441763	1.07417
SUSD2	1.0601
SCRG1	1.05826
ID2	1.05013
GLT25D2	1.03176
FAM110A	1.02547
GPR162	1.01954
PMEL	1.01828
DCX	1.01512
NCALD	1.01442
C14ORF132	1.00856
MS4A6A	0.999351
FLRT3	0.995775
C20ORF55	0.995185
NEFM	0.992285
H2AFY2	0.990924
SST	0.988363
RHOBTB3	0.986916
ECEL1	0.984882
NEUROG1	0.980611
ELAVL3	0.980375
ACTA2	0.968543
BGN	0.964719
TSPAN18	0.959643
GPR56	0.953771
PFKFB4	0.946987
MMRN1	0.942679
AXIN2	0.941229
CCL2	0.932186
TNNC2	0.929859
PUNC	0.927663
SMOC1	0.927092
AMOT	0.916091
EGFL6	0.915564
SP5	0.911964
FEZ1	0.902792
WNT3A	0.8886
EDNRA	0.883441
OR7E156P	0.882492
WNT2B	0.879705
SDK2	0.877911
KCNIP4	0.874791
SRGAP3	0.869835
SLN	0.864949
CLIP3	0.85636
HS.223856	0.854188
RPS23	0.849359
CNTFR	0.848456
SNCG	0.848192
ZFHX3	0.846701
LMX1A	0.838396
BNIP3	0.83784
SLC16A3	0.833483
THBS3	0.828389
HS.388347	0.826289
SYT11	0.823404
CPE	0.823109
KIAA0644	0.817539
CDKN1C	0.814492
PIK3R1	0.81308
SNAI2	0.804983
ONECUT2	0.801156
ZNF385C	0.795204
PAX6	0.792879
MEIS2	0.792245
FOXD2	0.780338
DNAJC12	0.778401
EBF1	0.771699
TMEM51	0.766666
PDGFC	0.764662
TMEM169	0.764452
SCD5	0.764328
INSC	0.763663
LGI1	0.762335
COL9A2	0.762079
PDE5A	0.761978
CADM1	0.761009
NEUROD1	0.759568
LOC388419	0.758703
HS.505676	0.758071
KLHDC8B	0.757991
MFNG	0.756032
EBF3	0.753861
RAI1	0.752261
LMO3	0.746701
C5ORF23	0.744517
DDIT4	0.743794
FNDC5	0.743343
MOXD1	0.741918
SNCA	0.739839
APLP1	0.737725
MAP2	0.731718
ATP6V0E2	0.731311
NRIP1	0.728897
THSD7B	0.728124
CHN2	0.726433
MGC39900	0.726058
ANGPTL2	0.725757
SOX11	0.725702
RHBDL3	0.725475
CD99L2	0.724336
CUEDC2	0.723329
COL2A1	0.721277
TMSL8	0.714472
39328	0.713645
H1F0	0.713019
WFIKKN1	0.709715
RAB26	0.709586
LOC730994	0.708276
SULF1	0.708129
GYPC	0.708006
OTX1	0.707649
SHANK3	0.704275
OAF	0.70313
TTC3	0.699927
NKD1	0.699798
CCDC92	0.698607
VGLL4	0.698304
COL4A6	0.697568
LOC100008589	0.69534
TCEA2	0.69506
ZFHX4	0.69493
MEGF10	0.694198
ATP1A2	0.691566
INSM1	0.689931
FIGF	0.689339
DOCK10	0.687255
HS.19193	0.682635
RTN1	0.68157
LOC642934	0.681453
PLEKHA4	0.681221
ENO3	0.678441
ERCC1	0.67656
RDH10	0.676472
ABR	0.674817
NHLH1	0.673921
LOC646960	0.671052
CRIP1	0.670523
MTSS1	0.669525
ELAVL2	0.668828
KBTBD11	0.668592
TRPM3	0.668324
ENC1	0.667977
CACNB3	0.667091
CITED2	0.665943
C10ORF11	0.663209
OLIG2	0.661925
SAP30	0.659438
PKNOX2	0.656595
BCHE	0.654789
ZNF518B	0.654211
CPXM1	0.653185
MUSTN1	0.650861
CAMK2N1	0.649422
IRX3	0.64931
MAB21L2	0.647519
COL9A1	0.647421
ESPNL	0.646755
CHGB	0.646453
TSC22D1	0.643417
39327	0.643269
GRM2	0.64122
HS.19339	0.640552
CCDC3	0.640199
HAPLN1	0.638587
SLIT2	0.638295
RALGDS	0.638254
AKR1C2	0.63621
PHACTR1	0.63416
TUBB3	0.63229
C3ORF54	0.631552
USP3	0.629781
COMMD3	0.629604
LOC730417	0.626218
RFTN2	0.626107
RCOR2	0.625305
LRRN3	0.624741
CA11	0.623949
IQCK	0.623655
KCNAB1	0.622509
FXYD6	0.620336
LOC651149	0.619738
GNG2	0.61865
CCNG2	0.614228
EFHD1	0.612774
OPN3	0.611905
TXNIP	0.609319
MYOM1	0.608291
DLL1	0.608038
DERA	0.606755
VEZF1	0.606603
EVL	0.605742
CNTN2	0.604933
KRTAP6-3	0.603176
COL1A2	0.602509
MDK	0.60076
LOC401152	0.599248
PRR14	0.598657
EFNB1	0.598616
DLL3	0.598051
PRR3	0.596292
PHC2	0.594765
PHACTR3	0.592945
PROS1	0.591081
SNAP25	0.590298
ANKRD37	0.589384
ANTXR1	0.588862
CLDN1	0.588501
ZFP36L1	0.58834
MSRB2	0.588019
C1ORF2	0.586156
CTXN1	0.58596
DPYSL4	0.585419
GFRA2	0.584803
SCML1	0.584305
RPL28	0.583578
TCERG1L	0.583412
C1ORF54	0.58113
ONECUT1	0.576909
CAPN3	0.574409
FAM89A	0.573948
CXCR7	0.573557
H2AFY	0.57341
MSTN	0.572113
EPB41L5	0.571805
BMI1	0.571618
ARL6IP5	0.570669
CDH15	0.570638
C5ORF21	0.569981
ELMOD1	0.569888
RAGE	0.567122
PALM	0.566053
GLI3	0.56508
GPHN	0.565057
LOC401115	0.56494
GRP	0.564171
SERTAD2	0.563713
SSBP2	0.563121
EFNB3	0.560198
GAS6	0.5571
WSB1	0.556465
ENPP2	0.556216
TLX2	0.554043
GSTA4	0.552549
REC8	0.551224
METRN	0.550556
DNAJB2	0.549397
GSTM2	0.549073
LZTS1	0.548254
CPS1	0.54775
LINGO1	0.546305
SMAP2	0.54534
RBM4B	0.544638
ANTXR2	0.542754
BNIP3L	0.54248
NPR3	0.542435
P4HA2	0.541173
PPP1R14C	0.539574
CELSR2	0.534879
BTG1	0.534583
EPHB1	0.534276
PPP1R3C	0.533746
PTN	0.533032
BCAN	0.532702
KIFAP3	0.532531
PTPRD	0.532518
EFNB2	0.529627
ZMIZ1	0.528947
GSTM1	0.527131
ID3	0.527083
NCOA6	0.526553
PPM1H	0.526287
ZEB2	0.524168
LOC388275	0.523641
MYL4	0.523458
DPY19L1	0.523345
SRL	0.523306
HNRPA1L-2	0.523204
KRTAP21-2	0.522272
APPBP2	0.522187
LMO4	0.521033
CRIP2	0.520496
ARL3	0.520014
DCTN3	0.519904
VPS37B	0.519813
DKK1	0.519209
DISP1	0.51871
ENAH	0.518125
FBN2	0.51796
BMP5	0.517861
STC1	0.517711
TMEM106C	0.517073
SOX9	0.51679
TRO	0.516661
ACTN3	0.51655
NCAM1	0.516282
LOC644511	0.516077
A2M	0.515987
ARNT2	0.515911
FOXD4	0.514078
COMMD8	0.51397
RGL1	0.513049
POLR3GL	0.512299
SLC29A4	0.512102
BTBD3	0.511856
TSPAN3	0.511307
LOC388135	0.511062
KRTAP21-1	0.510709
CST3	0.510676
CES2	0.509672
RPL9	0.5088
KIAA1853	0.50796
HS.575038	0.506217
MXD4	0.505453
HSBP1	0.505323
MAP1A	0.504397
EGFLAM	0.50431
CBX5	0.504007
RGS4	0.503474
MAFB	0.500993
RABL2B	0.500878
NAV1	0.498728
FLJ25404	0.497653
GABBR2	0.49751
C3ORF28	0.497211
TCTN1	0.494742
BMP7	0.494721
GLCE	0.493887
DHX32	0.493195
TSPAN9	0.49273
N6AMT2	0.492489
LOC648210	0.492042
HNRNPA1	0.492021
SIRPA	0.491972
RHBDD2	0.491817
NETO2	0.490675
VASH1	0.490563
LOC440585	0.490161
IL17D	0.490134
ADCY1	0.487682
LOC400027	0.487638
C6ORF204	0.487489
PKIA	0.487101
SPON1	0.48672
AP1M1	0.486331
LPIN1	0.486129
WNT5A	0.485765
CBX1	0.485252
OPTN	0.484432
MLLT11	0.48416
CDC42EP5	0.48389
ACYP2	0.483045
OTX2	0.482354
NDP	0.481821
MGC61598	0.481821
AGPAT4	0.481323
WDR40A	0.48058
GFRA3	0.480072
SERP2	0.478784
UCRC	0.478029
RNF144	0.476921
FAM89B	0.476819
BMP1	0.476131
LTB4DH	0.475796
MAGED1	0.475441
NEFL	0.475047
C5ORF13	0.474652
FAM125B	0.473764
GNG11	0.473584
ZNF185	0.471937
EVI5L	0.47143
SH3BGRL3	0.470918
RPS28	0.470519
NBPF11	0.470093
TMEM88	0.469596
39335	0.469593
MTMR4	0.469318
PCDH7	0.469308
NPTX1	0.468669
ARMCX6	0.468229
SIX1	0.467852
ZNF521	0.466637
TPPP3	0.466523
PPM1E	0.466283
FABP7	0.465792
SMARCE1	0.465584
EPM2AIP1	0.464897
ERBB3	0.464709
DAZAP2	0.464641
GRK5	0.464315
NAP1L5	0.462738
ZIC4	0.462709
NPR2	0.461899
RPL23	0.461715
RCBTB2	0.461289
DDEF1	0.460945
LYPD1	0.460878
C20ORF117	0.460525
WDR54	0.460078
PGM1	0.459952
ZPLD1	0.459918
PJA1	0.459599
TUBB4	0.459312
C9ORF127	0.458953
ROBO1	0.458506
C10ORF32	0.458412
PRR6	0.457412
RPL15	0.457049
FHOD3	0.456934
SYP	0.456348
SPHK1	0.455893
HTRA1	0.455046
JMJD1A	0.454397
LRFN3	0.454023
GATS	0.453353
REPIN1	0.453028
RPLP1	0.452895
FZD3	0.452341
VPS37D	0.451395
RGS10	0.451311
S100A13	0.451065
MKLN1	0.450961
IDH2	0.450598
LOC642989	0.448789
CSAD	0.44833
39330	0.446932
KIF21B	0.446774
ISYNA1	0.446493
DACT3	0.445798
WASF3	0.445773
AMPH	0.445724
IGFBP3	0.445607
ABCC2	0.445481
SIDT2	0.444744
NDN	0.444603
FKBP9L	0.444199
LOC648622	0.443982
DNALI1	0.443857
CRELD1	0.443742
ADAM15	0.443674
BMP2	0.443143
LOC650494	0.441535
NNT	0.441372
SSR4	0.439663
ZFP90	0.439599
RPS3A	0.439464
LOC338758	0.439417
NUAK1	0.439327
PRDX2	0.439243
LOC648695	0.439195
CD47	0.438932
TINF2	0.438615
KIT	0.438564
RIOK3	0.438507
C1ORF53	0.43839
ALDOC	0.438352
HEY1	0.438244
FUT8	0.437566
FYN	0.437319
EPHA4	0.43679
WDR13	0.436141
UROS	0.436103
TCF25	0.434801
TST	0.4344
TGM2	0.43439
SCARB2	0.434322
RHOB	0.434121
EFS	0.43408
PRKRA	0.433702
ACSS2	0.433644
ANGPTL4	0.433591
HOMER3	0.433449
SMYD3	0.43338
SAMD11	0.433212
ARL4C	0.432895
PBX3	0.432802
CA2	0.432342
TRIM13	0.432198
PHF21B	0.431793
MSX2	0.431564
KLK6	0.430578
CGA	0.430403
NOPE	0.428821
RASD1	0.428684
NEDD1	0.428574
C14ORF32	0.428039
ZSWIM6	0.427947
ZNF428	0.427615
PDLIM7	0.427244
P4HA1	0.426884
LOC653566	0.426395
CDO1	0.425654
COL4A5	0.425509
ZNF385A	0.425212
FAM127A	0.424966
RPS27	0.424949
SPA17	0.424646
JAKMIP2	0.424246
PFKFB3	0.423876
VPS16	0.423815
CBFB	0.423724
EFHD2	0.423606
ZBTB16	0.423416
UNC119	0.423262
HS.8038	0.422691
KRT19	0.422544
FAM120B	0.422231
LOC653232	0.420792
NOTUM	0.420661
RPL22	0.419878
ARL2BP	0.4196
TGFBR3	0.419528
LOC647264	0.419313
SLC7A6	0.418555
WDR33	0.418515
PLAT	0.4183
LOC402560	0.417433
PQLC1	0.416749
CKS2	0.416417
LOC649049	0.416316
STK39	0.416073
LDHA	0.415518
CUGBP2	0.415485
C1ORF86	0.415361
RIN2	0.415104
NEBL	0.414992
SEPX1	0.41484
TCTEX1D2	0.414634
RILPL1	0.41462
DUSP1	0.413959
NDRG3	0.413956
MXRA7	0.413829
NAP1L1	0.413281
RPS14	0.412965
LOC220433	0.4126
PHF6	0.412275
IFT81	0.411871
SPATA7	0.411404
LOC153561	0.411092
BBS2	0.410704
RPS29	0.410499
EGR1	0.410446
GAMT	0.410133
NIN	0.410127
RP9	0.410094
NBPF10	0.410016
FLJ10781	0.409817
FAM125A	0.409727
C14ORF135	0.409694
AHDC1	0.409668
FAM116A	0.409319
ARMCX3	0.409272
PPFIA4	0.409097
TP53RK	0.408963
AP1S2	0.408204
NUCB2	0.407697
ELAVL1	0.407584
IFI6	0.40734
CGGBP1	0.4067
RYR3	0.406635
GSDML	0.405833
HSPA12A	0.405354
PFDN5	0.404782
ATP2B4	0.404778
PPA2	0.40454
ARD1A	0.404039
KBTBD5	0.403613
ABHD14A	0.403506
CABLES2	0.403413
SUB1	0.403227
ARHGAP15	0.40297
BCORL1	0.402116
LOC400986	0.402046
MBD6	0.401991
ATP9A	0.401986
GPX7	0.401656
ADAM11	0.401228
C14ORF173	0.40113
HADH	0.401085
LOC641848	0.400815
LOC646345	0.400652
ST3GAL5	0.40004
HNRPDL	0.399774
DCXR	0.399444
KLHL9	0.39831
KBTBD9	0.398274
CTNNA2	0.398117
NACAP1	0.398079
PIGQ	0.397991
ETFA	0.397841
ZBTB33	0.397215
SASH1	0.397124
LOC643433	0.397124
IL11RA	0.397016
SCG5	0.396538
SESN3	0.395878
NDST3	0.395179
ALKBH5	0.395023
ZKSCAN1	0.394418
COL11A2	0.394248
CTSO	0.394242
WNT1	0.394121
M160	0.393781
NLGN1	0.393479
LOC643669	0.39324
PPP1CB	0.393239
KIAA1949	0.393096
AKAP13	0.392931
TLE1	0.392581
RBM23	0.392513
GAP43	0.391631
SGPP2	0.39094
LOC649095	0.390827
LOC645138	0.390756
BCDIN3D	0.390737
TMEFF2	0.390249
FOXC1	0.390217
MEX3B	0.390215
BARHL1	0.390214
HS.71947	0.389946
CHD7	0.389656
MAF	0.389568
CARD8	0.389457
BTG2	0.389362
TCF12	0.389294
LOC728973	0.389144
CDK4	0.38901
TMEM45A	0.388956
RPS15A	0.388391
HSPA1A	0.387908
AGPAT2	0.387768
CYB5R1	0.387612
LOC645018	0.387378
BMF	0.387211
RPL37	0.387177
TSGA14	0.387114
LSAMP	0.387072
PRKD1	0.386964
ZNF91	0.386494
GNS	0.386417
LOC113386	0.386344
PTOV1	0.386163
ATP5EP2	0.386123
MYT1	0.386038
SAR1A	0.385808
LOC642817	0.385793
EIF3EIP	0.385779
C16ORF58	0.385584
LRP3	0.385448
CRYZL1	0.385397
PLD3	0.385268
LRRC49	0.385074
TRIM8	0.384375
KIAA1772	0.384212
IGFBP2	0.384121
PTMS	0.383979
RAP1GDS1	0.383906
CRYL1	0.383089
SEPN1	0.382887
OLFM1	0.382714
NAB2	0.38264
GRIA2	0.382451
C10ORF97	0.382375
LOC644774	0.382258
LOC347475	0.382067
TBX3	0.382012
LOC388621	0.381745
MYL6B	0.38142
LOC652489	0.381242
P2RY5	0.381104
LOC728643	0.380976
NRCAM	0.380955
LRRN2	0.380636
DOCK7	0.380524
FAM116B	0.380213
HNRPA1P4	0.380022
CTDSP1	0.379861
SRP14P1	0.379852
HS.492187	0.37973
DYRK1A	0.379611
CKLF	0.379439
LOC127295	0.379295
LOC284821	0.378757
FOLR1	0.378739
S100A6	0.37822
LOC645436	0.378218
RPL23A	0.377906
ST6GALNAC3	0.377842
UBQLN4	0.377822
USP47	0.377819
ST8SIA2	0.377772
FRZB	0.377772
TUBA1A	0.37745
PRMT2	0.377379
GLTSCR2	0.377018
TSPAN5	0.377016
ARMCX1	0.37683
MMD	0.37674
C10ORF56	0.376657
STRA6	0.37659
TP53BP2	0.375687
TRAPPC2	0.375641
LOC649447	0.375631
NLGN2	0.375042
LOC651202	0.375012
GALNT10	0.374911
TRAPPC1	0.374816
LOC283345	0.374671
PPP1R11	0.37464
ERGIC3	0.374369
DDX50	0.374221
LOC390354	0.373819
RGS12	0.373634
RPL3	0.373313
LYRM5	0.373289
MED30	0.372777
CNTNAP2	0.372423
MBNL2	0.371912
C8ORF32	0.371806
ANKMY2	0.371718
CNKSR3	0.371445
AGT	0.371344
PPP1R1A	0.371244
MSH3	0.371209
MYLIP	0.370892
MEIS3P1	0.37085
NUDT11	0.370573
CXORF57	0.370486
LIM2	0.370124
ASXL1	0.369591
BZW2	0.369521
CA14	0.369425
NBPF3	0.369299
ING3	0.369114
LOC731640	0.368653
NARF	0.368626
LOC643310	0.36859
PRG-3	0.368483
RAB3C	0.368341
EYA1	0.368235
RPS4X	0.368135
HES4	0.367175
NKD2	0.366819
ABHD6	0.366753
SLC13A4	0.366648
MITF	0.366286
LOC402057	0.366186
EGR2	0.366149
SFRS7	0.365667
SGSM2	0.365437
LOC440927	0.364789
DSTN	0.364597
C6ORF129	0.364593
DYSFIP1	0.364532
RSBN1	0.363903
APPL2	0.363804
MSRA	0.36365
MAGEH1	0.363581
HS.137971	0.363034
HIPK2	0.362842
FOXD4L1	0.362519
KIAA0247	0.362473
LIX1	0.362171
NCOA1	0.361624
FYTTD1	0.361291
AIM2	0.361274
C1ORF165	0.361101
SUOX	0.360839
SLC25A36	0.360791
SLC40A1	0.36044
HS.4892	0.360282
INTS8	0.360264
PIK4CA	0.360234
UNC84B	0.360082
SMA4	0.360035
TGIF2	0.359977
OSBPL8	0.359946
DCTN1	0.35923
LOC646766	0.358942
SELM	0.358934
NACA	0.358833
CCDC104	0.358694
PRDM4	0.358672
MAPK10	0.358283
LOC653773	0.357825
AP3M1	0.357342
MGLL	0.357085
DYNC1I1	0.356908
HIC2	0.356805
PAX3	0.356619
ACCN2	0.356607
TRIM2	0.356325
PMP22	0.355827
DHX40	0.355791
SLC37A4	0.355643
RSPO3	0.355552
RPL10A	0.355534
CNPY4	0.355426
SPHK2	0.354964
TOB1	0.354673
RING1	0.354145
PPAPDC3	0.354132
LOC731777	0.353805
MATR3	0.353531
FBLN1	0.352542
RPL7A	0.352501
ACADVL	0.352309
LOC648099	0.351976
PDE6D	0.35119
HS.213541	0.351086
SMARCA1	0.350954
CIAO1	0.350931
CELSR3	0.350836
TNS3	0.350587
BBS1	0.350491
DNAL4	0.350413
FAM14A	0.349915
TRIT1	0.349589
IGF2	0.349042
RPL32	0.348808
C14ORF24	0.348314
LOXL3	0.348303
SPG21	0.348131
TSEN34	0.348096
C9ORF66	0.347904
SOX8	0.347871
KCNQ2	0.347843
TCEAL1	0.347668
BDNF	0.347621
LOC388720	0.347465
LOC388344	0.347367
IL10RB	0.347277
HS.13291	0.347157
SLITRK1	0.34701
GAPDH	0.346732
HINT2	0.346529
CETN2	0.346401
LOC731096	0.346352
RPL13	0.346147
CCDC23	0.346142
HS.154948	0.346028
REEP1	0.345984
RPL35	0.345888
CDC25B	0.345721
C16ORF48	0.34567
ARV1	0.345641
LAIR1	0.345595
TSKU	0.345556
MGC3032	0.345481
LOC401019	0.345349
CXXC4	0.345326
DET1	0.345247
CCDC97	0.345204
SELK	0.345163
FNTB	0.344871
PDXP	0.344574
DKFZP586H2123	0.344508
MID1IP1	0.344312
PFN2	0.344292
CCDC53	0.344271
TPM2	0.344215
LOC653158	0.344191
MED28	0.344022
ACVR2A	0.343642
ZNF629	0.34357
LOC728153	0.343522
RAB3IP	0.343472
KLC1	0.343439
LOC643284	0.343416
DFNA5	0.343034
BPNT1	0.342523
PLAC9	0.342271
ASPSCR1	0.34183
PCBP2	0.341669
CUEDC1	0.341557
ASB8	0.3415
DDAH2	0.3415
LOC441876	0.341331
ROPN1B	0.340787
USP11	0.340609
SLC39A6	0.340503
CCDC130	0.340037
LRCH2	0.339898
LOC644863	0.339465
BASP1	0.339025
DOCK11	0.33894
TNNC1	0.338843
PAOX	0.338823
CLASP1	0.338806
RPL36	0.338687
SDCBP	0.338666
EFEMP1	0.338649
TSPAN6	0.338568
ZNF250	0.338305
FRG1	0.338267
GPC2	0.338021
CIRBP	0.337723
LY6H	0.337485
EZH2	0.337439
MYO1B	0.336855
RPL5	0.336254
ZSWIM5	0.335976
TSC1	0.335922
LOC653658	0.33587
FAM10A4	0.335527
RPS13	0.335074
SRP14	0.335012
LOC728481	0.334798
MAP6	0.334328
PIGH	0.334104
ARL4A	0.333962
MSI1	0.333874
KLHL22	0.333821
ACTR10	0.333624
SETBP1	0.333434
MAN2B2	0.333371
C10ORF104	0.33319
GPAM	0.333053
LMAN2L	0.332996
GTF2IP1	0.332865
C12ORF57	0.332591
LOC285382	0.33233
LOC441775	0.332293
SH3PXD2A	0.332234
LOC645385	0.332122
LOC649946	0.332078
LPAR4	0.331713
LOC644039	0.331679
SPAG16	0.331597
VPS26A	0.331583
LSMD1	0.331409
PPP1R3F	0.331331
EFNA4	0.331005
RPS17	0.330855
HS.573541	0.330708
SLC22A17	0.330704
NAT14	0.330685
LOC650003	0.330677
MGC16169	0.330402
FLJ40142	0.330307
SLC25A3	0.329951
ASCL4	0.329911
RASL12	0.329873
PRTFDC1	0.329715
CNTNAP1	0.329329
RAB7B	0.329119
BRE	0.329006
C17ORF45	0.328949
TROVE2	0.328927
ARID1A	0.328818
ALG9	0.328757
LOXL1	0.328344
WBP1	0.328236
DACT1	0.32815
ROPN1	0.328047
AMHR2	0.327963
ASGR1	0.327926
LGI2	0.327847
NOTCH1	0.327743
SENP7	0.327511
ATP6V1F	0.327391
SARM1	0.327384
RICS	0.327334
ZNF594	0.326876
GALC	0.326705
HAS2	0.326138
FZD2	0.32581
LOC653314	0.325754
CLIC6	0.32563
LOC644029	0.325485
GAS7	0.325439
EEF1B2	0.325163
BCL6	0.325127
LOC285053	0.325037
LOC201725	0.324841
KIAA0556	0.324068
GALNTL1	0.323746
HS.383564	0.3237
HS.36053	0.323321
RPRC1	0.32312
BCAR3	0.323084
LAMB1	0.323004
CAMK2B	0.322784
WDR60	0.322748
FNTA	0.3227
GADD45G	0.322626
ZNF828	0.322588
SSBP4	0.322551
YAP1	0.322417
REEP6	0.322179
TIA1	0.321795
PSEN2	0.321782
LOC652726	0.321737
LOC347544	0.321559
TRPT1	0.321222
DMXL2	0.320891
PAFAH1B1	0.32077
F2R	0.320734
LOC440934	0.320675
TP53INP1	0.320586
HS.294603	0.320521
IGFBP1	0.320408
KIF15	0.320402
LOC644063	0.320371
NEDD9	0.320355
FLJ10081	0.320331
CLK1	0.320286
XRCC1	0.32024
PAF1	0.320081
CDH10	0.319544
LOC645688	0.319537
C5ORF37	0.319388
LRRC14	0.319224
KLF11	0.319204
IER3IP1	0.318981
CD82	0.318951
LOC643007	0.318948
ADNP	0.31862
HSD17B14	0.318613
SLC44A2	0.318574
VAMP5	0.318487
CCRK	0.31843
RAB22A	0.318414
RALB	0.318339
COBLL1	0.318252
REEP2	0.31804
IFP38	0.318026
LZTR1	0.317965
SPATS2	0.317892
CDK5R1	0.317657
CTNNBIP1	0.317645
GNB2L1	0.317572
ZNF16	0.317528
NOL4	0.317221
C14ORF142	0.316861
LRRC37B	0.316662
SETMAR	0.316431
VPS28	0.316289
EEF1A1	0.316254
LOC391656	0.316164
RPS6	0.316088
ABCB9	0.316043
PNMA2	0.315904
GSN	0.315745
CKAP2	0.315481
FAM113A	0.315189
C7ORF55	0.314732
LOC389787	0.314721
ZNRF3	0.314646
SLC41A3	0.314487
SYT7	0.314443
LOC347292	0.314047
DUSP26	0.313871
LOC348262	0.313841
HS.536748	0.313802
MAOA	0.313679
PPM1F	0.313313
PLEKHO1	0.313301
C20ORF108	0.3132
C3ORF21	0.31313
BSN	0.312984
CAMLG	0.312953
LOC91561	0.312842
ANKRD13A	0.312672
INSIG1	0.312657
TMEM38B	0.312645
UBE2E3	0.312595
PHF14	0.312557
NRSN2	0.312471
VPS8	0.312269
CLCC1	0.312203
C16ORF24	0.311926
LRRC17	0.31182
R3HCC1	0.311581
HNRPUL1	0.311499
C3ORF60	0.311478
RBBP7	0.311452
LOC732165	0.311448
LOC387763	0.31143
SLC6A3	0.311277
ZNF618	0.311248
ITPKB	0.311085
TPI1	0.311069
FLJ20920	0.31106
FH	0.310988
ATP5F1	0.310888
HSD11B1L	0.310788
SFRS5	0.310747
AOF2	0.310654
UBB	0.310458
EFNA1	0.310405
RPL23AP13	0.310237
ARL6IP1	0.310189
GGA1	0.3101
C9ORF6	0.31003
PNRC2	0.309853
RUFY3	0.309571
TSHZ1	0.309397
H3F3B	0.309341
C3ORF14	0.30911
AKR7A3	0.308987
CRTAP	0.308665
RPLP0	0.308552
DYM	0.308492
AKR1C4	0.308424
ZMAT5	0.308173
MIF	0.308119
C1ORF218	0.307985
RNASE1	0.307973
FAM130A1	0.30786
LOC441246	0.307811
TOM1	0.307789
DRD4	0.307698
GNPTG	0.307581
ITIH5	0.307536
RPL12	0.307433
LOC255783	0.307322
ZNF627	0.307315
DNAJA1	0.307061
HS.434957	0.306974
ILKAP	0.306883
ZFAND2B	0.306847
LOC648659	0.306809
BEXL1	0.306786
PCGF2	0.306776
CDK2	0.306506
LCMT2	0.306402
TBC1D9	0.306292
ARRDC4	0.306177
CMPK1	0.30607
CENTG3	0.305726
PHF21A	0.305644
MAP2K1IP1	0.305357
RPL37A	0.305325
CDKN2AIP	0.304942
PLXNA1	0.304817
GUK1	0.304681
C8ORF33	0.304615
RHOC	0.304568
C5ORF25	0.304523
TUBB	0.304515
PIGF	0.304445
ZNF467	0.304415
LOC645899	0.304276
PCDHB17	0.30411
TMEM123	0.303621
C11ORF1	0.303406
LDHB	0.303312
PNMA1	0.303176
UBQLN2	0.303175
PRKCE	0.302946
SNX3	0.302848
C10ORF58	0.302815
TCEB2	0.302801
RPIA	0.302515
TMEM199	0.302494
CENPF	0.302342
CALM2	0.302065
PRCP	0.301664
MORN2	0.301623
CLYBL	0.301457
NUDT14	0.301206
PBK	0.301024
VRK3	0.300906
LOC387841	0.300844
C19ORF43	0.300791
B2M	0.30079
RPL4	0.300569
HS.438858	0.300284
MCCC1	0.300095
TSPAN14	0.300081
INTS9	0.300028
STX5	0.299862
SERINC1	0.29963
CCNI	0.299289
GLDN	0.299284
EHBP1	0.299271
UBA52	0.299244
ANKRD36B	0.298973
FAM10A7	0.298889
PRPF8	0.298858
PCDHA9	0.298831
RPL18A	0.298743
UBL3	0.298711
UGT2B7	0.298283
RPL27	0.298145
LOC649548	0.297887
PTPRF	0.297861
TINP1	0.297828
NUCB1	0.297817
TMEM132A	0.297659
RAD51C	0.297612
TMEM50B	0.297563
RPL14	0.297506
LOC283412	0.297506
SFRS14	0.297194
HSZFP36	0.297124
CTNS	0.297006
AKT1	0.297003
VPS24	0.296833
MTR	0.296283
POLR3H	0.296106
WDR19	0.296104
ARSD	0.296004
OXR1	0.295967
HS.552826	0.295918
C1ORF123	0.295715
ALPK2	0.295653
FLJ10916	0.29563
CTDSP2	0.295246
DLX3	0.295241
TMEM31	0.295216
PMM1	0.295162
MGC34761	0.294858
SUMO2	0.29485
DYRK2	0.294667
FAM119B	0.29448
RPS2	0.294456
TSPAN13	0.294239
PSAP	0.294146
HMGN1	0.293932
NT5C3L	0.293917
NBPF14	0.293917
SLC35A1	0.293677
PRDM12	0.293567
PARD6G	0.29348
LOC645058	0.293402
DYNC1I2	0.293184
CDC2L6	0.293151
HNRNPA0	0.293113
LOC388532	0.292965
LOC440733	0.292668
RPL35A	0.292647
ATOH8	0.292606
CFDP1	0.292218
FSCN1	0.292205
DDEF2	0.292105
CERK	0.291889
EPHB2	0.291813
DAB2	0.291783
ZNF436	0.291736
C2ORF64	0.291644
IMAA	0.291536
LOC730995	0.291495
ANAPC13	0.291355
SMYD2	0.291292
AGGF1	0.291245
MPP5	0.291167
WNT4	0.291088
ERGIC1	0.291058
RPS3	0.291054
RARA	0.290878
ZNF358	0.290822
MARCKSL1	0.290804
RPS20	0.290547
TERF2	0.290544
SLC39A11	0.290303
LRRC40	0.290253
DBNL	0.290079
LOC440737	0.289854
TIGA1	0.289705
NSF	0.289676
PRKRIR	0.289523
NONO	0.28943
C11ORF74	0.289428
KREMEN2	0.289252
LOC731985	0.289063
SUGT1	0.289034
TMCO1	0.288916
SMARCA4	0.288815
SNX26	0.288633
UHRF1	0.288613
RAB4A	0.288572
TH1L	0.288175
SFRS10	0.28814
NDRG4	0.288069
NXT1	0.287985
UBE2J1	0.287943
CCL3L3	0.287868
MLLT10	0.28778
ATM	0.287755
CADPS	0.287727
XPNPEP1	0.2877
C10ORF41	0.287698
ADCY6	0.28762
MAPK3	0.287538
LOC51035	0.287264
NME7	0.287147
ZNF512	0.286905
GGH	0.286529
TIMP2	0.286481
C2ORF32	0.286373
LOC728565	0.285836
LOC391356	0.285751
HBXIP	0.285743
ZNF750	0.285357
UXT	0.285007
TRIOBP	0.284913
LOC651436	0.284885
PFKM	0.284756
SNX4	0.284627
GPR19	0.284392
INPP1	0.284344
HS.491292	0.284335
HS.202577	0.284301
LOC286016	0.284164
CDK5RAP3	0.284147
MGC33846	0.283794
CAMKV	0.283738
LASS6	0.283625
HS.12489	0.283594
HS.475334	0.283484
TMEM98	0.283455
SRD5A1	0.283306
YAF2	0.283286
RBMS1	0.283212
LAMP2	0.283191
MGC42105	0.28289
C1ORF198	0.28283
SEMA6B	0.282699
CCK	0.28258
IFT52	0.282555
LOC402694	0.282477
ELOVL5	0.28236
TRA2A	0.282298
HSF2	0.282053
CPT1C	0.281569
BAZ1A	0.28143
STT3B	0.281146
C11ORF60	0.281135
C1ORF41	0.280964
KTELC1	0.280904
FAHD1	0.280835
SFRP1	0.280768
HS.572030	0.280725
AZI2	0.280593
CACHD1	0.280554
ZNF277	0.280477
PEX11B	0.280225
FLJ90757	0.280184
LOC648343	0.280127
FLRT2	0.280082
RPL30	0.279947
LOC648249	0.27961
PIK3C2B	0.279471
PBX2	0.279428
TIGD5	0.279391
ST3GAL3	0.279345
ZNF821	0.279315
TMTC4	0.279173
RFC5	0.27912
FBXO8	0.279072
ENO1	0.278955
GALT	0.278801
LFNG	0.278669
RCN2	0.278648
RNU12	0.278645
CART1	0.278498
UBE2L6	0.278234
RPS10	0.278196
TEF	0.27816
RBM4	0.278141
MGC10997	0.27796
LOC650276	0.277759
APBB3	0.277704
ATP5G2	0.277668
HSPH1	0.277664
DCAKD	0.277612
MN1	0.277331
RABGAP1	0.277279
ZDHHC1	0.277249
CCDC140	0.277047
ZYG11B	0.276963
TMEM2	0.276907
RP11-529I10.4	0.276844
HIST1H4C	0.276787
MZF1	0.27663
SLBP	0.276489
HMGB2	0.276386
VAMP2	0.276169
PPIA	0.276135
ACTG1	0.276013
STX8	0.275986
C13ORF18	0.275926
HNRPUL2	0.275868
SEMA4F	0.275568
LOC440589	0.275557
EEF1G	0.275488
PDYN	0.275442
TMEM4	0.275386
LOC653080	0.275382
PLCG1	0.27535
ASTN1	0.275325
SCCPDH	0.27523
MUM1	0.275209
KCTD6	0.275138
C14ORF93	0.275107
ACOX3	0.275076
AFF2	0.274891
LOC654191	0.274884
MORF4L2	0.274838
RLF	0.274699
GPNMB	0.274663
KDELR1	0.274422
ASCL1	0.274398
CDC7	0.274374
C16ORF7	0.274252
RTTN	0.273934
INSIG2	0.273838
SOX12	0.273763
DHRS7	0.27361
DNAJC1	0.273593
MEF2C	0.273528
GLOD4	0.273493
CALM3	0.273013
ATP6V0A1	0.272851
DZIP1	0.272754
GLRX2	0.272637
CECR5	0.272534
C19ORF31	0.27252
HMGCS1	0.272477
LYRM1	0.27217
TMEM107	0.272145
HS.570988	0.27212
NELL2	0.272109
TTYH2	0.271949
ARFGAP3	0.271909
MARCKS	0.271763
LOC644131	0.271739
ST6GAL1	0.271596
PRSS35	0.271552
MDP-1	0.271535
CCNB1IP1	0.271448
RY1	0.271229
C2ORF40	0.27111
PPP2R3C	0.270967
HS.87194	0.270867
WBP5	0.27082
KIAA0372	0.270796
TMEM175	0.270791
ASB3	0.270758
TMEM14A	0.270626
ATPIF1	0.269838
TSC22D2	0.2696
C17ORF79	0.269555
ARHGEF3	0.269308
PCMT1	0.26902
NAG18	0.268817
SOBP	0.268659
C17ORF75	0.268638
LARP7	0.268558
ENO2	0.268508
FAM133B	0.268473
LOC647856	0.268435
GPR98	0.268386
BIN1	0.268151
PKIB	0.267846
QARS	0.267779
SCMH1	0.267629
ARID2	0.267539
LOC137107	0.267135
HS.397465	0.267106
C1ORF131	0.266912
ANG	0.266899
MPDZ	0.266886
HS.572538	0.266828
POU4F2	0.266655
MUT	0.266652
MCTS1	0.266483
PPA1	0.266471
SEMA5B	0.266407
S100P	0.266341
RCOR3	0.266301
VPS41	0.266176
MED12	0.266125
B3GALNT1	0.266032
TYMS	0.265992
BAALC	0.265731
LOC647436	0.265607
C1ORF51	0.265572
SLC27A1	0.26543
ZNF217	0.2653
LOC400948	0.265171
ANKRD10	0.265135
LOC646200	0.264889
FRS3	0.264607
MGAT3	0.264598
CSK	0.264595
DNAJB14	0.264511
ARID5B	0.264488
TACC2	0.264417
DECR1	0.264186
PLSCR3	0.264145
LOC651894	0.263902
SNN	0.263806
RPL17	0.263655
RBBP9	0.263508
C6ORF48	0.263339
DKFZP434B0335	0.263261
C1ORF176	0.263249
EXOC1	0.263215
MYST3	0.263198
TXNDC15	0.263134
SFRS12	0.263029
EXOC7	0.262875
KLF6	0.262854
MAGED2	0.26267
GREB1	0.262539
JAM3	0.262449
WDR22	0.262387
RBM6	0.262073
CMIP	0.261973
SORCS1	0.261832
C11ORF70	0.261828
RPL13A	0.261796
MAPBPIP	0.261775
LOC387867	0.261699
IHPK1	0.261431
LANCL2	0.261244
IRX5	0.261194
CDC5L	0.261146
RN7SK	0.261055
CLUAP1	0.261003
RPLP2	0.260901
SMARCB1	0.260776
RXRB	0.260574
AK1	0.260504
HNRPH3	0.260359
KHDRBS3	0.260287
MKKS	0.260282
NECAP2	0.260032
GDI2	0.259971
STRAP	0.259933
FNDC3A	0.259806
MNS1	0.259743
TFAP2D	0.259742
PPP1R7	0.259689
CCDC25	0.259674
PIGY	0.25951
VSTM2L	0.259407
RSHL3	0.259298
ANKRD46	0.259262
HS.296031	0.259177
GRINA	0.258983
PDLIM3	0.258925
ZNF32	0.258741
AS3MT	0.258718
CLEC16A	0.258648
LOC654103	0.258497
INVS	0.258432
ZMIZ2	0.258366
KIAA1211	0.258353
BZW1	0.258251
TULP4	0.258222
B9D2	0.25821
FASN	0.258189
RNF216	0.258087
APEX1	0.258067
ATP2B1	0.258015
RPL41	0.257952
WDR70	0.257879
CMTM3	0.257696
RPS5	0.257465
BCL2L2	0.257291
BCKDHB	0.257182
SMPD1	0.25718
EFHA1	0.257015
AP3S1	0.256827
DAP	0.2564
CDC42SE2	0.256372
DYNLL2	0.256341
PEMT	0.256129
LRTM1	0.256092
RAB8B	0.255822
HS.233165	0.255813
ROBO2	0.255649
COL3A1	0.255619
ACTB	0.255565
LOC643668	0.255509
ABCA1	0.255269
C14ORF45	0.255259
TMEM131	0.255151
FAM53C	0.255134
TMED1	0.255109
IGF2BP3	0.25507
LOC654194	0.255036
FOXJ2	0.254692
CHST1	0.25464
ACVR1B	0.254604
ACYP1	0.254527
RPS9	0.254291
FLJ39827	0.254165
DYRK4	0.254084
CBX2	0.253929
GFRA1	0.253923
BCCIP	0.253871
PGRMC2	0.253838
RBM22	0.253796
DCTN2	0.253766
ST13	0.253752
EIF3H	0.253648
39333	0.253554
LOC642210	0.253467
COMMD6	0.253458
GANAB	0.253404
LPHN3	0.253209
MGC3731	0.25279
MAPT	0.252779
SVIL	0.252599
NUP62	0.252587
LOC642197	0.25217
RAD23B	0.252006
SLC10A7	0.252002
GLRB	0.251904
INPPL1	0.251845
HSD17B2	0.251827
LOC648149	0.251776
HS.497591	0.251702
GPC1	0.251679
GREM2	0.251603
PAG1	0.251562
EPSTI1	0.251489
RAB11A	0.251345
ISY1	0.251327
TMED4	0.251154
TP53BP1	0.251148
LOC653199	0.251085
ANP32B	0.251037
RSBN1L	0.251024
BCL9	0.250959
ETS1	0.250748
PI4KB	0.25066
STMN1	0.250596
ZFP91	0.25056
MTP18	0.250372
GPM6A	0.25034
LOC730746	0.250294
FAM123A	0.250173
ZHX3	0.250135
LOC652624	0.249895
GUSBL1	0.249839
PURB	0.249831
ATP2B2	0.24983
MCRS1	0.249828
RBM14	0.2498
RRAGB	0.249712
PAK2	0.249691
LOC730012	0.249599
LOC653147	0.249537
RPS18	0.249493
FLJ44048	0.249411
KIDINS220	0.249299
ALAD	0.249195
LOC441034	0.249176
PEX16	0.248949
TNRC4	0.248905
HS.348844	0.248822
MFSD1	0.248551
FBXO3	0.248477
RAB38	0.248445
FARP1	0.248439
RPS12	0.248383
SMAD5	0.248342
RPS15	0.248311
CPVL	0.248296
KRCC1	0.248288
KIAA1324L	0.248281
DIP2B	0.248279
GLTP	0.24827
DPM3	0.248258
MOAP1	0.248126
LEPRE1	0.248019
POLR2J3	0.247922
RAB2B	0.247807
ELF1	0.247672
PAQR8	0.247597
TPD52L1	0.247561
SORBS2	0.247479
C8ORF76	0.247445
AFF3	0.247415
RN7SL1	0.247373
LOC641849	0.247363
LOC653354	0.247297
FTO	0.247206
LTA4H	0.247143
FILIP1L	0.247042
CRADD	0.24699
PDS5B	0.246947
MFSD5	0.246829
DGCR6	0.246685
BUB3	0.246584
NRP1	0.246466
WDR37	0.246414
SNORD25	0.246345
BPTF	0.246338
ZNF193	0.246245
LOC647000	0.246214
BEX1	0.245997
MED29	0.245819
SYNGR1	0.245799
SLIT3	0.245677
RPL21	0.245517
SPG11	0.245467
ZNF362	0.245317
LOC285176	0.245299
LOC647346	0.245231
ANKRD12	0.245106
PHF23	0.245088
BCKDHA	0.244882
SSFA2	0.244851
NDUFB11	0.244846
ZNF446	0.244844
RNF20	0.244778
FAM92A1	0.244742
NSMCE2	0.244595
POLR2B	0.244467
TKTL1	0.244371
ACPL2	0.244202
HS.547601	0.244181
LOC649639	0.244117
TMEM120A	0.24408
SLC35B4	0.244075
CDKN1B	0.244071
NAPB	0.244069
CBFA2T2	0.244013
NME5	0.244012
ITGB1BP1	0.243994
GLT25D1	0.24399
XRCC5	0.243823
HMG20B	0.243821
ZNF706	0.243535
CYB5D2	0.243454
C4ORF33	0.243448
DOK5	0.243279
CTNNBL1	0.243239
EIF3E	0.243225
RBX1	0.243101
HS.567392	0.243089
TERF2IP	0.242945
MKNK2	0.242747
CCDC32	0.242746
TPP1	0.242579
CHMP6	0.242502
TSPAN31	0.242349
EMX2	0.242327
LOC388524	0.242223
MIAT	0.242219
MSI2	0.242191
CTBP1	0.241988
MRPL53	0.241791
STON1	0.241708
HS.154336	0.241672
HS.413494	0.241501
HS.128753	0.241459
RHOA	0.241356
MPST	0.241311
ARPC1A	0.241307
GPD1L	0.241189
PGK1	0.241005
FLJ30375	0.240869
EEF2	0.240773
UBE2J2	0.240587
NTRK1	0.240423
GDPD1	0.240397
ZNF329	0.240375
HS.552082	0.240223
PTPRO	0.240201
SAT2	0.240025
ZNF395	0.239878
HNMT	0.23983
SCAND1	0.239741
LOC653226	0.239569
PABPC1	0.239475
MXRA5	0.239438
RPL6	0.239419
UBE2N	0.239388
LOC339344	0.239346
EXOSC10	0.238946
ZNF25	0.238794
DGUOK	0.238784
HS.452398	0.238779
ZFP14	0.238711
SERPINF1	0.238603
C9ORF40	0.238384
MTMR6	0.238346
QPRT	0.238322
GPR137	0.238309
DUSP22	0.238217
MAP4K4	0.238113
CLEC2D	0.238095
PROSC	0.237962
GAB2	0.237857
FBXO11	0.237748
MANBAL	0.237581
GBP1	0.237523
GPRC5C	0.237516
LOC731950	0.237452
CACNA1H	0.237211
C3ORF32	0.237127
C14ORF104	0.237036
PCP4	0.236839
C2ORF7	0.236681
ZFR	0.236616
C1ORF119	0.236608
EIF5	0.236408
PTPRR	0.236398
FBXL15	0.236316
NDUFA4	0.236214
C14ORF2	0.236207
NT5DC3	0.23617
C14ORF102	0.236167
ARPC5	0.236143
HS.153349	0.236142
HS.194225	0.236098
LIN28B	0.23603
RAB6B	0.236024
HS.363526	0.235909
YIPF1	0.235819
LOC643357	0.235756
ZSCAN16	0.235662
SNORD13	0.235638
HSPA5	0.235408
SMA5	0.235408
SBDSP	0.235394
CTDSPL2	0.235357
RNF14	0.235277
C2ORF43	0.235271
C16ORF35	0.235101
SLC12A2	0.234924
ACTL6A	0.234617
UQCC	0.234567
TMEM97	0.234446
PEX5	0.234291
MPP2	0.234195
IMPDH2	0.234089
PI4KAP2	0.23394
FBXW4	0.23379
RABEP1	0.233695
PDCD6IP	0.233645
C2ORF29	0.233557
HS.568777	0.233548
HIGD2A	0.233491
UBE2I	0.233488
C5ORF15	0.233478
RIMS3	0.233315
LTBP4	0.233158
STK3	0.23312
TBC1D2B	0.233085
RPS25	0.232954
TMEM118	0.232809
AKR7A2	0.232745
C4ORF41	0.232682
LOC651453	0.232563
C10ORF57	0.232498
LOC729466	0.232476
C17ORF28	0.232291
VTN	0.232227
CEBPD	0.232178
C4ORF30	0.232174
ZNF177	0.232147
ZNF823	0.232126
B3GALT6	0.232118
DHRS1	0.232038
CCDC34	0.231987
SPSB4	0.231649
LOC642017	0.231554
NELF	0.231377
LSM5	0.231326
C12ORF34	0.231231
JMJD3	0.231216
LOC646195	0.23121
DDHD2	0.231204
ATG4A	0.231137
PCM1	0.231085
WDR72	0.231014
CRMP1	0.23099
ZNF702	0.230988
PNKP	0.230923
KIAA1715	0.230917
SMC4	0.230903
MGC42630	0.230863
DYNC2LI1	0.230768
STX2	0.230701
ACN9	0.230671
STAT2	0.230621
AIP	0.230619
OPRS1	0.230395
RAP2A	0.230323
OSR1	0.230276
KCTD13	0.23027
TFDP2	0.230163
CDKL3	0.230134
ERCC5	0.230109
STBD1	0.230108
INTS10	0.229962
TDRD7	0.229811
PGRMC1	0.229726
RAB11FIP2	0.229657
AYP1P1	0.22963
C13ORF27	0.229609
MTCH2	0.229533
SCYL1	0.229513
LRRC41	0.229313
ZFP106	0.229282
RPL11	0.229161
LOC652685	0.229158
COPS8	0.229011
SIL1	0.229007
ZNF326	0.228869
RAB28	0.228864
LOC648639	0.228849
PSMD10	0.228815
CDH11	0.228778
LOC388654	0.228685
SNAPC3	0.228664
LOC440093	0.228627
ATP6AP1	0.228376
RNF175	0.228333
C16ORF57	0.228281
SPOP	0.227889
NBEA	0.227882
PNPLA7	0.227812
CUL5	0.227779
DNAJC18	0.227756
MFAP2	0.227698
CROP	0.22769
SPAG9	0.227627
COPS4	0.227586
LOC440055	0.22754
NBPF1	0.227538
ROCK2	0.227475
EEF1D	0.227344
C11ORF49	0.227322
C9ORF103	0.227141
PDCD7	0.227128
SCAPER	0.227027
ARID4B	0.227009
KIAA0586	0.227003
HS.576633	0.226982
PNPO	0.226869
EIF2S3	0.226818
NFIL3	0.226812
LOC388474	0.226668
HS.123119	0.226662
LOC402251	0.226632
FER1L4	0.226597
CCR6	0.226303
CPSF1	0.226217
C6ORF134	0.226195
HSDL1	0.226135
LOC643949	0.225957
LOC219854	0.225943
C20ORF43	0.225905
WRB	0.225791
FAM130A2	0.225691
LOC729446	0.225502
RAB40C	0.22539
RBM12	0.22533
CNIH2	0.225314
HS.389313	0.225297
PPIL5	0.225296
[truncated: 26,431 more rows]

## Sheet: Human MC RNK
Rank ordered genes representing mature melanocytes compared to the ES cells from which they were derived (from Mica, et al, Cell Rep. 2013 Apr 25;3(4):1140-52)
TYRP1	2.02947
OCA2	1.99658
TYR	1.95612
SOX10	1.92234
TFAP2A	1.88065
EMP1	1.87219
TSPAN10	1.86723
SLC45A2	1.8394
GPR56	1.83228
MLANA	1.79437
TNFRSF14	1.764
GPNMB	1.75488
TUBB4	1.70208
DCT	1.68407
BCAN	1.66066
PAEP	1.64178
C19ORF28	1.62257
TRPV2	1.62144
CRYGD	1.58305
PMEL	1.578
ITPKB	1.57762
SLC22A18	1.57126
LGI3	1.56551
TBC1D16	1.54577
DPP7	1.53763
SERPINF1	1.53435
SIRPA	1.50504
RUNX3	1.49968
OKL38	1.4711
LOC342897	1.4443
SLC6A17	1.44093
LOC728715	1.42842
C18ORF51	1.42703
MLPH	1.4201
IGFBP1	1.41271
CAPN3	1.38582
RENBP	1.37122
STXBP1	1.37003
LOC387763	1.36673
CYP27A1	1.36365
OAF	1.36127
ECM1	1.34693
SLC1A4	1.34406
HMG20B	1.34068
BACE2	1.33786
SLC38A8	1.32823
SH3PXD2A	1.32435
DLL3	1.31334
GAPDHS	1.30798
CD68	1.30528
IRX3	1.29734
MAD1L1	1.29607
DAB2	1.29472
GBA	1.29008
ABCD1	1.28261
KU-MEL-3	1.28083
SLC6A10P	1.27787
LGALS3BP	1.27763
MAPK4	1.2743
LOC388588	1.26485
ST6GALNAC2	1.2624
PTGDS	1.26181
CTSD	1.25723
ACP5	1.25431
TOM1	1.25285
CD99L2	1.24933
TTYH3	1.24688
CDK2	1.24624
CYBASC3	1.24012
SLC6A8	1.23474
NBL1	1.22742
TMEM54	1.2265
IL11RA	1.22519
ANKRD33	1.2237
GPR143	1.22322
ABR	1.20791
CLIP3	1.20258
TSPO	1.20165
TIMP2	1.19798
RAP1GAP	1.19098
AVPI1	1.19096
APOLD1	1.18442
PMP22	1.17921
TPP1	1.17224
HES6	1.17103
CYGB	1.16925
LMNA	1.1686
OSGIN1	1.16676
NA	1.16483
C7ORF41	1.16417
SNORD13	1.16381
HLA-A29.1	1.15763
VEGFB	1.15747
FCRLA	1.15514
TRIM63	1.14796
SCARB1	1.14382
LZTS1	1.13984
CERCAM	1.13389
TMEM8	1.13287
CYB5R1	1.1258
PLTP	1.12329
MAP3K11	1.12234
SH3TC1	1.11988
RAB32	1.11571
FSTL3	1.11491
IGFBP7	1.11384
TBX2	1.09945
GYPC	1.09916
SNCA	1.09399
TMEM151A	1.09164
MVP	1.0907
WDR13	1.08757
SNCB	1.08476
QPCT	1.08466
HLA-H	1.0766
NAGLU	1.07599
P76	1.07424
ATP6V0D1	1.07388
ADCY6	1.07375
FAM89A	1.07078
FAM65A	1.07036
CDC25B	1.07018
C20ORF26	1.06722
FAM53B	1.06714
TMEM51	1.06061
CRYL1	1.059
GSN	1.05574
SNAI2	1.05562
SLC27A1	1.05429
EFHD1	1.05429
CLCN7	1.05354
ANKRD9	1.05042
GPR137B	1.04854
ENO2	1.04736
GRAMD4	1.04045
CRELD1	1.04007
PC	1.03848
AMDHD2	1.03399
MAP1LC3A	1.03297
C1ORF85	1.03066
LTBR	1.02569
SHB	1.02366
SLC16A3	1.0222
BAIAP2	1.01782
TCIRG1	1.01702
CNTNAP1	1.01629
ATP6V0A1	1.01545
NCALD	1.01119
TMEM120A	1.01085
HLA-F	1.00705
C16ORF58	1.00551
SPATA20	1.00502
ATP6AP1	1.00472
C13ORF15	1.00378
VAMP2	1.00325
SLC5A10	1.00289
HSD17B14	1.00101
ABCB9	0.999725
ADAM15	0.997757
SRPX	0.992424
CST3	0.989578
RAB3IL1	0.989215
FAH	0.983491
NIBP	0.983284
AGPAT2	0.981691
RHBDD2	0.97869
MICAL1	0.977942
39328	0.977063
LINGO1	0.975796
TTYH2	0.974002
PCBP4	0.973389
MACROD1	0.971807
GPAA1	0.968815
C20ORF82	0.967285
TNFSF12	0.967058
GRN	0.964974
DENND2A	0.964357
SMPD1	0.962486
CTSB	0.961558
TMEM175	0.960236
C6ORF1	0.959721
UAP1L1	0.957483
MC1R	0.956885
WIPI1	0.953523
BANP	0.951219
ST3GAL4	0.950819
VPS37B	0.948501
PRR14	0.94722
PLOD3	0.940769
SIL1	0.940412
REEP6	0.940133
NUDT18	0.939823
FLJ20920	0.93845
EPHX1	0.937228
GHDC	0.936471
MYO1D	0.935516
RAB38	0.93483
HLA-E	0.934812
SLC25A42	0.934568
RIPK5	0.931623
RAI1	0.929637
PQLC1	0.92944
ATP6V0C	0.927435
BIRC7	0.927221
HPCAL1	0.924254
TMC6	0.922902
EVI5L	0.922002
GRINA	0.919805
C9ORF127	0.918255
RIPK4	0.917066
ST7	0.915758
JOSD2	0.914966
PEX6	0.910976
TPCN2	0.908439
LOC401115	0.908342
VAT1	0.907784
LYPLA3	0.907273
FBXW5	0.906921
SNX8	0.90672
LGALS1	0.906077
AEBP1	0.905599
POR	0.904886
CD82	0.902038
LMF2	0.901007
RPS6KA2	0.896471
ELFN2	0.894561
LGALS3	0.894523
SH3BGRL3	0.892701
LAMB2	0.890447
DKFZP434B0335	0.890092
GALK1	0.888498
PIGQ	0.886605
POU3F1	0.886214
FAM125A	0.885067
LOC645904	0.88356
OCEL1	0.88146
ACADS	0.881098
GPI	0.880359
GAMT	0.880044
ATP1A1	0.878811
MAPRE3	0.877751
RNPEPL1	0.87725
CTSA	0.876208
SLC38A10	0.87497
HLA-G	0.874603
TOLLIP	0.874448
ARSA	0.873238
LOC642755	0.872236
QPCTL	0.871107
SHKBP1	0.870289
FKBP9L	0.868495
SLC3A2	0.866977
GSTM1	0.866665
SPSB1	0.866512
TMEM173	0.865466
RETSAT	0.86531
FAHD2B	0.864704
EPAS1	0.86436
ZDHHC24	0.864023
VPS28	0.863819
TSPAN4	0.860803
FAM69B	0.859083
VPS18	0.859053
TACC1	0.857951
RPP25	0.854424
IPO13	0.854134
NPAS1	0.853943
TMEM143	0.853673
NRTN	0.853593
PNKD	0.851873
AP1M1	0.850983
ZNF503	0.850215
GPSM3	0.849907
KIAA1026	0.849373
ACSS2	0.84895
C14ORF173	0.848583
RNH1	0.847103
A2M	0.842565
EFHD2	0.842242
PEX16	0.842169
CCND3	0.840726
C1ORF198	0.839632
PIR	0.838707
SIRT2	0.837514
TAPBP	0.837287
DEXI	0.835556
C1ORF78	0.834526
PRDM7	0.834387
SMAP2	0.834166
C3ORF60	0.834152
IGSF11	0.834027
KLHL22	0.832408
SLC24A3	0.83154
ILVBL	0.830862
STAT2	0.83067
LOC653888	0.830343
WDR81	0.829912
KCTD13	0.829758
CORO7	0.829532
FBXO7	0.828202
FBXO32	0.826785
CACNA1H	0.826699
LOC255783	0.826346
MYL5	0.825913
GPR177	0.825842
LRP10	0.82492
ERCC1	0.824214
CUEDC2	0.823453
MBD6	0.823333
SNTA1	0.821156
C20ORF149	0.820778
C22ORF16	0.82065
SCUBE1	0.820581
FXYD6	0.82012
SYNGR1	0.81975
MAP3K6	0.819709
MAPK3	0.81945
HS1BP3	0.819439
METRN	0.819398
FAM127A	0.819273
IDH3G	0.818702
C1ORF2	0.81697
TBC1D7	0.81693
BAT3	0.816654
NRSN2	0.815917
TRADD	0.815858
C20ORF117	0.81528
GALT	0.815108
HCG4	0.814869
FTHL8	0.814609
HM13	0.813756
TICAM1	0.813683
ZFPM1	0.812385
CORO1B	0.812249
SLC16A6	0.812003
HSD17B8	0.811847
ATG2A	0.810584
MBP	0.808476
SLC7A4	0.808463
PARVB	0.808137
ETV5	0.807629
NDUFS7	0.806897
IHPK1	0.804774
SPNS1	0.804756
FBLN7	0.804723
LOC348262	0.804369
SMPD2	0.803539
KIAA1602	0.802749
AKR7A3	0.800856
GSTM2	0.80068
ZNF358	0.80058
VPS16	0.798517
G6PD	0.797813
SDSL	0.79695
TCEA2	0.796882
APOA1BP	0.796614
GAB2	0.796464
GPR137	0.79617
IDUA	0.794824
FAM14A	0.794758
RAB5B	0.794169
RAB6B	0.793331
G6PC3	0.792235
C2ORF24	0.791173
NAB2	0.790927
SLC25A23	0.789914
TMEM166	0.789637
CRAT	0.78952
FAM134A	0.788352
LY6E	0.787961
SH3PXD2B	0.787233
TP53INP2	0.785669
ACTA2	0.784843
SNAPC2	0.784787
CCDC92	0.784452
MSC	0.78292
FASTK	0.78117
CTNS	0.78096
SKIV2L	0.780929
LOC644590	0.780011
PRKCB1	0.779003
LPPR2	0.777894
RGL1	0.777388
BRI3	0.777071
LOC648196	0.775754
PRAF2	0.775548
GM2A	0.775312
C3ORF54	0.774432
ABHD14A	0.772887
TYK2	0.771716
LZTR1	0.771688
RBCK1	0.770785
NUCB1	0.770705
MEF2D	0.768512
IL10RB	0.768168
RAD23A	0.766375
VAC14	0.765253
SCYL1	0.765005
HEBP1	0.764415
PHC2	0.764104
EMP3	0.76382
PWWP2B	0.763506
SLC35B2	0.762858
FASN	0.761923
GAGE6	0.758878
DPM3	0.758611
PTGES	0.758121
TCF25	0.757989
ACY1	0.757849
MAN2B2	0.757626
UNC45A	0.757462
NECAB3	0.757131
PYGB	0.756998
NDUFV1	0.756677
BHLHB3	0.756673
C19ORF54	0.756454
IGSF8	0.755602
CSPG4	0.754921
MED25	0.754601
BMP1	0.75436
ARHGEF17	0.753506
BCKDHA	0.753458
ENG	0.750924
ARHGDIA	0.75008
SELENBP1	0.749876
TOB1	0.749812
KLHDC8B	0.749366
SBNO2	0.749228
HSPB1	0.749023
APCDD1	0.748517
IL17D	0.748381
LHPP	0.747827
PNKP	0.747534
NT5M	0.7474
CTSH	0.74717
TEX264	0.744159
DBNL	0.743485
RGS12	0.74319
EVL	0.742338
FZD9	0.742314
OPRS1	0.74128
LRFN3	0.741072
CENPB	0.739854
EML3	0.739851
SLC35C1	0.739755
TNFRSF19	0.73947
LOC652545	0.738633
GJB1	0.738505
CD63	0.738361
LTBP3	0.738176
SEMA5A	0.737905
HEY1	0.737672
CBX4	0.737615
GNS	0.737475
MGC71993	0.737373
MCOLN1	0.737113
PGLS	0.736715
CAMK1G	0.736474
PGCP	0.736356
OVOS2	0.735247
HS.4892	0.734775
SERTAD1	0.734679
P2RX4	0.734211
ARPC1B	0.733582
CAPN1	0.732964
CA14	0.732595
HAGHL	0.732587
PITRM1	0.731871
LOC644150	0.731763
TSC2	0.731302
LOC339344	0.731235
SEZ6L2	0.730869
SGSH	0.730734
GYS1	0.730397
PMM1	0.729965
CTDSP1	0.729911
RPS6KA4	0.729746
ACOT1	0.728764
ALDH3B1	0.728171
PRKCSH	0.727755
PFKL	0.726914
ZNF524	0.726744
TTC15	0.726533
WARS	0.725447
ECGF1	0.725355
ZDHHC1	0.724928
VARS2	0.724029
SPRYD3	0.722968
TMEM140	0.722402
ALDOA	0.721795
NECAB2	0.721271
ADSSL1	0.720655
TNS3	0.72013
CITED1	0.720105
MAGED1	0.719822
RASD2	0.719795
SCAMP3	0.71966
RILPL1	0.719068
C16ORF24	0.718225
VAMP5	0.716679
ZNF580	0.715985
ABHD14B	0.714466
CLEC11A	0.714449
GIPC1	0.714106
MFSD5	0.713644
DAAM2	0.713482
RALGDS	0.71294
APOD	0.712268
PSEN2	0.71054
PACS1	0.710482
ATP6V0B	0.710115
C1QL4	0.709404
CYTL1	0.708735
LOC653242	0.708286
DFNA5	0.70826
UBXD5	0.708138
PTRH1	0.707465
FLJ20254	0.707107
SHARPIN	0.706681
FOXRED2	0.706541
ERCC2	0.705726
PEMT	0.705272
SMAD6	0.70522
MXRA7	0.70514
DIP2C	0.704882
PAK4	0.70456
MOSPD3	0.703844
ALDH4A1	0.70381
GMPPB	0.703512
ABHD6	0.703278
KIAA0556	0.703177
CORO2B	0.7018
CD44	0.701611
FOXF2	0.701253
COPE	0.701062
GPSN2	0.700783
FUK	0.700647
C11ORF2	0.699854
SLC35A4	0.699779
PRPF8	0.699526
USF2	0.699079
CTSL1	0.698784
MAST3	0.698214
C22ORF25	0.698017
LSS	0.697347
CLPTM1	0.697214
KIAA0913	0.696609
DAZAP2	0.696115
SUOX	0.695685
HS.564874	0.695156
UBXD1	0.695055
AIP	0.694971
ACTRT1	0.694459
CHCHD6	0.69405
CABLES1	0.693293
HSPA12A	0.693085
TRAPPC1	0.692653
RELA	0.691858
CDK2AP2	0.691543
ADCK1	0.690442
WBP2	0.689845
DCTN3	0.689776
FBXO31	0.688895
NAV1	0.687914
RAI16	0.687683
VPS26B	0.687655
PKNOX2	0.68762
PTPRA	0.687112
GMPR	0.686932
GAA	0.685821
LOC653438	0.684841
CD79B	0.684324
OSBPL5	0.684086
KIAA0194	0.683001
INF2	0.682149
TMBIM1	0.68122
TRAF7	0.680788
HECTD3	0.680619
LOC651341	0.680451
C9ORF86	0.680363
CD276	0.680282
SMARCD3	0.67904
GANAB	0.67884
TSC22D4	0.678416
HLA-A	0.677874
RNF144	0.677502
INTS1	0.67746
GSTM4	0.677044
ABCA2	0.676784
EGR1	0.67658
AKR7A2	0.676068
PIGS	0.675866
ERGIC3	0.674363
SOX8	0.67433
PIK3IP1	0.674119
TBCD	0.673814
PAG1	0.673637
MERTK	0.673366
C16ORF35	0.672727
TESK1	0.672164
SIDT2	0.671547
GCAT	0.671319
DGKQ	0.671107
SLC25A1	0.66987
NR1H2	0.669772
ST5	0.669595
LOC728014	0.669538
SEMA4F	0.668983
CBX6	0.668756
LTBP4	0.668037
PAQR8	0.667952
MXD4	0.667837
SNF1LK	0.667835
LEF1	0.666709
DFNB31	0.666096
GAS1	0.664419
CHSY3	0.664178
IMPDH1	0.664053
POMGNT1	0.66365
ZNF213	0.663331
STIM1	0.66308
SUMF2	0.662875
SLC9A1	0.662308
IHPK3	0.66226
C9ORF93	0.662248
TMEM150	0.661652
MYO9B	0.661352
PPP2R5B	0.661351
EVC	0.660966
MED15	0.6601
PLP1	0.659925
DOCK6	0.659425
ACO2	0.659417
ST3GAL3	0.659212
DACT3	0.659109
HS.538460	0.659044
B3GALT4	0.658932
OR7E156P	0.658295
BBS1	0.658092
BOLA2	0.658034
FAM89B	0.657358
PLXNA1	0.6571
GDI1	0.656918
VPS37D	0.655918
AKT1	0.65558
SDF2L1	0.654818
CES2	0.654372
PLEKHA2	0.65432
FOXK1	0.653611
C15ORF39	0.653503
TGFB1I1	0.651766
APBA2BP	0.650719
PRAME	0.649627
RFTN1	0.649418
TBC1D2B	0.64932
RCAN1	0.649247
CELSR2	0.648802
CXCL12	0.648086
CHPF	0.647494
MSX1	0.647399
ZFYVE1	0.647229
SBF1	0.646739
YIF1A	0.646183
LOC654191	0.645673
PGM1	0.645326
INPPL1	0.644868
USP11	0.642528
TSEN34	0.642483
HGS	0.642467
PALM	0.64235
PLXNA3	0.642346
SCAMP2	0.642213
PIGT	0.64132
ADCK4	0.641266
YIF1B	0.641083
MAN2C1	0.641064
NAPRT1	0.640852
MITF	0.640663
GPR124	0.639621
HMOX1	0.639582
OLFML2B	0.638437
RAGE	0.63801
LOC651575	0.637263
PLOD1	0.637213
FAM116B	0.636921
B4GALT3	0.636677
STAT6	0.63634
LOC374395	0.636303
P4HA2	0.636218
ALKBH7	0.636187
MAP2K5	0.636064
SLC39A3	0.635355
C20ORF29	0.634975
PLA1A	0.634558
C16ORF7	0.634386
PLSCR3	0.634092
CPEB1	0.633512
DNAJA4	0.633421
VRK3	0.632712
ATP5D	0.632218
SRPR	0.632144
FGD1	0.631322
EXOSC4	0.631024
HHLA3	0.630821
PARC	0.630816
AP2A1	0.630748
H2AFJ	0.629652
TBL3	0.629431
FAM3A	0.629171
QPRT	0.628634
NAV2	0.628427
STXBP2	0.628355
TM7SF2	0.626975
ZFPL1	0.626786
ATP13A2	0.626279
LOC642903	0.625409
PPT2	0.6245
TMEM109	0.624438
FEZ1	0.624269
P117	0.624128
STAT5A	0.623748
C1QTNF6	0.623607
GNL1	0.623288
GLT25D1	0.62271
HLA-DPA1	0.622666
MTHFR	0.622655
ABCB8	0.622218
FCGRT	0.621703
CLIP2	0.620542
MNT	0.620509
MAF	0.619903
CYLN2	0.619879
BCKDK	0.619419
PNPLA6	0.619129
TSKU	0.618987
LRRC29	0.618766
NR2F2	0.618622
C9ORF16	0.618466
LIN7B	0.618388
USP21	0.618132
PSAP	0.618108
NMRAL1	0.61724
CLN3	0.616926
SND1	0.616888
PLEKHM2	0.616793
KIAA1949	0.615912
MGAT1	0.615662
IRF4	0.615293
LZTS2	0.614077
PLAT	0.613432
KIT	0.613382
C11ORF68	0.612878
BVES	0.612778
ISG20	0.612588
IRX5	0.612524
CENTG3	0.612309
HSPB8	0.612152
HS.23459	0.611893
MSRB2	0.611859
PLEKHB1	0.611398
FTHL2	0.611146
ALG3	0.610977
NFIC	0.610824
CUEDC1	0.610463
CAPNS1	0.609958
FES	0.609887
MPV17	0.609785
ATOX1	0.609543
ACOX3	0.609363
LOC643035	0.609291
LOC649037	0.608984
C19ORF24	0.608795
NOPE	0.608593
C14ORF43	0.608019
TSC22D3	0.608005
LOC646675	0.608002
SYVN1	0.607819
LOC407835	0.607777
RFNG	0.607153
ANGPTL2	0.607127
PANX2	0.607118
FLOT1	0.607094
GLI4	0.606896
AGPAT1	0.6067
H2AFY	0.60664
RPRC1	0.606071
GLB1	0.605775
SDF4	0.605692
HES2	0.605633
PHF1	0.605562
COPG	0.605249
PHACTR1	0.604929
PRIC285	0.604655
CLEC16A	0.603467
STUB1	0.603465
DVL2	0.603245
TP53I13	0.603141
RABAC1	0.603011
SDCBP	0.602525
SHC2	0.602094
MED12	0.602085
TRIOBP	0.602064
FAM108A3	0.602051
PRR7	0.601909
TUBG2	0.601788
C19ORF12	0.601477
RNF40	0.601133
STARD3	0.601117
TBL2	0.600452
ATP6V1F	0.600442
UBL7	0.600198
TRAPPC5	0.599673
DNASE1L1	0.598857
LOC390530	0.598526
ACP2	0.597935
DGCR6	0.59741
FIBP	0.597181
CCDC22	0.596777
BRE	0.596371
TUBB3	0.596096
ASXL1	0.595888
PTPN23	0.595521
CRTAP	0.595343
FREQ	0.595112
GPR175	0.59489
MBOAT7	0.594669
ENTHD1	0.594184
FBXL15	0.593707
ID2	0.593663
WFS1	0.593398
RXRB	0.593092
ZZEF1	0.592938
FTHL12	0.592909
RHOG	0.592754
CHMP6	0.592134
TMEM101	0.591437
C21ORF70	0.591222
SEC24C	0.590991
HPS6	0.590882
PROS1	0.590864
PCTK1	0.590345
GREB1	0.589848
ZC3H3	0.58964
PNPLA2	0.588192
TSPAN14	0.58813
RRAS	0.588127
C10ORF90	0.58783
LEPREL2	0.587758
CEBPB	0.587285
ZBTB4	0.587201
HS.551538	0.586842
ARRDC4	0.586809
C1ORF86	0.586797
RAB4B	0.586667
MOXD1	0.586331
SULT1A3	0.586158
MED24	0.586073
TRIB2	0.585939
KIAA1545	0.585578
PINK1	0.585331
NFKB2	0.585134
C2ORF18	0.58512
ENPP2	0.584761
SELO	0.584268
MIB2	0.583886
SCO2	0.583485
GRK5	0.583204
TRAPPC6A	0.583117
KIAA0195	0.582851
CAPG	0.582716
LRRC41	0.58234
FKBP1A	0.582013
VARS	0.581877
RNF31	0.58135
PRICKLE3	0.581234
GDPD5	0.581079
FTHL11	0.580235
CDKN1A	0.580171
PITPNM1	0.580096
SNX17	0.578764
TERC	0.57869
ADAMTS2	0.578267
LOC730417	0.577529
QDPR	0.577517
TYSND1	0.577237
SORBS3	0.576985
ACSL1	0.57684
FLJ10357	0.576133
ABCC10	0.574911
TMEM107	0.574726
SERTAD2	0.574511
SNX29	0.573974
HDHD3	0.573965
LOC283953	0.573686
DOK5	0.573593
HIST1H2BK	0.573251
PRMT7	0.573239
CSNK1D	0.573059
NPL	0.571674
TM9SF1	0.571525
MAGEH1	0.571442
CDC42EP5	0.57142
TIAF1	0.571393
DYRK1B	0.570146
CST1	0.570145
FARSA	0.570131
SPHK1	0.570071
FNTB	0.570025
B3GAT3	0.569099
DCTN1	0.569084
RAB27A	0.569077
C9ORF9	0.568981
MEPCE	0.568606
DGCR14	0.568065
ABLIM3	0.567699
SEMA4C	0.567552
DCAKD	0.567306
DEF8	0.56705
CIC	0.566618
TINF2	0.565957
HS.57079	0.56557
KIAA1199	0.564808
C1ORF66	0.564609
ATP6V1B2	0.564447
DGAT1	0.564204
C10ORF59	0.563978
DNAJB2	0.563803
KNDC1	0.563801
TCTN1	0.563544
BAP1	0.563061
LOC145853	0.562828
IFI35	0.562821
GUK1	0.562742
ITFG3	0.562596
ETNK2	0.562306
GNA11	0.562063
PFKFB4	0.562003
PTOV1	0.561807
GNG7	0.56176
SYDE1	0.561616
RAB7A	0.56156
FARP1	0.561063
RXRG	0.560722
TRPM1	0.560648
GMPPA	0.560174
CAPN5	0.559558
INTS5	0.559332
LSMD1	0.558705
ADC	0.557892
SIX5	0.557401
FLJ20699	0.557349
NUP98	0.55634
PI4KB	0.556326
ZNF629	0.556286
RNF187	0.555909
MAN1B1	0.555866
SCAND1	0.555439
PENK	0.555374
KIAA0323	0.555318
RPAP1	0.555266
BAD	0.554722
PRDX5	0.554506
ARHGAP1	0.554084
CSTB	0.553775
POLM	0.553508
AGTRAP	0.551983
USE1	0.551963
ELF4	0.551835
C16ORF86	0.55112
ERF	0.550884
SLC41A3	0.550674
SQSTM1	0.550604
MPND	0.549913
CYB5R3	0.549077
CENTD2	0.549005
CGI-96	0.548854
PLEKHA4	0.548778
WDR25	0.54841
TIMP3	0.548392
HS.543887	0.547718
POLR2A	0.547683
ATG7	0.547175
XAB2	0.547111
USP35	0.54694
PPP1R11	0.546841
STARD10	0.54587
FAM113A	0.545842
TESK2	0.545612
GPSM1	0.545578
ACOT2	0.545409
OPRL1	0.544745
NUDT14	0.544502
LOC653583	0.544284
SLC35A2	0.544273
TBC1D10B	0.54392
ACAD10	0.543885
FNBP1	0.543467
NPAS2	0.543379
FAM131A	0.54323
CCDC130	0.543067
NEU1	0.543002
GBF1	0.542859
GIYD1	0.542611
GAK	0.542292
ASPSCR1	0.542238
SNX21	0.542226
FTHL3	0.542179
CCS	0.541423
ZFYVE19	0.541266
FLJ46906	0.540911
FOXJ2	0.540532
ST6GALNAC6	0.540497
ELK1	0.540381
CYB561D2	0.54036
RABGGTA	0.540007
THAP7	0.539935
CNNM3	0.539869
ZNF703	0.5395
CEBPD	0.539021
STX5	0.538699
GALE	0.538053
UCK1	0.537413
TMEM115	0.537221
GSTK1	0.537113
SLC46A3	0.537101
KIAA1539	0.536575
TMEM55B	0.536552
FXYD5	0.536441
SGK	0.536368
ENDOD1	0.536275
MOBKL2A	0.536121
RHOBTB3	0.535642
MPI	0.535346
SLC15A4	0.53502
HAGH	0.534863
ATG4B	0.534526
ALDOC	0.534139
DNAJB12	0.534013
C11ORF24	0.533889
VPS24	0.533736
P4HB	0.533365
CABIN1	0.533249
KDELR1	0.53302
CPEB2	0.532819
CSNK2A2	0.532628
TLN1	0.532548
PLD3	0.532495
LOC732172	0.532055
WDR24	0.531464
SAMD4B	0.530877
HDAC6	0.530758
B3GNT6	0.530438
NKIRAS2	0.529605
VPS52	0.52875
IGF2R	0.528697
PLXNC1	0.528482
SLC26A11	0.528333
C10ORF26	0.528269
TBC1D20	0.528059
TMEM16K	0.527512
NUP214	0.527166
HSPA1A	0.526658
PDE4B	0.526529
MAP3K12	0.526395
FHIT	0.526383
GPRIN1	0.526372
LIMS2	0.526362
C15ORF52	0.526306
MAP4K2	0.52613
ALKBH5	0.526074
WDR34	0.526074
DUSP18	0.526052
RING1	0.525944
ARSI	0.525922
VKORC1	0.525904
CLN6	0.525804
CMIP	0.525121
IER5L	0.524819
AMOT	0.524732
PEPD	0.524678
HCFC1R1	0.524465
FLJ33790	0.524124
NAP1L5	0.523372
SAPS1	0.523363
EPOR	0.523353
SP2	0.52296
LAGE3	0.522933
CUTA	0.522721
PPM1H	0.522069
TAOK2	0.521838
STOML1	0.521782
UBL4A	0.521714
ULK3	0.5214
TFPT	0.521385
HERPUD1	0.521297
PRDX2	0.521294
PIK4CA	0.521284
ARHGEF2	0.520953
LOC644347	0.520818
FXR2	0.520665
EPHA4	0.52023
APBB3	0.520198
LOC124446	0.52008
ANKRD54	0.519954
MYO18A	0.519415
COASY	0.519237
39142	0.519174
RIN3	0.519159
YPEL3	0.519097
IGSF3	0.519077
ALG1	0.518934
RTKN	0.518639
ARNT2	0.518516
ZNF446	0.518459
IKBKE	0.518454
ATG9A	0.518378
MPPE1	0.517784
PLEKHO2	0.517643
CUL7	0.51755
INCENP	0.517191
RUNDC2C	0.51719
LOC653752	0.517164
NCSTN	0.516885
BEST1	0.516328
SEPN1	0.515919
DLX1	0.515878
GSTO1	0.515721
MAP2K2	0.515445
PSCD2	0.515209
RHOJ	0.515182
FAM102A	0.514999
NDE1	0.51431
ARFGAP1	0.513797
SELM	0.51358
MEN1	0.513229
HS.461819	0.512952
IRF2BP1	0.512548
PLP2	0.512458
SOX18	0.512416
SGSM3	0.51218
C9ORF91	0.511787
OSTM1	0.511732
S100A1	0.511685
CD2BP2	0.511644
TBC1D10A	0.511576
PLEKHM1	0.511421
TRIM41	0.511247
PIK3R2	0.511199
RRAGD	0.511165
NAT6	0.511141
DHDDS	0.511116
NAGK	0.510871
SDHA	0.510613
IPO4	0.510534
SGSM2	0.510492
RAB2B	0.50999
C1ORF218	0.50994
HIST2H2BE	0.509406
CRYAB	0.509082
FLJ14107	0.508627
TUT1	0.508448
ABHD4	0.507929
SERPINB6	0.507762
BAT5	0.507611
ARHGAP8	0.507515
FAIM3	0.507489
ALDH2	0.507428
GSS	0.50739
MYO1C	0.507353
C19ORF20	0.507236
RGL2	0.50719
TXNIP	0.507138
PKD1	0.507085
PRKCA	0.505502
SCARF2	0.504564
MGC70857	0.504481
JUNB	0.504145
TMEM134	0.504044
BAT2	0.503534
SFXN3	0.502925
ORAI1	0.502706
ST6GALNAC4	0.50257
GNB2	0.502534
PLEKHG3	0.502515
VAMP3	0.502188
KIAA0247	0.502178
LMF1	0.502015
PNPO	0.501555
PACS2	0.501519
UBQLN4	0.501482
PARP3	0.501461
SLC25A39	0.501291
REEP4	0.500972
ID3	0.500849
PTK7	0.500654
LOC116236	0.500449
HOMER3	0.500333
CD99	0.500051
ABHD12	0.500004
SLC24A4	0.498497
KIAA0367	0.498347
ST6GALNAC3	0.498264
INPP4B	0.498082
OTUB1	0.49793
ETFB	0.497845
OBSL1	0.497422
CANT1	0.497383
ATAD3A	0.49736
UROS	0.49721
COPS7A	0.497151
KIAA1688	0.49713
DNM2	0.497038
UBE2M	0.496844
SREBF1	0.496741
SPHK2	0.49633
C20ORF67	0.496325
MICA	0.496009
HS.575808	0.495851
SUPT5H	0.495829
FBXO6	0.494975
KCNIP3	0.494768
DEAF1	0.494724
RARA	0.494601
MVD	0.494461
C6ORF192	0.494056
RAB1B	0.493984
TMUB2	0.493971
ADARB1	0.493636
LOC654260	0.49349
SLCO4A1	0.493243
ATP13A1	0.492928
CPSF1	0.492914
HSD11B1L	0.492272
TERF2	0.491883
PIM3	0.491242
FAM127B	0.491036
OSBPL7	0.491002
SLC35C2	0.490772
UNC84B	0.490668
NARFL	0.490654
BSG	0.490643
FBXL7	0.490608
HS.184721	0.490549
WASF2	0.490253
POLL	0.490182
LONP1	0.489965
PLCD1	0.48994
ARSD	0.489741
ERGIC1	0.489674
DCXR	0.489526
SHF	0.489274
C11ORF49	0.488869
LOXL1	0.48882
WDR68	0.488703
GBL	0.48867
DHRS1	0.488667
HS.568777	0.488214
SPR	0.488151
EXOC7	0.487034
NPHP4	0.486746
BCAT2	0.486587
AFF3	0.486513
PSKH1	0.486434
C16ORF57	0.486279
RAVER1	0.486077
CYB5D2	0.485498
CCDC97	0.48548
RCN3	0.485395
HS.534680	0.485015
TAF6	0.484982
GSTZ1	0.484945
MPDU1	0.48488
PPARD	0.484841
SLC2A8	0.484782
TCFL5	0.484673
ANKFY1	0.484554
NRBP2	0.484483
LRWD1	0.483588
C6ORF136	0.483527
ORAI3	0.483395
HSPA1B	0.483194
RHOC	0.48299
C8ORF55	0.482725
PFKM	0.482413
ELOVL1	0.481923
CS	0.481807
CXORF12	0.481675
TNFAIP3	0.481286
NID1	0.481222
POLD4	0.481027
ARD1A	0.480988
LRRC14	0.48093
PHF23	0.480865
IRS2	0.480391
PRKAG1	0.480377
LOC727825	0.480356
TTLL1	0.480331
SSBP4	0.480299
ST3GAL5	0.48016
KIAA0152	0.479957
LOC644739	0.479745
LOC648189	0.478743
CSGLCA-T	0.47846
ACACB	0.478339
MAPRE2	0.477793
MAPK8IP3	0.477688
GPS1	0.477428
EMD	0.476973
DHX30	0.476839
TCN2	0.476821
TMEM50B	0.476669
CYBRD1	0.476469
FLJ22222	0.47638
P2RX7	0.476371
SPSB2	0.476359
SAMD1	0.476149
39333	0.475793
CD248	0.475726
ZFHX3	0.475561
TMEM201	0.475157
THBS3	0.474989
SRM	0.474529
ZMAT5	0.47437
PTPN1	0.474148
TGM2	0.474147
NAT14	0.474076
CAPS	0.47394
GLTPD1	0.473737
NAGPA	0.473643
FAM152B	0.473383
BTN3A2	0.47331
CYBA	0.472528
C12ORF10	0.472413
MSRA	0.4724
MLL4	0.472388
ABTB1	0.472124
YIPF3	0.472107
EPN1	0.472102
CHP	0.472081
DPAGT1	0.471961
C1ORF216	0.471302
ESRRAP2	0.470617
ACADVL	0.470613
TNFRSF1A	0.470558
FLJ20021	0.470326
PML	0.470065
FTO	0.469978
LOC51252	0.469758
SLC26A6	0.469536
XRCC1	0.469061
KIRREL	0.468917
ZNHIT4	0.468654
RPUSD1	0.468617
RIN1	0.468366
OGDH	0.468016
NUDT22	0.467955
PSCD3	0.467928
APOBEC3C	0.467675
H1FX	0.466726
EGFL8	0.466651
ABCB6	0.466589
IRF9	0.46655
SMO	0.4665
CDK5	0.466349
GIT1	0.466233
COG4	0.466164
GAS6	0.466109
FBXW4	0.465021
PARP10	0.464982
ZMIZ1	0.464358
SCRIB	0.464352
CSK	0.464305
LOC732075	0.463806
GALNT10	0.463743
PEX11B	0.463682
VISA	0.463601
TMEM118	0.463553
PIGO	0.463304
NLRX1	0.463131
LOC654201	0.462862
LOC641819	0.462839
GGA2	0.462706
ZNF324	0.462695
MESDC1	0.462545
GYG2	0.462353
FBS1	0.462281
HMGCL	0.461902
MPST	0.461554
TMEM104	0.461478
PCYT2	0.461353
GRAP	0.46132
MBD3	0.461235
NT5DC3	0.461063
ATP7B	0.460851
GIYD2	0.46067
SPRYD4	0.460514
SAT1	0.459764
MEGF8	0.459401
SPPL2B	0.459393
NUMA1	0.459321
CLPP	0.458952
TMEM63B	0.458855
METRNL	0.458831
C20ORF27	0.458772
MAN2B1	0.45852
EXOC3	0.458494
AES	0.458353
NCOA6	0.458
COMMD3	0.457895
HS.575038	0.457715
MED16	0.457333
HEXA	0.457026
ADCK5	0.456397
SNAP25	0.456271
CLSTN1	0.456058
PTMS	0.455814
MIPEP	0.454974
SMTN	0.454966
CALCOCO1	0.454869
MAGED2	0.454734
ADRB2	0.454377
IGFBP4	0.454251
NADSYN1	0.453667
AFAP1L1	0.453666
C22ORF36	0.453656
TUBGCP6	0.453614
BAG3	0.453486
GAPDH	0.453413
FKBP10	0.45334
KCNJ13	0.453015
MAP3K7IP1	0.452878
MZF1	0.452548
LOC284215	0.452475
NUDCD3	0.4522
EIF4G1	0.451986
HLX	0.451692
TRPM4	0.451542
DHPS	0.451354
LRSAM1	0.451306
PTGES2	0.451269
CRELD2	0.45112
ZMAT3	0.451013
PRPF6	0.450855
FLNA	0.450795
MFSD3	0.450436
TENC1	0.450327
GPR108	0.449804
COQ6	0.449284
ATP6V0E2	0.448946
BTN3A1	0.448899
SLC6A15	0.448869
TAF6L	0.448839
FAM98C	0.448782
RANBP3	0.44863
SLC37A4	0.448428
RFXANK	0.448399
ILKAP	0.448178
C7ORF27	0.447867
PIP5K1C	0.447824
UBE1	0.44767
TBC1D17	0.447462
CHD3	0.447382
C1ORF166	0.447187
GMIP	0.447148
RUVBL2	0.447096
PATL1	0.447082
TSPAN9	0.44705
GUSB	0.446747
ARF1	0.446555
PCNXL3	0.446437
C16ORF48	0.446385
UBTD1	0.446384
PPP1R15A	0.446125
TGFBR3	0.446114
GLT25D2	0.446073
HEXIM2	0.446014
TCTA	0.445659
ARID5B	0.445495
PPP1R3C	0.445402
RUNX1	0.445357
PRKCD	0.445269
KIAA0363	0.445124
IL17RC	0.444823
ABCC5	0.44414
ZNF672	0.443618
DUSP3	0.442781
GPS2	0.442473
URM1	0.442364
RTN2	0.441854
TFF3	0.44165
LOC653562	0.44164
TMEM141	0.441606
ADD1	0.441566
GNPTG	0.440817
ACD	0.440816
LOC729843	0.440746
PLEKHG4	0.440725
WDR91	0.440632
WBSCR27	0.440559
UCN2	0.440383
SEC14L1	0.440287
MVK	0.440146
MRPS18A	0.440052
R3HCC1	0.43994
HNMT	0.439939
RNF19B	0.439543
BCYRN1	0.439497
NLGN2	0.439488
DUSP4	0.439156
AKT1S1	0.439067
EHD2	0.439063
PIGZ	0.439038
CLK3	0.438652
URG4	0.437794
ACSS1	0.437587
BTBD6	0.437539
LIN37	0.437484
ALDH16A1	0.437462
KIAA0513	0.437424
MAGED4B	0.4373
SLC36A1	0.43705
TADA3L	0.437038
XYLB	0.436558
CHST14	0.436336
JOSD1	0.436184
THRA	0.436138
BCL7C	0.435933
LETMD1	0.435808
RAB5C	0.435376
SLC6A12	0.435349
PCDHGA5	0.435153
SDHALP1	0.435131
CYC1	0.434968
ARMC7	0.434814
PRKD2	0.434541
TMEM161A	0.434472
CACNB3	0.434442
TST	0.434383
APH1A	0.434081
PARD6G	0.433957
NME4	0.433905
DIP2B	0.433535
LOH11CR2A	0.433264
JMJD4	0.433261
SCAP	0.432949
LOC728772	0.432898
SLC25A11	0.43286
SLC39A11	0.432261
HCCA2	0.432067
SLC22A17	0.43174
ATP6V1B1	0.431363
GPR172A	0.431345
C12ORF34	0.431174
LOC90835	0.430855
WBP1	0.430786
GDF15	0.430563
SARDH	0.430484
IFT172	0.430369
CDH3	0.43028
DHRS4	0.429916
ABHD8	0.429746
LOC642255	0.429686
TIGD5	0.429658
ORAI2	0.429315
F8A1	0.429308
SAMD4A	0.428724
SLC10A3	0.428665
C22ORF9	0.428596
MLLT6	0.428542
SLC9A8	0.428514
MAPBPIP	0.428502
LYK5	0.428401
ORMDL3	0.428397
PLCG2	0.428315
RANBP10	0.428315
KIAA0319L	0.428279
HS.475334	0.428187
IFI6	0.428012
CERK	0.427907
TMEM189	0.427894
IFFO	0.427885
DVL3	0.427753
PPP1R16A	0.42758
SCMH1	0.427482
AYP1P1	0.42744
ZNF362	0.427398
RER1	0.427393
MON1A	0.427211
SLC27A3	0.426997
FKBP2	0.426832
C10ORF56	0.426774
NICN1	0.426163
GALNT2	0.426115
SLC23A2	0.426023
STX10	0.425908
STK40	0.425632
CHMP1B	0.425579
REXO1	0.425567
ANGEL1	0.425376
PWWP2	0.425365
ERMP1	0.425227
CBR3	0.425207
LOC388135	0.424193
C21ORF56	0.423951
SLC4A2	0.423851
LOC644096	0.423771
ZNHIT2	0.423745
FAM134C	0.42372
DPM2	0.4236
SS18L1	0.423222
DALRD3	0.423167
DDB1	0.42298
L3MBTL2	0.422354
ZFYVE27	0.422126
KIAA2013	0.422055
ABHD11	0.42162
TBC1D25	0.421058
TXN2	0.420933
NFKBIB	0.4206
RAG1AP1	0.420169
C7ORF50	0.420107
LOC162073	0.420081
PPP2R5D	0.420056
RGS10	0.419637
UBAP2L	0.419617
NDST1	0.41961
IDH2	0.419269
SLC7A1	0.419194
FBXO17	0.419176
NPR2	0.418741
XRRA1	0.418529
OTUD1	0.418339
PTDSS2	0.418333
HTRA2	0.418183
CNPY4	0.418114
ZSWIM1	0.417683
CDKN2D	0.417496
MGC72080	0.417219
MKNK2	0.417004
DHDH	0.416946
ATXN2L	0.416546
NUBP2	0.416507
NOC4L	0.416266
CTSK	0.416256
ENDOG	0.416006
DYNC1I1	0.415996
LOC652815	0.415946
BCAP31	0.415946
PPM1F	0.415854
HS.31532	0.415791
HADHB	0.415772
D2HGDH	0.415704
SNX33	0.415565
LOC652388	0.415531
C10ORF11	0.41551
C16ORF44	0.415279
GALNS	0.414942
CCNO	0.414131
APRT	0.414089
PTP4A1	0.413789
KIF13B	0.41373
PARS2	0.413665
C19ORF10	0.41359
HAS2	0.413568
HYOU1	0.413535
MCAT	0.413293
HIPK2	0.413221
ZNF579	0.413086
HSPBP1	0.413063
LOC391811	0.41301
THAP4	0.412933
ZFAND2B	0.41281
ESRRA	0.412793
CEP164	0.412735
TRIM11	0.412709
AGPAT6	0.412606
LIG1	0.412433
B4GALT7	0.412228
APEX2	0.412225
PKN1	0.412132
NRIP3	0.412048
ATN1	0.411882
CARS2	0.411867
NADK	0.411731
ZC3H5	0.411731
ZNF581	0.41163
NOTCH2NL	0.41152
HS.193767	0.411429
STX4	0.410978
AP2S1	0.410775
MIF	0.410634
RTEL1	0.410413
ARHGEF18	0.410393
HIST3H2A	0.410213
MUM1	0.410197
JAG1	0.410055
IRF2BP2	0.410008
AHCYL1	0.409992
GNAL	0.409979
LOC400566	0.409823
HS.204758	0.409644
PCSK7	0.409533
APEH	0.409454
C9ORF75	0.409384
TAZ	0.409227
SURF4	0.408971
MGRN1	0.408919
SC65	0.408756
C11ORF56	0.408692
NDUFS8	0.408397
ITPKC	0.408338
C2ORF7	0.408273
RALY	0.408059
ZBTB45	0.407763
CUGBP2	0.407632
ENTPD6	0.407492
LOC285382	0.407489
VPS37C	0.407418
NOMO1	0.407415
PFKP	0.407326
HS.546710	0.407234
ZDHHC8	0.407174
DNASE2	0.406983
HS.143018	0.40693
RAB20	0.406894
PPM1M	0.40682
LOC654340	0.406756
TSSC4	0.406648
C16ORF5	0.406627
COX8A	0.406546
CDIPT	0.406383
KCNAB2	0.406124
QARS	0.406111
KIAA0427	0.406099
ZER1	0.405983
ADCY9	0.405878
DRG2	0.405813
LOC651143	0.405806
PH-4	0.405772
LONP2	0.405724
IL17RA	0.405561
ARMC5	0.405438
IFT140	0.404973
TM9SF4	0.404842
USP5	0.404633
KANK2	0.404624
KCNMB2	0.40445
HS.99253	0.4044
BEAN	0.404291
MAP1S	0.403831
AK1	0.40383
MADD	0.403703
NCAM1	0.40336
HIST2H2AA3	0.403242
RHOBTB2	0.403034
LOC641978	0.402948
MTMR4	0.402864
LEPRE1	0.402718
PRKCE	0.402478
ARHGEF1	0.40195
ELSPBP1	0.401948
PIK3CD	0.401753
CPSF3L	0.401665
TMEM127	0.40161
PYGO2	0.401455
VPS11	0.401229
C12ORF52	0.401195
STOM	0.400983
PPFIBP2	0.400784
POMT1	0.400738
RPUSD3	0.400598
CNPY3	0.400264
STT3A	0.399971
COBRA1	0.399855
CA5B	0.399696
BIN3	0.399656
B4GALT2	0.399435
SSR4	0.399388
SEC16A	0.399291
ZDHHC12	0.398715
C16ORF42	0.398477
PCBP2	0.39839
ODF2	0.398343
LOC150383	0.398331
RHBDF1	0.398212
PRKAR2A	0.398078
GAS7	0.398023
UFSP1	0.397956
SLC2A10	0.397942
SCAMP5	0.397931
HS.397465	0.397654
FOS	0.39749
LRRC28	0.39744
AKT2	0.397168
GNAI2	0.396864
TBC1D13	0.396808
CALM3	0.396801
TMEM98	0.396527
IKZF4	0.396405
ZBTB3	0.396199
SPATA2L	0.396135
GATAD2A	0.395655
SLC16A5	0.395254
C9ORF7	0.394423
FYN	0.394151
RPL23AP13	0.394111
TH1L	0.393652
CHMP2A	0.393465
CCDC85B	0.393068
GALM	0.392845
CLCN6	0.39278
QTRT1	0.392513
PAQR7	0.39249
ACTR1A	0.392395
SNX11	0.392354
EPB49	0.392315
BIN1	0.392314
KHSRP	0.39215
TOR2A	0.391872
ECSIT	0.391814
TTLL3	0.391517
RGS20	0.391434
LOC646276	0.391383
SCAF1	0.391191
HPS4	0.391112
COG1	0.390935
TRIM26	0.390605
CART1	0.390495
TMEM185B	0.390323
LOC731007	0.39011
TUFM	0.389713
MUTYH	0.389592
ZNF768	0.3894
PLEC1	0.389346
NISCH	0.389242
STRN4	0.389188
BBS5	0.388853
MAP1A	0.388847
ETS1	0.388836
RPPH1	0.388725
RUSC2	0.388642
RPS6KB2	0.388602
KCTD2	0.388434
C17ORF59	0.388255
TXNDC11	0.388217
STK11IP	0.387851
NRM	0.387827
HS.545976	0.387635
GPATCH3	0.38753
TFIP11	0.387519
C11ORF41	0.38732
HS.430851	0.387194
MED9	0.38713
C9ORF25	0.386658
PMVK	0.386547
MMS19L	0.386375
PDXP	0.386305
CEACAM1	0.386258
DUSP28	0.386243
SLC35E1	0.38544
FLJ41603	0.385224
N4BP1	0.385091
ADHFE1	0.385043
CIB1	0.384997
NCAPH2	0.384948
ASCC2	0.384709
AARS2	0.384486
DAK	0.384359
PABPC4	0.384335
ATP6V1H	0.384266
APH1B	0.384139
SULT1C2	0.384071
OPA3	0.383863
TBC1D9B	0.383732
MRPL38	0.383572
NFKBIA	0.383549
MGAT4B	0.383442
ZDHHC11	0.383403
HERC2	0.382979
C10ORF65	0.382733
PTPRU	0.382596
APBA3	0.382216
C17ORF70	0.382098
C19ORF22	0.382071
C20ORF43	0.382053
CCDC106	0.382051
EDNRB	0.381451
NAPA	0.381308
TRPT1	0.381265
DNAL4	0.381226
ADRM1	0.381077
TNFAIP1	0.380947
NDUFA11	0.380758
NDRG3	0.380748
SORBS1	0.380671
C1ORF160	0.380435
QSOX1	0.379908
SRGAP1	0.379895
ZNF408	0.379711
LOC441208	0.379507
JUND	0.379297
DYNLRB1	0.37927
GABARAP	0.379266
MMACHC	0.379254
CYHR1	0.379195
LOC647310	0.379184
CNTFR	0.379061
ADCY1	0.378774
HS.568928	0.378679
FAM40A	0.37863
CD151	0.378465
LOC441150	0.378397
SIPA1	0.378329
MTSS1	0.378288
CALR	0.37821
HKDC1	0.378175
DENND1A	0.378152
ZNF500	0.378095
IRX6	0.377881
PNCK	0.377873
CHMP1A	0.377767
FKBP8	0.377732
RNF123	0.377724
PRKCH	0.377567
DPP4	0.377508
DISP1	0.377417
C1ORF122	0.377293
RAB3A	0.377139
TMCC2	0.376906
ACOT8	0.376834
TXLNA	0.376784
OGFR	0.376499
VPS39	0.376368
PDLIM7	0.376224
SUV39H1	0.376209
KIAA1303	0.37618
ACOT7	0.375773
ATG16L1	0.375565
LRCH4	0.375517
LOC645015	0.375259
FTH1	0.375234
SFTPC	0.375158
FUZ	0.374983
LOC654103	0.374797
SH3BP5L	0.374275
GAGE5	0.374248
PELP1	0.374164
ATXN1	0.373983
ASMTL	0.373971
KIAA1881	0.373717
SYMPK	0.373575
RAB24	0.373482
TTLL4	0.373395
RBM42	0.37312
FBXO18	0.372993
FAHD2A	0.372896
AUP1	0.372841
RAMP2	0.372679
IFT122	0.372653
TUBG1	0.372501
HNRNPUL2	0.372357
C3ORF39	0.372125
ICMT	0.371875
LOC653778	0.371659
SMARCD2	0.371611
EGLN1	0.371598
AZI1	0.371526
FLOT2	0.371477
PXMP4	0.371381
WDR45	0.371239
SSH1	0.371215
OPLAH	0.371211
SHANK3	0.370834
C19ORF51	0.370349
MIF4GD	0.37032
SPG21	0.370272
SRGAP2	0.370234
LOC284023	0.37011
ATG4D	0.370074
MSN	0.370074
SLC7A5	0.369887
TPRG1L	0.36977
TK2	0.369765
PABPC5	0.369723
ADIPOR2	0.369716
SCAMP4	0.369666
TNPO2	0.369651
PANK4	0.369599
HS.98330	0.369564
NXF1	0.369424
ZFYVE26	0.369397
ARHGEF10L	0.369361
TANC1	0.369331
DNAJB1	0.369276
S100A11	0.369083
NPDC1	0.369081
ARL6IP4	0.36906
MDH2	0.369006
TAF10	0.368853
[truncated: 26,431 more rows]

## Sheet: Zebrafish GMX
List of genes either up or downregulated in the disseminated ZMEL1 cells compared to parental ZMEL1 cells (derived from Supplementary Table 1)
ZMEL1_disseminated_up	ZMEL1_disseminated_down
TRPV1	DDX3X
GPER1	HNRNPA1
ANK1	SLMAP
RBM44	MYO1D
LIM2	ABCD3
HSPA1A	WDR1
FOXD2	PGM2
POU3F1	KIF5B
PTK6	MAST2
P2RX5	DOCK7
COL11A2	CXXC5
FOLR2	SRSF6
FLNC	SCAF4
C7	RUFY3
FAM46B	TARDBP
PTCHD4	RAB6A
HSPA1B	SDPR
CTNND2	TMEM30A
C11orf63	TRIM3
BSX	CHPT1
TGM2	C1orf21
PAPLN	ENDOU
SERPINE3	LRPPRC
ZNF710	MDH1
PGLYRP2	ACSL1
HSD17B8	AIFM2
GPRC6A	NAV1
PNP	CLGN
BAG3	GINS1
LMOD1	HIST1H1B
CRTAM	MRPL12
MIP	HIST2H2AB
SLC24A5	ARHGEF10L
DMBX1	LSM12
SAA2	RAB9A
EMR2	ATE1
WDR66	BRI3
C8orf4	LMNA
ATP2A1	SLCO3A1
UNC45B	GAS2L1
AGR2	ATP5G2
HSPH1	BPGM
KLHL35	ATP6V1A
MMP19	CYLD
NR5A1	MCM2
PMEL	ROBO1
ZBTB7C	TCEB1
RP1	PSAP
ZP3	ATP6V1H
UROC1	PC
ITIH3	KLHL11
FTMT	MED31
ENDOD1	ITGB1
FBP2	PEAK1
TRIM65	2016-09-02
SLC45A1	NID2
PAH	ANXA4
PLAU	RRM1
KIAA1324	PPDPF
LRRC8D	ROBO3
CD276	GM2A
TNFAIP8L2	RAB34
LRRC6	SOGA1
SYTL2	SELT
UGT8	SLC7A6OS
TSPAN13	STARD13
MAFA	PDHA1
ERRFI1	CHCHD6
HSPBP1	OSBPL11
TFEB	CIAPIN1
TBX3	NAA40
CCDC136	LGR4
RCVRN	HIST1H1D
MCHR2	RPA1
ROR1	DNMT3A
GABRA6	EPDR1
EPHX4	PLCL2
SHROOM3	GOLIM4
FASLG	SVIL
FLT1	ATIC
FOXJ1	NHP2L1
CXCL11	TMEM206
TRIM61	TPX2
PKD2L1	SPG20
FAM124A	SRD5A1
SLC43A2	PRKCA
C14orf164	NPC2
CASQ2	PPOX
FERMT3	PLXNB2
TMEM38A	PLEC
DNAJA4	NOTCH1
ZAK	OPHN1
MAB21L3	SMYD2
GRN	PRKAR2A
KCTD7	PCNA
B4GALNT3	-
LOXL3	ATP5G3
PRRT1	ACTN1
FOXD4	HIGD1A
MDK	HIBCH
MKNK2	ERCC6L
PLG	MTHFD1L
FAM107A	GABRA1
SLC30A8	APC2
RMDN1	HIST1H2BD
FBXL18	TOP2A
NTNG2	HIST1H3C
RP11-231I13.2	PAPPA2
FOXA2	LETM1
NR2F2	PPFIBP1
OPN5	RBMS2
CXCL10	DBI
PLCG2	FAM134A
TECRL	PFN3
COL4A4	SPRY2
GLT8D2	ACSL3
SNAI1	PPAT
CYR61	PACSIN3
CACNA1A	CKB
FOS	IQGAP3
PLEKHA6	MPI
HSPB8	ADCY6
PRTFDC1	UBE2O
ATP5J	SIRT2
ADAM9	PTRF
RIPPLY1	MED4
PTPDC1	CAV1
C4A	G6PD
INPPL1	TMEM246
KIF20A	PNPLA8
SP8	GLUD1
PCDH10	LSP1
GIMAP4	FAM20C
CCDC141	LZTS2
CFI	ARPC5
JUN	SLC12A2
SHPK	RUNX2
GRB7	KPNA2
HSPB1	RDH12
C2	TCF12
SEBOX	FGFRL1
PRPH	ADCK5
ASAP3	PTGR1
TATDN2	ZAK
HTR3C	THRB
FZD2	EVA1B
ECM2	MRPL17
KCNJ9	FAM181B
KCTD14	SLC37A1
CXorf58	HK1
FZD7	SLC39A14
GNAQ	BCAT2
ABI3	SLC6A9
HEY1	FSCN1
TRIM8	FLNA
SYTL3	TMEM14C
MMP20	TFB2M
ABCB11	CHST2
EGR2	RETSAT
DNAJC28	GRIN2B
MYH7	TMUB1
RBM20	SLC25A1
BARX1	PARL
ZNF831	FABP3
TRAF4	SURF4
GPNMB	CRIP2
DLG1	KLHL5
PAX7	SLC45A3
ARMC2	MXRA8
RPRM	HS2ST1
B3GNT7	POSTN
HHLA2	RAPGEF5
JAKMIP2	TMEM205
DNAJB1	IFT27
TMEM132D	PSEN2
PTPRN	SEMA3A
WDR49	FREM2
TCF21	TGFB1
MAPK13	METTL21D
RHOF	PPM1A
TRIM52	YJEFN3
GPR35	C20orf24
RAD9B	GRIN2D
HES1	KIAA1715
IFIT2	ZBTB20
OPN4	SPOCK3
EXD1	SOD1
SLC25A23	LRFN4
SLCO2A1	2016-09-12
MAP3K15	HOXC11
TUSC5	AIF1L
CDC42EP3	PIK3R2
HSPA1L	NXN
WISP1	ADAMTS7
ANKRD28	PTPRE
MYLIP	TNFRSF19
C5orf45	LPPR5
RASD1	TMBIM1
MSS51	TUB
GUCY1A2	CASC4
ODF3	TP53INP2
CRIP1	MB21D2
ODF3L2	CCDC88C
CDH23	ST5
SLC7A8	PANK1
VSIG10	FAM134B
SOCS1	TFE3
NIPAL4	TGFBI
PPP2R5B	MID1IP1
LOC100996634	RPS6KA5
CACNA2D4	MSI2
GATM	GSTP1
GSC2	FYN
RGS16	COTL1
SLC32A1	PFKP
ASB16	DFNB31
HSPA12B	QDPR
LPIN1	SLC23A2
KIAA1211L	SLCO4A1
SRD5A2	DLX3
ANGPTL4	IMPDH1
AVIL	PRDX6
LOC100507353	NQO1
GLIS1	FOXF1
GPR112	UACA
C2CD4C	ABLIM1
EVA1A	FAM210B
MLF1	ASAH1
TAL1	SIGMAR1
TMEM88	TKTL2
RASL11B	NLN
CLSTN2	ATRN
IGSF22	CSPG4
FCER1A	H2AFX
CHGA	SDR42E1
LRRC70	SECISBP2L
FEV	CNTN5
ALDH1A2	LPCAT1
MIF	LUZP1
IL23R	TMEFF2
SNAI2	GPC5
DLGAP3	RUSC1
HOPX	HIST2H2AA4
IL15	GDF6
IGFLR1	SCCPDH
CHRNB1	KCNJ2
OCM2	RNF144A
FCGBP	ANPEP
B3GAT1	SLC47A1
SOGA2	PREX2
T	TM7SF2
PGBD2	ELOVL5
CILP2	CELF5
CFB	GSTO1
SYNDIG1L	HEXB
SLC25A38	OSBPL2
CCL19	FTH1
TDRD12	GPR64
HSP90AA1	ITGA3
MPST	GCLM
ADORA3	CTSB
VCP	CYB5B
PWP2	RXRG
KRT15	TAGLN2
NPR1	DHCR7
FBXO36	MAP1A
TRIM63	PLA2G4A
SLC35F2	CCKBR
PCDH7	NSDHL
IL12RB2	LRAT
KCNJ3	AGRN
EPX	ARHGEF19
APOA1	UBASH3B
CKM	GRHL1
CLDN22	FHOD1
ANO9	CAV2
SPIRE2	PRICKLE1
ASAP1	NT5DC1
DNAJB5	HAPLN2
KCNN4	LACC1
TNFSF11	ABCB6
ZNF76	MUC5B
PLK3	CCDC80
SCN4A	CMTM8
KLC3	ELOVL4
FAM161A	LRRTM4
PCDHGA1	IGFBP1
ERG	PGD
ZNF536	PPFIA4
TRPV6	MDFI
PLCD4	VAV3
NGB	GNPAT
LRRC32	FGF2
HMGA1	CAPN14
OTOF	C14orf1
ERBB3	PKHD1L1
IGFBP1	ABCD2
INPP4B	CA8
C11orf70	MVK
PRSS12	GREB1
DYNLL1	ACACA
DUSP8	FGD1
PRSS45	DAPK1
CYP17A1	SLC8A3
GPR37L1	EMILIN1
DRC1	ENG
BAX	STEAP4
TTLL2	LRRC15
SLC2A12	CACNB4
ASB2	COL5A3
STAT4	LAYN
FER1L4	RNF19B
SFXN5	ECM2
ST3GAL5	NAPG
GTSF1	TES
LNX2	BIN1
MRAP2	EHD2
ARVCF	KCNJ3
GLS2	PRDX1
GPR4	ESRRG
TCTEX1D4	SLC41A2
CTGF	MSANTD4
IL11	HGF
STK10	CBR1
KIF12	LZTS1
CPXM1	SLC8A1
CDK18	NFIC
IL17RD	APCDD1L
GDA	ACSBG2
SEMA3F	IDI1
PIM2	FDPS
SH3BP1	RAPGEF4
NPB	ACAT2
ZP2	PAICS
GVINP1	KIF26A
SOWAHA	ACLY
PROZ	FIGF
TMEM37	MLLT3
CD101	SLC27A1
AKR1A1	ACSL4
RASGEF1B	CDH10
GIMAP5	RASA4B
ITGA6	IGFBP5
GAS7	LSS
FOSL1	IDH1
ZAP70	THSD7A
ARL4A	THEM4
IL4I1	NTF3
EVA1C	ELOVL6
GPHA2	SPINK2
MSH5	DDC
LDHB	PDLIM2
TYRP1	HMGCR
CHIA	MFSD2A
PEAR1	DIO3
HSPA8	KCNA4
ATF3	MSMO1
P2RY4	EBP
IRX5	SC5D
MKNK1	DHRS12
ABCC8	NCAM1
SOX3	MVD
WAS	NCAM2
PHKA1	FABP7
GPA33	SQLE
COX5B	LRP1B
PLA2G4C	FADS2
GZMA	EPHB1
CYP2J2	HS6ST1
MSLN	INSIG1
MAP3K12	SCD5
ASIP	FDFT1
WDR78	DRD2
SLC1A2	NTRK3
PLEKHG6	LPIN1
CYP2D6	ELOVL2
ADRA2A	DHCR24
AQP1
C1QTNF2
CDKN1A
ASB18
MYOM3
STAB1
GAS2L2
GALR2
LRRC31
FBN2
GSX1
ITIH4
PLEK2
CALHM2
WDR38
PTF1A
SLC10A4
NES
EGFL6
THBS4
S1PR1
KIAA2022
PLEKHO1
ENC1
RGS3
LYVE1
TLR9
TTLL6
TINAGL1
KLF9
BCR
MAB21L1
SLC27A2
ITPKA
C2orf82
CMAHP
HRH3
KRT17
NRP1
AQP10
NIM1
LMCD1
TNFRSF10A
GJA3
NCKAP1L
SLC52A3
ST8SIA3
PTGS1
NWD1
RAP1GAP
MYH6
SAMD1
HLA-E
SLC26A6
SGK2
NR6A1
GIMAP1
TG
CLDN19
NUGGC
GJB1
BGN
SCG3
ABCG5
TRPC5
CD58
ADRA1A
DLL1
DLL4
ENTPD8
NR1D2
CTSE
LRRC23
SLC15A1
SEMA3E
FHL3
ESR2
FAM173A
TLR4
TGM1
IRX1
FKBP6
GIMAP8
KCNJ15
SFTPA2
NAT1
PRSS35
IFNG
LRRC34
TRPM5
KIAA1462
RGS9BP
MBOAT4
FZD8
SLC5A2
TAS1R1
UNCX
EPS8L3
MYO1H
SYCP1
MICALL2
TUFT1
TMEM150B
ABCD3
MED1
HSPA4L
FGF11
NTRK2
RAC1
TBKBP1
KSR1
SEMA5B
IGDCC3
TPBG
EBF2
NKX3-1
CASP10
ITGA1
CCDC64
SLC5A8
GPX2
PTPN6
PROKR1
SEMA6C
PASK
PLCD3
GPR143
LUM
MYL10
GIMAP7
LHX5
NPFFR1
HGSNAT
ROM1
WNT11
CDHR1
RELN
AATK
ATOH7
PLCH2
CACNA1S
PDK4
GCH1
TXNIP
LGSN
CALN1
ESR1
SLC17A6
KERA
IP6K2
CNN3
AC010423.1
HNF1B
COL4A5
C1QL3
DCLK3
HRC
IFITM5
EMP2
OAZ2
CKMT2
SDR42E2
MSX2
MKX
ST8SIA2
MYO7A
RHBDD1
OSCP1
DNAH11
RAPGEFL1
CHRM2
FER1L6
SGMS2
PZP
CCR8
PRDM13
DEPDC7
RABGAP1L
NRTN
RELL2
GCOM1
CENPJ
MFRP
BATF3
BTK
WDR27
TRIM35
TOB1
ITIH5
TTC34
APOD
FAM167A
RERGL
TACR1
PRDM1
NSMF
PLCD1
ASB15
SLC22A4
C2orf61
TEKT2
CALCB
SCN4B
FBXL7
TMOD4
TM7SF2
DUSP1
KIAA0247
APMAP
DLX1
TNK1
FGF3
UGT2A1
CASP4
SPTSSB
LHFPL4
DGKH
GLIPR2
TLCD1
MYPN
F2RL2
IGSF9
CDH26
PARD6G
GRID2IP
SLC22A2
GOLPH3L
MC5R
COLQ
GPR78
MNX1
VWA7
KLHL31
ZNF326
TMEM125
PABPC1L
HUNK
CPED1
ARX
MTMR7
TBX19
KLHL40
RASEF
ITGB1
HYAL4
DUSP27
RNF212
AIPL1
PTPRF
COL2A1
ZNF385B
ANO7
REXO1
EFEMP2
KIF9
DFNB59
FAM228B
LIPC
LOC101927965
SPATA13
AK5
OMD
TM4SF4
ST3GAL1
CCDC103
ZNF365
ZPLD1
NOBOX
PTGES3L
KBTBD13
DOPEY1
AOX1
ITGB6
APOH
COL4A1
IRGC
NR0B2
HMGXB3
NFKBID
PKD1
TMEM184A
CYP27A1
ITIH2
APOC1
P2RY12
ACOT2
ABCA4
HERC4
DLG4
PDCD4
SFTPB
MIR146B
OCLN
CASC1
MYL4
GTF3A
TMEM51
MAPK8IP1
INA
CSF3R
FRMD3
KCNH6
PVRL4
ANO1
SWAP70
TSPAN33
SPEN
FMO5
SRPK3
CXADR
CAMKV
SYN1
MYADML2
AMICA1
SAMD3
BRDT
2016-03-09
B3GNT2
IQSEC3
CRISPLD2
STAC
C1QTNF6
CAMSAP3
DRD1
C2orf69
SCG2
GSE1
BVES
SNAP91
CD48
PCOLCE
CHST15
FAM65C
RAB36
REXO1L11P
ADAP1
CD59
SLC12A5
ENTPD3
IGFBP6
CTSS
USP2
CASP6
MIDN
CCDC176
GPX1
HSD17B3
SLC25A48
BSN
MMP3
ANKRD16
TMC7
SLC30A1
KANK1
NR1H3
CD9
ANXA2
TNFAIP8L3
ADRA1D
2016-09-03
IL13RA2
NPTX1
KRTCAP3
MIXL1
ESRP2
SYCP2
EPHX3
MATN2
PRL
MCM6
COLGALT2
PRSS1
DES
GRASP
GLTSCR1L
SLCO3A1
IGF2BP3
PPEF2
HBZ
TMSB10
SLC16A3
SST
P2RX4
ADRA1B
NDUFA4
MPEG1
KCNIP3
GAD1
F7
RIC8A
FAM78A
STXBP6
CAMK1G
GPR156
HOXD1
KCNMB3
GJA10
TRPM6
PKP2
RETSAT
KCNN2
APOBEC2
LRMP
AASDH
FLRT2
AVP
CBX7
NYX
HHATL
DUSP26
RASSF6
SLC16A5
GRHL3
CAPSL
SPEF2
HEPACAM2
SLC51A
TMEM200C
BEND7
TMPRSS7
INSL5
PLEKHG4B
STXBP4
METTL7A
DNASE1L3
CA4
TRPM2
CRX
CITED4
FRRS1L
GABRB2
CCL28
MOXD1
RSPH3
CRYBB1
CPN2
FOXN2
FBXO43
ITGA7
GYS2
XKR9
FSTL1
RGS7
MXRA5
CYB5D1
NUAK2
ANKRD2
IFFO2
GPR137C
NOTUM
ABCB5
CCDC48
SPTB
LINGO2
ADAMTSL5
FGFR1
SOCS2
ZFAND2B
ALOX5
TAF4B
HSPB7
PLEKHN1
HPD
KCTD12
LIMA1
SLC29A4
TDRD15
GRK4
SPAG16
MEIOB
EGR1
BNIPL
SYNPO2L
OTOS
ABCG2
TAGAP
DBP
GSG1
PRICKLE1
KLF3
PRKAG3
KCTD8
SCRT1
ITPK1
TMEM240
KIAA1161
SUSD5
ADCYAP1
CARD14
RPH3AL
CCND3
PRDM14
ANKRD55
UNC13D
CYP2W1
DOK7
TMX2
ACAN
CNBD1
GDPD2
CALHM3
COL27A1
CLEC19A
MCL1
PRELP
LSM10
CLDN5
ZACN
EFCC1
VSTM4
HIST1H3C
ACVRL1
SLC9B1P1
COL5A2
RNF182
KCNT1
SFRP2
MPP2
MSH4
NMNAT2
ALPK2
STYK1
LYPD6
HES4
TNN
CCL7
TNNI2
CRLF1
ARR3
SULT1C4
RGCC
JAM2
TBX5
NRG1
SLC27A6
GRINA
LMX1A
PKP3
RCAN1
GLRA4
HYAL1
IL12A
SOCS4
NFATC4
DOK3
DNAJC22
AKAP13
EPAS1
SIX1
TRHR
SCCPDH
PPP1R1B
IRAK3
TRAF3IP3
DFNA5
LIN28B
UBA7
GRIN2A
SLC19A3
LRIT1
WIZ
TDRD6
C9orf172
ARHGEF16
SERPINE1
NFATC2
FAM84B
GPR68
IRF4
CYP3A4
CA5A
STK32B
RBP2
SCAMP2
STMN4
HCN3
FHOD3
RASSF4
KCNK2
ARL4C
IRX4
TYROBP
TM4SF19
ITGA10
KCNQ5
CHAT
G0S2
KCNK18
DSCAM
OCA2
KCNK13
ADAD1
PYY
GREM2
HSF4
RRH
ICAM5
MAP7D2
CMYA5
LEFTY2
ID2
CAPN12
MMP23B
FAM101A
CD74
CPT1A
FGL2
TATDN3
EFNA1
ATP8B3
RGS7BP
SCIN
DSG4
KCNH4
SLC6A12
LTF
TMED1
VILL
CLNK
GPD1
CCL26
IQCJ-SCHIP1
WBP2
SCRT2
UGT1A1
SERPINI1
ZFYVE9
CD37
SLC1A1
AVPR1A
SYT17
CYSLTR2
EVPL
C1orf106
RSPO2
SLC17A7
MGAT3
HECW2
FABP6
SLC5A11
SPARCL1
PALD1
KCNQ2
GUCY2F
PTPRJ
DNAJB9
THUMPD2
MIA2
SIK2
CHRM4
TNNC1
ALX4
HMGA2
PPAP2B
TRPM4
TMEM123
TENM2
PRSS53
SLC35A3
DNHD1
NT5DC4
CAV2
CA9
FAM20A
MFSD8
PCK1
IL7R
OVOL1
ARPP21
HEYL
KIAA1841
ATP6AP1L
BCL2L11
DPP6
TWIST2
SNX18
CRABP2
QDPR
KIF25
CUX2
ADAM23
DUSP14
XIRP2
CAPN3
SLC7A7
SOX17
GSTM3
SNCB
HTRA1
AL049836.1
PHOX2A
GIMAP2
QRICH2
KCNQ3
ANKRD13B
PNOC
OSMR
SLC3A2
CCDC39
C10orf137
CRYBA4
EEF2
TMEM116
MUC4
FAM122A
THBS3
MFI2
DST
GJA8
SMARCA4
CTH
KIRREL
AC012313.1
RHOV
GADD45G
GJD2
GAS2
MEGF11
PIPOX
WNT2B
SP7
CLDN4
FGFBP1
PROM2
CA12
VMO1
PHKG1
RABEPK
KCNK4
CDCP2
DUSP3
SPTBN4
EPHB6
PRG4
CPNE2
IL2RB
LHX2
CD44
MYCL
CASR
SNAP25
FAXDC2
PDZK1IP1
FNDC7
DENND3
SAT1
C2CD4A
GDF5
C8G
AC073043.2
TRPC6
MAP6D1
TOB2
MYL7
CXCL12
ETV2
PRODH
NLRP6
ENPEP
ATP2B3
SENP6
SPATA18
MFN1
EMR1
NR1D1
FBXO41
PDIA3
ROPN1L
TRIB1
MAFB
GRK1
FLJ39061
LMO4
C1QTNF9
SYNC
FHDC1
LOC100129924
FMOD
LAMA4
ABCC13
KIF5C
GLUL
MEF2C
IRF8
CFL2
PRF1
SBK1
KDR
HIST2H4B
SULT1A1
GPR132
CFC1B
CETP
CHAD
M1AP
MYH4
P2RY2
BCL2
FAM83E
ARID3C
TSPAN2
TRIM54
CBLN1
PRR15L
S1PR4
COL4A2
ALDOB
GLTPD2
AC133919.6
ST14
POLQ
RAB32
RACGAP1
NFKBIA
DHRS3
CDCA4
GPR158
AMFR
NHSL2
S1PR3
LOXHD1
CYLD
TGFB3
ITSN2
BMP10
ZFP36
UBTD1
ATL1
ATP1A1
GPR142
ISM2
TMEM236
FDX1
IFI44L
IQCH
MYO5B
SEC14L3
RFESD
DAB1
DBNDD1
LRRC53
FXYD5
GMIP
NUDT13
ALLC
ACP5
TCF7
SDPR
HBE1
LRRC4B
PPAPDC3
ASPG
SALL4
LRRIQ1
MLPH
CCDC151
AKR1B1
TBX20
SOCS3
PPP1R10
ADH4
HIVEP2
CAAP1
STC1
PRKAR2B
L1CAM
RP11-27I1.4
TSHZ3
CLIC6
MRC1
COL6A1
GUCY1B3
UBXN11
MYO3B
FAM131A
SLITRK3
E2F2
HTR5A
JAM3
PPP2R2B
HCN2
TNFRSF21
RALY
GNB5
FLVCR2
NMRK2
DNAJC12
OGDHL
EPDR1
ADCY1
GAB2
RGL3
C14orf166B
GADD45A
2016-09-04
UCN
NT5E
SERPINF2
NCEH1
CD109
FREM3
SGK110
MREG
NEB
AMOTL2
ABCC6
MPP7
HIST2H2AB
TWSG1
COL6A6
SYT12
APOM
WSCD1
CSDC2
TRIM58
PRPF39
ARHGEF3
C1GALT1
OTOP1
TTC7A
CD79A
RAB44
KLHL6
RHOU
MYO1E
APOE
AKAP1
LPAR6
GALNT16
RBP4
PRTG
HMHA1
PPP1R42
GRIK1
KIAA1024L
HSPA4
MTERF
KCNG3
SLC18A2
BCL2L1
CLSTN3
B3GALNT2
SPACA4
C17orf53
SYT13
STMN2
CKB
NEFM
FAAH2
IL4R
NECAB2
MYOZ1
KCNT2
KIF21B
PKD1L2
MARCKSL1
BEST2
CASS4
PHF5A
UNC13A
RRAD
ABLIM1
ACER2
SFRP1
AC104809.3
RIBC1
FCGR1B
ARHGEF37
MFSD6
PTMA
TMEM26
LYN
CCKAR
MEP1A
DRD5
MATN3
NIPAL1
DUSP13
PHYHIP
ETNK2
RASGRF2
KCNJ13
FAM132A
SERPINB6
SLC5A3
TGFA
SLC22A17
GBGT1
NECAB3
CD8A
RAD51B
KLF6
LRRC58
OLFML2A
F5
BMP4
EGR4
MCOLN3
ABCA13
DHRS13
FZD5
C1orf63
CCDC78
CST6
MYLK2
TBX4
PTX3
KCNK9
CHST6
MTMR11
GPC2
MORN2
SYK
FGF4
AC002365.1
NTRK1
NEK10
TUBB1
CAPG
SULT2B1
SPAG17
SLC1A7
ZYG11A
NLRX1
PIM1
SLC38A8
STRC
CENPV
ANK2
POLR3G
GABRR2
GATA1
CNGB3
IKZF1
PDE6H
KIAA1217
ZGLP1
IL10
BNC1
TLCD2
GAS2L3
SLC22A31
TNNI1
HIST1H2BA
SPEF1
CRABP1
MGAT4B
PGBD4
FRMPD3
CIT
FAM211A
INHBB
FREM2
CYTH3
GPR137B
MYLPF
BRD2
DCLK2
SLC30A2
TRIM16L
CACNB1
ARHGAP25
EFCAB1
CLDN15
TP63
ESRRG
SLC26A4
HSD17B14
ZNF503
VIPR1
GPR97
ACTN2
SAMD7
ID3
LRFN2
CD274
SLC25A19
ATP6V0A1
KLF12
NFE2L1
NOTCH3
ARRDC2
EN2
HIP1R
MUC3A
TRIM46
LTA
AFAP1L1
XPNPEP2
ADAMTS6
BLNK
KRT3
AIFM3
CNGB1
EMP3
COL21A1
CSPG4
CFTR
TMPRSS3
GFRA4
TC2N
HIST2H4A
ASIC1
CACNG2
RBM24
UNC13B
MPC1
PNCK
ARL5C
FAM89A
TRIM55
CNFN
CDKN2D
SLC25A24
KISS1R
PCDH20
RAB11A
NAALAD2
PDZD7
RDH10
RHCE
TMEM119
SALL1
UPB1
MYO1F
ITGA2
SLC35G2
PRKCH
SLC25A4
COL16A1
USP21
SYT8
LAMB2
HIVEP3
HEXDC
ARMC4
NOXO1
RALGDS
ELMOD1
SCN8A
PRSS23
CRYGN
THBS1
PALLD
SYNGAP1
STAB2
GPR126
ACOT12
FYB
TMEM57
ANKRD33B
COL22A1
ASRGL1
TECR
UACA
SUSD3
ACTA1
FAT4
TDO2
CNTD2
JPH2
WDR63
ZMYND12
STX1B
GYG1
SCAF11
BRSK1
CCNG1
DRD3
CEBPD
IRF2
DHRS7C
KLF11
BIN2
FGF7
CORO1A
FAM43A
LRFN4
SMU1
EXTL1
UNC80
C15orf39
SH3RF3
MLIP
CCDC19
PITPNC1
KIF13B
AHNAK
EPB41
CHKA
TLX3
CSRP3
ZCCHC24
KCNB2
RBM47
COL8A2
VRTN
PIP5K1B
TMEM179
C1orf65
ACTN4
KIFC2
PCLO
ACTN1
MAPK4
VWA2
CCDC41
EPHB3
FAM49A
SERP2
CCDC146
ANKRD24
AMPD2
SIRT1
MANSC1
CHRNA7
TDRD9
KLF5
SYPL1
CLDN14
CEP250
HSPA12A
PAQR7
PLEKHA7
KITLG
FOSL2
DUSP5
SLC22A5
CARM1
UBC
STC2
TFCP2L1
CNGA3
GJA5
DHX32
ELF3
GLYATL2
ASB13
CTD-3088G3.8
RHBDL1
PACS2
GADD45B
DYTN
ETS2
FAM69A
DNAJB13
STARD10
ANGPTL5
SLC45A2
SOX8
SEPW1
OSER1
GJB4
NRN1
PDZD4
SLC44A4
ARRDC1
ARHGAP29
ARFGEF2
CREB5
CAPN11
KY
CLCNKA
GALNT3
C9orf3
GABBR2
CREM
ANGPT1
DLK2
PSD
DUSP19
FAM13A
TRPV4
ADD3
SKIL
STRIP2
SLC12A1
FBN3
MYLK4
NFATC1
PAPPA
SRMS
REEP6
NRARP
GDF9
NLRC3
VENTX
ECT2L
PDGFB
ZNF532
URGCP
HERC3
SLC30A4
ASPN
LRP2
CACNG8
TMEM169
PFKFB3
KLF4
CA5B
P4HTM
SLC27A3
LRRC73
F3
APOO
FAM129A
ITIH6
REL
KCNJ11
TSC22D3
NCOA3
CELSR1
CCDC17
CILP
SCARA5
PTPRS
KIAA1614
JHDM1D
CRY2
USP28
ZFHX3
TMEM56
DNAH3
SHROOM2
MALT1
ACSM3
SLC2A2
SHISA2
C20orf112
SHISA7
FAM117B
SERTAD4
PCNXL2
NME7
SLC8A1
SHANK1
MACROD1
SH3BP2
OGN
NCF1
RNF157
ARHGEF15
BIRC7
MAPT
SMYD1
ABCA1
COPZ2
RFTN1
COL28A1
RADIL
MCF2L
MT1F
KIAA0754
PITX1
ANKEF1
TUBA1B
SOWAHD
LCOR
CHRM1
GUCA1A
EPHA2
PROC
C2orf71
AKAP12
MCTP1
SERPINB1
COLEC12
SMAD9
GPR37
HIST1H1B
ENSA
CCNJ
EPHA4
CCDC110
SCN1B
RNF17
TANC1
STIM2
KIAA1239
ALX3
GABRG2
DECR2
SLC7A14
CCRN4L
FLRT3
GRM1
MEGF9
ARID2
CP
PDE6A
ZFP36L1
ABHD15
PPP2R2C
PECR
RNF39
ACSS2
SLC2A9
KRT80
PHLDB2
GLTPD1
ULK1
LTB4R
EFNA2
TBPL1
NPTX2
MYO15A
C6orf89
SWT1
SYT14
TRIB3
CAMK2N2
JPH3
FMN2
PAK6
BBIP1
NHSL1
LIPE
MYOT
XBP1
SLC39A10
LXN
NPHS1
MYC
NSMCE2
CORO6
CISH
UNC5C
HSD3B2
PCDH11X
PRRG4
CLOCK
SNAPC1
RENBP
GGPS1
SLC7A9
AMPD1
TXLNB
TRAF3IP2
GDPD3
SLC3A1
FAM188A
KRAS
KLF7
CDX1
TTL
GPR12
CDC14A
SLA2
SLC35F1
KLHL30
ADAMTS1
KIAA1407
MOV10L1
NUDT16
RAI1
PDE8B
AHSA1
CNN2
NKX6-1
GRM5
EGR3
PIEZO1
HECA
GLDN
CERS1
ACAP3
SLC8A2
USP31
CYP2R1
NPAS4
NEURL
SGK1
ARL2
KATNA1
ANTXR1
JUP
ZBTB37
TMEM79
ARHGEF4
JDP2
PDE4D
MYBPH
PTPN9
SLC9A7
DDR2
CCDC135
PIEZO2
DDIT3
NET1
GPX4
AAMDC
ANKLE2
SMUG1
TRIM36
FBLN5
ADAM22
ARID3A
CCDC66
ANPEP
CHST7
SERP1
PCYT2
NDRG4
COL12A1
PER1
ARHGEF18
STIP1
DHDH
FILIP1
VPS72
CALCOCO1
CD53
SLIT2
PPP1R15A
RBCK1
RAB8B
CCDC117
KIDINS220
CPEB4
BAIAP2L1
RAB11FIP3
RPS6KB1
CCDC90B
CSPG5
CD97
KCNJ8
ZNF502
SETX
ARSD
NFE2L3
ATP6V0E1
VCAM1
TFAP2E
RND3
THNSL2
SSH2
RYR3
RABEP2
GSTT1
PHC3
KLF13
FOXN4
MAP3K14
BTG1
MRPS18B
MYCN
CHCHD3
ADAT1
FGD4
JUNB
SNX22
DUSP23
KCTD15
MCMDC2
TCAM1P
SPATA2L
RNF144A
ETV5
RAPGEF3
SHANK2
CCDC85B
CCBL1
GTF2IRD1
CROCC
RELT
TEAD3
ACSL4
FOSB
ZBTB2
BRD8
RXFP2
ZMYM4
SEMA6A
LIMCH1
RAPGEF4
PAPSS2
DERL2
TCN2
SNX33
DNAH10
DAB2
ZCCHC14
HPS1
PIGL
IL6ST
PEX12
PPDPF
NME5
MFSD1
HDAC4
PAM
CACUL1
TCF7L1
DVL1
KIAA0895
ESYT1
PLTP
EPHB4
SLCO5A1
TMPRSS2
TIMP2
NFE2
FBXO18
HIST1H2BB
CENPP
MOSPD1
KAT2B
SYF2
DDIT4
RAB11FIP5
MTSS1L
P4HA2
H3F3B
TTYH2
SLC6A8
CDON
WDR96
INHBA
FOXO3
SLC4A1
MTMR1
[truncated: 42 more rows]

## Sheet: GSEA
NAME	PROBE	GENE SYMBOL	GENE_TITLE	RANK IN GENE LIST	RANK METRIC SCORE	RUNNING ES	CORE ENRICHMENT
row_0	TYRP1	null	null	0	2.02947	0.00615499	Yes
row_1	OCA2	null	null	1	1.99658	0.0122102	Yes
row_2	TYR	null	null	2	1.95612	0.0181427	Yes
row_3	SLC45A2	null	null	7	1.8394	0.0235712	Yes
row_4	GPNMB	null	null	11	1.75488	0.0287809	Yes
row_5	PMEL	null	null	19	1.578	0.0333041	Yes
row_6	MLPH	null	null	33	1.4201	0.0371235	Yes
row_7	IGFBP1	null	null	34	1.41271	0.0414079	Yes
row_8	CAPN3	null	null	35	1.38582	0.0456108	Yes
row_9	RENBP	null	null	36	1.37122	0.0497695	Yes
row_10	CYP27A1	null	null	39	1.36365	0.0538301	Yes
row_11	SLC38A8	null	null	45	1.32823	0.0576709	Yes
row_12	DAB2	null	null	52	1.29472	0.0613725	Yes
row_13	MAPK4	null	null	58	1.2743	0.0650497	Yes
row_14	ACP5	null	null	63	1.25431	0.0687037	Yes
row_15	SLC6A8	null	null	69	1.23474	0.0722609	Yes
row_16	GPR143	null	null	74	1.22322	0.0758207	Yes
row_17	TIMP2	null	null	78	1.19798	0.0793414	Yes
row_18	RAP1GAP	null	null	79	1.19098	0.0829534	Yes
row_19	TRIM63	null	null	94	1.14796	0.0859098	Yes
row_20	PLTP	null	null	100	1.12329	0.089129	Yes
row_21	RAB32	null	null	103	1.11571	0.0924377	Yes
row_22	MVP	null	null	110	1.0907	0.0955206	Yes
row_23	SNCB	null	null	112	1.08476	0.0987729	Yes
row_24	FAM89A	null	null	119	1.07078	0.101795	Yes
row_25	TMEM51	null	null	124	1.06061	0.104862	Yes
row_26	SNAI2	null	null	127	1.05562	0.107988	Yes
row_27	GPR137B	null	null	132	1.04854	0.111018	Yes
row_28	SLC16A3	null	null	142	1.0222	0.113781	Yes
row_29	ATP6V0A1	null	null	146	1.01545	0.116748	Yes
row_30	HSD17B14	null	null	156	1.00101	0.119446	Yes
row_31	TTYH2	null	null	169	0.974002	0.12195	Yes
row_32	MACROD1	null	null	171	0.971807	0.12486	Yes
row_33	GRN	null	null	175	0.964974	0.127674	Yes
row_34	REEP6	null	null	190	0.940133	0.13	Yes
row_35	RAB38	null	null	196	0.93483	0.132648	Yes
row_36	HLA-E	null	null	197	0.934812	0.135483	Yes
row_37	RAI1	null	null	200	0.929637	0.138227	Yes
row_38	BIRC7	null	null	203	0.927221	0.140964	Yes
row_39	GRINA	null	null	207	0.919805	0.143642	Yes
row_40	LAMB2	null	null	228	0.890447	0.145592	Yes
row_41	POU3F1	null	null	232	0.886214	0.148167	Yes
row_42	ATP1A1	null	null	239	0.878811	0.150607	Yes
row_43	SLC3A2	null	null	251	0.866977	0.152824	Yes
row_44	RETSAT	null	null	255	0.86531	0.155336	Yes
row_45	EPAS1	null	null	257	0.86436	0.15792	Yes
row_46	NRTN	null	null	268	0.853593	0.160134	Yes
row_47	ZNF503	null	null	271	0.850215	0.162637	Yes
row_48	ACSS2	null	null	274	0.84895	0.165137	Yes
row_49	CCND3	null	null	280	0.840726	0.167499	Yes
row_50	SLC16A6	null	null	334	0.812003	0.167974	Yes
row_51	HSD17B8	null	null	335	0.811847	0.170436	Yes
row_52	ETV5	null	null	340	0.807629	0.172735	Yes
row_53	GAB2	null	null	356	0.796464	0.174588	Yes
row_54	SLC25A23	null	null	365	0.789914	0.176684	Yes
row_55	RBCK1	null	null	391	0.770785	0.178084	Yes
row_56	EMP3	null	null	400	0.76382	0.180101	Yes
row_57	NECAB3	null	null	411	0.757131	0.182022	Yes
row_58	CSPG4	null	null	417	0.754921	0.184124	Yes
row_59	TOB1	null	null	425	0.749812	0.186135	Yes
row_60	HSPB1	null	null	428	0.749023	0.188332	Yes
row_61	GJB1	null	null	447	0.738505	0.189896	Yes
row_62	HEY1	null	null	451	0.737672	0.192021	Yes
row_63	CAMK1G	null	null	457	0.736474	0.194067	Yes
row_64	P2RX4	null	null	462	0.734211	0.196144	Yes
row_65	NECAB2	null	null	490	0.721271	0.197319	Yes
row_66	RALGDS	null	null	506	0.71294	0.198918	Yes
row_67	APOD	null	null	507	0.712268	0.201079	Yes
row_68	DFNA5	null	null	514	0.70826	0.203002	Yes
row_69	CD44	null	null	532	0.701611	0.204492	Yes
row_70	HSPA12A	null	null	555	0.693085	0.205769	Yes
row_71	WBP2	null	null	560	0.689845	0.207711	Yes
row_72	CD276	null	null	580	0.680282	0.209061	Yes
row_73	EGR1	null	null	589	0.67658	0.210813	Yes
row_74	SOX8	null	null	593	0.67433	0.212746	Yes
row_75	PPP2R5B	null	null	627	0.661351	0.213514	Yes
row_76	RFTN1	null	null	653	0.649418	0.214546	Yes
row_77	RCAN1	null	null	655	0.649247	0.216477	Yes
row_78	CELSR2	null	null	656	0.648802	0.218445	Yes
row_79	CXCL12	null	null	657	0.648086	0.220411	Yes
row_80	INPPL1	null	null	665	0.644868	0.222104	Yes
row_81	SCAMP2	null	null	671	0.642213	0.223864	Yes
row_82	P4HA2	null	null	688	0.636218	0.225193	Yes
row_83	DNAJA4	null	null	697	0.633421	0.226814	Yes
row_84	TM7SF2	null	null	712	0.626975	0.228191	Yes
row_85	C1QTNF6	null	null	721	0.623607	0.229782	Yes
row_86	NR2F2	null	null	736	0.618622	0.231133	Yes
row_87	USP21	null	null	739	0.618132	0.232933	Yes
row_88	IRF4	null	null	747	0.615293	0.234536	Yes
row_89	BVES	null	null	752	0.612778	0.236245	Yes
row_90	IRX5	null	null	754	0.612524	0.238065	Yes
row_91	HSPB8	null	null	756	0.612152	0.239884	Yes
row_92	TSC22D3	null	null	774	0.608005	0.24109	Yes
row_93	ID2	null	null	828	0.593663	0.240903	Yes
row_94	MOXD1	null	null	854	0.586331	0.241744	Yes
row_95	CAPG	null	null	869	0.582716	0.242986	Yes
row_96	CDKN1A	null	null	877	0.580171	0.244483	Yes
row_97	QDPR	null	null	883	0.577517	0.246047	Yes
row_98	TINF2	null	null	919	0.565957	0.24645	Yes
row_99	ETNK2	null	null	934	0.562306	0.247631	Yes
row_100	POLR2A	null	null	980	0.547683	0.247604	Yes
row_101	STARD10	null	null	985	0.54587	0.24911	Yes
row_102	ACOT2	null	null	989	0.545409	0.250651	Yes
row_103	FAM131A	null	null	998	0.54323	0.251999	Yes
row_104	CEBPD	null	null	1018	0.539021	0.252921	Yes
row_105	FXYD5	null	null	1027	0.536441	0.254248	Yes
row_106	ENDOD1	null	null	1029	0.536275	0.255837	Yes
row_107	HSPA1A	null	null	1061	0.526658	0.256271	Yes
row_108	MAP3K12	null	null	1063	0.526395	0.25783	Yes
row_109	EPHA4	null	null	1100	0.52023	0.258058	Yes
row_110	DLX1	null	null	1125	0.515878	0.258722	Yes
row_111	SERPINB6	null	null	1162	0.507762	0.258912	Yes
row_112	TXNIP	null	null	1171	0.507138	0.26015	Yes
row_113	PKD1	null	null	1172	0.507085	0.261688	Yes
row_114	JUNB	null	null	1176	0.504144	0.263104	Yes
row_115	KIAA0247	null	null	1185	0.502178	0.264327	Yes
row_116	PACS2	null	null	1188	0.501519	0.265773	Yes
row_117	ID3	null	null	1193	0.500849	0.267142	Yes
row_118	INPP4B	null	null	1202	0.498082	0.268353	Yes
row_119	KCNIP3	null	null	1220	0.494768	0.269216	Yes
row_120	FBXL7	null	null	1241	0.490608	0.269953	Yes
row_121	PLCD1	null	null	1246	0.48994	0.271289	Yes
row_122	ARSD	null	null	1247	0.489741	0.272775	Yes
row_123	HSPA1B	null	null	1280	0.483193	0.27304	Yes
row_124	ST3GAL5	null	null	1298	0.48016	0.273858	Yes
row_125	TCN2	null	null	1309	0.476821	0.274929	Yes
row_126	SAMD1	null	null	1315	0.476149	0.276186	Yes
row_127	ZFHX3	null	null	1318	0.475561	0.277553	Yes
row_128	THBS3	null	null	1320	0.474989	0.278956	Yes
row_129	TGM2	null	null	1324	0.474147	0.280282	Yes
row_130	GLTPD1	null	null	1327	0.473737	0.281644	Yes
row_131	SLC26A6	null	null	1348	0.469536	0.282317	Yes
row_132	KIRREL	null	null	1350	0.468917	0.283702	Yes
row_133	NLRX1	null	null	1378	0.463131	0.284094	Yes
row_134	MPST	null	null	1387	0.461554	0.285194	Yes
row_135	PCYT2	null	null	1389	0.461353	0.286555	Yes
row_136	MBD3	null	null	1391	0.461235	0.287917	Yes
row_137	SAT1	null	null	1396	0.459764	0.289161	Yes
row_138	SNAP25	null	null	1413	0.456271	0.289945	Yes
row_139	CALCOCO1	null	null	1418	0.45487	0.291174	Yes
row_140	AFAP1L1	null	null	1423	0.453666	0.2924	Yes
row_141	BAG3	null	null	1426	0.453486	0.293701	Yes
row_142	KCNJ13	null	null	1429	0.453015	0.294999	Yes
row_143	TRPM4	null	null	1436	0.451542	0.296144	Yes
row_144	GMIP	null	null	1463	0.447148	0.296525	Yes
row_145	UBTD1	null	null	1471	0.446384	0.297616	Yes
row_146	PPP1R15A	null	null	1472	0.446125	0.298969	Yes
row_147	DUSP3	null	null	1485	0.442781	0.299862	Yes
row_148	SLC6A12	null	null	1529	0.435349	0.299569	Yes
row_149	PARD6G	null	null	1539	0.433957	0.300548	Yes
row_150	SLC22A17	null	null	1549	0.43174	0.30152	Yes
row_151	PLCG2	null	null	1573	0.428315	0.301956	Yes
row_152	SLC27A3	null	null	1588	0.426997	0.302726	Yes
row_153	REXO1	null	null	1597	0.425567	0.303717	Yes
row_154	CDKN2D	null	null	1636	0.417496	0.303558	Yes
row_155	MKNK2	null	null	1638	0.417004	0.304785	Yes
row_156	DHDH	null	null	1639	0.416946	0.306049	Yes
row_157	SNX33	null	null	1652	0.415565	0.30686	Yes
row_158	KIF13B	null	null	1660	0.41373	0.307852	Yes
row_159	HSPBP1	null	null	1668	0.413063	0.308842	Yes
row_160	ZFAND2B	null	null	1671	0.41281	0.310019	Yes
row_161	MIF	null	null	1690	0.410634	0.310589	Yes
row_162	ARHGEF18	null	null	1692	0.410393	0.311797	Yes
row_163	RALY	null	null	1712	0.408059	0.312321	Yes
row_164	CA5B	null	null	1774	0.399696	0.311246	Yes
row_165	GAS7	null	null	1786	0.398023	0.31204	Yes
row_166	FOS	null	null	1791	0.39749	0.313096	Yes
row_167	SPATA2L	null	null	1800	0.396135	0.313997	Yes
row_168	SLC16A5	null	null	1802	0.395254	0.315159	Yes
row_169	CCDC85B	null	null	1808	0.393068	0.316163	Yes
row_170	PAQR7	null	null	1812	0.39249	0.317241	Yes
row_171	NFKBIA	null	null	1875	0.383549	0.316079	Yes
row_172	MGAT4B	null	null	1876	0.383442	0.317242	Yes
row_173	ADCY1	null	null	1907	0.378774	0.317265	Yes
row_174	PNCK	null	null	1919	0.377873	0.317999	Yes
row_175	PRKCH	null	null	1923	0.377567	0.319031	Yes
row_176	FBXO18	null	null	1954	0.372993	0.319037	Yes
row_177	TANC1	null	null	1992	0.369331	0.31877	Yes
row_178	DNAJB1	null	null	1993	0.369276	0.31989	Yes
row_179	CRY2	null	null	1999	0.368803	0.320821	Yes
row_180	HDAC4	null	null	2010	0.366775	0.321558	Yes
row_181	ITPK1	null	null	2012	0.366571	0.322632	Yes
row_182	HSF4	null	null	2025	0.364738	0.323288	Yes
row_183	STK32B	null	null	2039	0.362909	0.323901	Yes
row_184	BCL2L1	null	null	2042	0.362755	0.324927	Yes
row_185	FBLN5	null	null	2061	0.359986	0.325343	Yes
row_186	IRX1	null	null	2081	0.356813	0.325713	Yes
row_187	AMFR	null	null	2086	0.356212	0.326643	Yes
row_188	RAB11FIP3	null	null	2089	0.355863	0.327647	Yes
row_189	LPIN1	null	null	2096	0.355291	0.3285	Yes
row_190	TRAF3IP2	null	null	2115	0.353182	0.328896	Yes
row_191	E2F2	null	null	2120	0.352364	0.329815	Yes
row_192	DHRS13	null	null	2162	0.345758	0.329325	Yes
row_193	KLF6	null	null	2168	0.345287	0.330185	Yes
row_194	NPB	null	null	2174	0.344166	0.331041	Yes
row_195	AATK	null	null	2197	0.341476	0.331252	Yes
row_196	COL8A2	null	null	2227	0.337186	0.331187	Yes
row_197	ZFP36	null	null	2255	0.332372	0.331182	Yes
row_198	CLDN14	null	null	2261	0.331736	0.332001	Yes
row_199	CD97	null	null	2267	0.330983	0.332817	Yes
row_200	BTG1	null	null	2285	0.327905	0.333174	Yes
row_201	SHROOM2	null	null	2313	0.325117	0.333147	Yes
row_202	NRG1	null	null	2318	0.324863	0.333983	Yes
row_203	DUSP27	null	null	2320	0.324604	0.334929	Yes
row_204	ANKRD16	null	null	2327	0.323728	0.335686	Yes
row_205	KLF13	null	null	2332	0.322385	0.336514	Yes
row_206	CBFA2T2	null	null	2333	0.322271	0.337491	Yes
row_207	DBP	null	null	2342	0.321349	0.338166	Yes
row_208	SLC25A19	null	null	2351	0.319323	0.338834	Yes
row_209	RAB36	null	null	2355	0.319059	0.339689	Yes
row_210	LRRC32	null	null	2359	0.318589	0.340543	Yes
row_211	ALDH1A2	null	null	2368	0.316382	0.341203	Yes
row_212	GBGT1	null	null	2370	0.316286	0.342124	Yes
row_213	SPIRE2	null	null	2377	0.315543	0.342856	Yes
row_214	ZNF76	null	null	2408	0.311381	0.342675	Yes
row_215	ST3GAL1	null	null	2436	0.308393	0.342598	Yes
row_216	ANTXR1	null	null	2442	0.307858	0.343344	Yes
row_217	PDK4	null	null	2471	0.304555	0.343218	Yes
row_218	DVL1	null	null	2474	0.30439	0.344066	Yes
row_219	EEF2	null	null	2475	0.304337	0.344989	Yes
row_220	FZD7	null	null	2487	0.302515	0.345494	Yes
row_221	GSTT1	null	null	2509	0.300172	0.345617	Yes
row_222	RASD1	null	null	2510	0.300125	0.346527	Yes
row_223	SLC7A8	null	null	2515	0.299608	0.347285	Yes
row_224	SNX22	null	null	2520	0.299242	0.348043	Yes
row_225	TMED1	null	null	2521	0.299022	0.34895	Yes
row_226	TM4SF19	null	null	2525	0.298082	0.349741	Yes
row_227	BAX	null	null	2568	0.294252	0.349058	Yes
row_228	LMX1A	null	null	2606	0.290643	0.348552	Yes
row_229	IL7R	null	null	2650	0.285444	0.347805	Yes
row_230	RELL2	null	null	2675	0.282891	0.347763	Yes
row_231	ZNF536	null	null	2685	0.281685	0.34828	Yes
row_232	CCBL1	null	null	2707	0.279812	0.348341	Yes
row_233	DECR2	null	null	2708	0.279767	0.349189	Yes
row_234	SYTL3	null	null	2718	0.27923	0.349699	Yes
row_235	FHOD3	null	null	2724	0.278837	0.350357	Yes
row_236	DUSP23	null	null	2742	0.277277	0.35056	Yes
row_237	SMUG1	null	null	2748	0.276895	0.351212	Yes
row_238	PPP2R2B	null	null	2754	0.276341	0.351863	Yes
row_239	TMEM169	null	null	2779	0.273556	0.351792	Yes
row_240	RHBDD1	null	null	2787	0.27334	0.352359	Yes
row_241	EFCAB1	null	null	2796	0.273026	0.352887	Yes
row_242	ARL2	null	null	2801	0.272665	0.353564	Yes
row_243	L1CAM	null	null	2820	0.271167	0.353711	Yes
row_244	BLNK	null	null	2826	0.270601	0.354344	Yes
row_245	PRELP	null	null	2832	0.270092	0.354976	Yes
row_246	EXTL1	null	null	2850	0.269044	0.355154	Yes
row_247	MORN2	null	null	2856	0.268509	0.355781	Yes
row_248	TDO2	null	null	2862	0.267993	0.356406	Yes
row_249	PAM	null	null	2875	0.266644	0.356765	Yes
row_250	COL6A1	null	null	2876	0.26652	0.357573	Yes
row_251	SLC24A5	null	null	2884	0.266071	0.358118	Yes
row_252	ESR2	null	null	2888	0.265674	0.358811	Yes
row_253	MFSD1	null	null	2928	0.262021	0.358143	Yes
row_254	SMARCA4	null	null	2960	0.258671	0.357765	Yes
row_255	AHNAK	null	null	2971	0.25794	0.358172	Yes
row_256	CCDC48	null	null	2984	0.256815	0.358501	Yes
row_257	GYG1	null	null	3056	0.251659	0.356601	Yes
row_258	UNC13D	null	null	3059	0.251574	0.357289	Yes
row_259	JPH2	null	null	3068	0.251192	0.357751	Yes
row_260	CBX7	null	null	3079	0.250474	0.358135	Yes
row_261	CARM1	null	null	3084	0.250179	0.358744	Yes
row_262	GTF2IRD1	null	null	3141	0.246454	0.357391	Yes
row_263	UCN	null	null	3153	0.245472	0.357723	Yes
row_264	TCF7	null	null	3177	0.243506	0.357599	Yes
row_265	AKAP13	null	null	3203	0.241878	0.357395	Yes
row_266	HPS1	null	null	3241	0.239462	0.356733	Yes
row_267	SLC25A25	null	null	3243	0.239206	0.357421	Yes
row_268	COPZ2	null	null	3253	0.238539	0.357807	Yes
row_269	TUBB	null	null	3290	0.236262	0.357174	Yes
row_270	PKD1L2	null	null	3302	0.235349	0.357475	Yes
row_271	SLC19A3	null	null	3331	0.2326	0.35713	Yes
row_272	MAP6D1	null	null	3339	0.232263	0.357572	Yes
row_273	KLHL6	null	null	3385	0.22891	0.356579	Yes
row_274	NUDT13	null	null	3388	0.228816	0.357197	Yes
row_275	COL4A2	null	null	3397	0.22841	0.35759	Yes
row_276	RNF157	null	null	3403	0.227919	0.358094	Yes
row_277	BCL2	null	null	3415	0.227534	0.358371	Yes
row_278	KIFC2	null	null	3416	0.227498	0.359061	Yes
row_279	ALOX5	null	null	3423	0.227074	0.359525	Yes
row_280	TFEB	null	null	3424	0.226977	0.360213	Yes
row_281	HIP1R	null	null	3430	0.226899	0.360714	Yes
row_282	CD59	null	null	3437	0.225929	0.361174	Yes
row_283	HCN3	null	null	3447	0.225438	0.36152	Yes
row_284	ROM1	null	null	3474	0.223859	0.361224	Yes
row_285	CASQ2	null	null	3488	0.222991	0.361413	Yes
row_286	IMPDH2	null	null	3503	0.222262	0.361562	Yes
row_287	ZNF365	null	null	3511	0.221877	0.361972	Yes
row_288	ENTPD3	null	null	3522	0.221462	0.362269	Yes
row_289	FAM124A	null	null	3535	0.220612	0.362488	Yes
row_290	GJA3	null	null	3536	0.220488	0.363156	Yes
row_291	KANK1	null	null	3544	0.220129	0.363562	Yes
row_292	SPTBN4	null	null	3588	0.218088	0.36261	Yes
row_293	FHL3	null	null	3593	0.217937	0.363121	Yes
row_294	FBP2	null	null	3608	0.216723	0.363253	Yes
row_295	ABCB11	null	null	3612	0.216615	0.363798	Yes
row_296	VCAM1	null	null	3613	0.216591	0.364455	Yes
row_297	MYLIP	null	null	3621	0.216296	0.364848	Yes
row_298	CTSE	null	null	3637	0.215017	0.364938	Yes
row_299	PPP1R10	null	null	3643	0.214645	0.365401	Yes
row_300	KCNK4	null	null	3644	0.214572	0.366052	Yes
row_301	PTPDC1	null	null	3652	0.214233	0.366439	Yes
row_302	FSTL1	null	null	3653	0.214078	0.367088	Yes
row_303	SLC4A1	null	null	3662	0.2132	0.367435	Yes
row_304	UNC13B	null	null	3671	0.212543	0.367779	Yes
row_305	WAS	null	null	3700	0.210731	0.367368	No
row_306	CPN2	null	null	3745	0.208298	0.36635	No
row_307	MUC4	null	null	3758	0.207484	0.366529	No
row_308	MSH4	null	null	3775	0.206698	0.366556	No
row_309	PCDH7	null	null	3778	0.206515	0.367107	No
row_310	HGSNAT	null	null	3824	0.203688	0.366037	No
row_311	ESRRG	null	null	3829	0.203498	0.366504	No
row_312	TRIM35	null	null	3842	0.202806	0.366669	No
row_313	ZFP36L1	null	null	3860	0.20167	0.366643	No
row_314	ARHGAP25	null	null	3884	0.200906	0.36639	No
row_315	KCTD15	null	null	3938	0.198244	0.365004	No
row_316	ABCC13	null	null	3939	0.1982	0.365605	No
row_317	IL12RB2	null	null	3943	0.19806	0.366093	No
row_318	DNAJC12	null	null	3958	0.197222	0.366166	No
row_319	FZD8	null	null	3973	0.196155	0.366236	No
row_320	PFKFB3	null	null	3995	0.195146	0.36604	No
row_321	LRRC4B	null	null	4029	0.193425	0.365389	No
row_322	SLC30A2	null	null	4038	0.193128	0.365675	No
row_323	HSPA1L	null	null	4055	0.192393	0.365658	No
row_324	RBM24	null	null	4073	0.191814	0.365602	No
row_325	ULK1	null	null	4077	0.19168	0.366071	No
row_326	TBKBP1	null	null	4099	0.190294	0.36586	No
row_327	CHRM2	null	null	4164	0.18774	0.364029	No
row_328	SLC1A7	null	null	4174	0.187275	0.36426	No
row_329	CHAT	null	null	4223	0.185148	0.363021	No
row_330	TRIB3	null	null	4257	0.183696	0.362341	No
row_331	MYO1F	null	null	4269	0.182947	0.362483	No
row_332	GPX1	null	null	4365	0.179499	0.359464	No
row_333	NR1H3	null	null	4388	0.17845	0.35918	No
row_334	MRPS18B	null	null	4397	0.178196	0.359421	No
row_335	PECR	null	null	4433	0.176589	0.358644	No
row_336	ARRDC2	null	null	4440	0.176248	0.358953	No
row_337	MYO1E	null	null	4474	0.17489	0.358246	No
row_338	CHST6	null	null	4489	0.174019	0.358249	No
row_339	ITIH5	null	null	4490	0.173986	0.358776	No
row_340	ENC1	null	null	4499	0.173775	0.359003	No
row_341	CALN1	null	null	4515	0.173134	0.358966	No
row_342	CA12	null	null	4562	0.171608	0.357761	No
row_343	CFL2	null	null	4570	0.171355	0.358018	No
row_344	ADAT1	null	null	4572	0.171316	0.3585	No
row_345	PTPN9	null	null	4576	0.171148	0.358907	No
row_346	TBX5	null	null	4593	0.170508	0.358824	No
row_347	KLF15	null	null	4648	0.167983	0.357308	No
row_348	CD79A	null	null	4676	0.167212	0.356802	No
row_349	NFATC4	null	null	4712	0.165879	0.355993	No
row_350	TMEM79	null	null	4720	0.165552	0.356232	No
row_351	GRASP	null	null	4734	0.165036	0.356245	No
row_352	LHX5	null	null	4747	0.164413	0.356294	No
row_353	DLK2	null	null	4819	0.161596	0.354121	No
row_354	ARR3	null	null	4844	0.16071	0.353708	No
row_355	NCOA3	null	null	4874	0.160021	0.353106	No
row_356	HYAL4	null	null	4896	0.159196	0.352801	No
row_357	ASB13	null	null	4904	0.159018	0.353021	No
row_358	MFSD8	null	null	4907	0.158723	0.353427	No
row_359	CPT1A	null	null	4909	0.15866	0.353871	No
row_360	KLF11	null	null	4962	0.15681	0.352396	No
row_361	NUDT16	null	null	4976	0.156491	0.352383	No
row_362	PTPN6	null	null	4977	0.156443	0.352858	No
row_363	DMBX1	null	null	4993	0.155935	0.352768	No
row_364	KCNG3	null	null	5068	0.153803	0.350459	No
row_365	ZMYND12	null	null	5086	0.153176	0.350286	No
row_366	FOSL2	null	null	5104	0.152566	0.350111	No
row_367	MMP23B	null	null	5105	0.152487	0.350574	No
row_368	ANGPTL4	null	null	5117	0.152088	0.350622	No
row_369	GAD1	null	null	5138	0.151481	0.350332	No
row_370	ITSN2	null	null	5159	0.150693	0.350039	No
row_371	STK10	null	null	5215	0.148991	0.348428	No
row_372	CYLD	null	null	5241	0.148248	0.34794	No
row_373	HPD	null	null	5251	0.147841	0.348051	No
row_374	JAM3	null	null	5308	0.14605	0.346393	No
row_375	TBX20	null	null	5315	0.145882	0.346611	No
row_376	RAC1	null	null	5322	0.145711	0.346827	No
row_377	CCDC135	null	null	5327	0.145552	0.347119	No
row_378	FAM132A	null	null	5377	0.143899	0.345718	No
row_379	GNB5	null	null	5381	0.143843	0.346041	No
row_380	HIVEP2	null	null	5398	0.143351	0.345876	No
row_381	PDGFB	null	null	5418	0.142922	0.345597	No
row_382	APOE	null	null	5425	0.142578	0.345804	No
row_383	GPX4	null	null	5434	0.142245	0.345936	No
row_384	ASRGL1	null	null	5449	0.141666	0.34584	No
row_385	MEGF11	null	null	5455	0.141442	0.346082	No
row_386	EGR2	null	null	5477	0.140836	0.345721	No
row_387	PCOLCE	null	null	5481	0.140786	0.346036	No
row_388	GLUL	null	null	5492	0.140543	0.346087	No
row_389	IL17RD	null	null	5513	0.139909	0.345761	No
row_390	MICALL2	null	null	5519	0.139533	0.345997	No
row_391	LRRC58	null	null	5524	0.139339	0.346269	No
row_392	CRLF1	null	null	5532	0.138997	0.346428	No
row_393	CRTAM	null	null	5541	0.13884	0.346549	No
row_394	GJA5	null	null	5560	0.138329	0.346294	No
row_395	TMEM38A	null	null	5578	0.137782	0.346074	No
row_396	ZAP70	null	null	5587	0.137586	0.346191	No
row_397	STRC	null	null	5618	0.136731	0.345481	No
row_398	MYH4	null	null	5623	0.136538	0.345745	No
row_399	PCK1	null	null	5668	0.134911	0.344504	No
row_400	GDA	null	null	5679	0.134489	0.344536	No
row_401	KLF12	null	null	5680	0.134483	0.344944	No
row_402	NDRG4	null	null	5716	0.133166	0.344036	No
row_403	ACTN2	null	null	5728	0.132734	0.344026	No
row_404	GPD1	null	null	5731	0.132592	0.344353	No
row_405	PREX1	null	null	5732	0.1325	0.344755	No
row_406	LRRC23	null	null	5740	0.132357	0.344893	No
row_407	KIAA1462	null	null	5776	0.131272	0.343979	No
row_408	TNNI2	null	null	5796	0.130726	0.343663	No
row_409	CAPSL	null	null	5800	0.130636	0.343946	No
row_410	RAB11FIP5	null	null	5806	0.130348	0.344154	No
row_411	MIP	null	null	5830	0.129401	0.343684	No
row_412	RABEP2	null	null	5909	0.127165	0.341144	No
row_413	NEK10	null	null	5917	0.12701	0.341267	No
row_414	MKNK1	null	null	5922	0.126852	0.341502	No
row_415	TATDN2	null	null	5929	0.126677	0.341661	No
row_416	EBF2	null	null	5932	0.126568	0.34197	No
row_417	ADORA3	null	null	5969	0.125331	0.340999	No
row_418	HIST1H2BO	null	null	5979	0.125024	0.341041	No
row_419	GRM5	null	null	6003	0.124225	0.340555	No
row_420	ABCC6	null	null	6014	0.123939	0.340556	No
row_421	DLG4	null	null	6029	0.123654	0.340406	No
row_422	CLDN15	null	null	6037	0.123425	0.340518	No
row_423	LRIT1	null	null	6044	0.123324	0.340667	No
row_424	SMAD9	null	null	6101	0.121849	0.338936	No
row_425	GPR126	null	null	6118	0.121437	0.338704	No
row_426	TUSC5	null	null	6146	0.12073	0.338058	No
row_427	PDE4DIP	null	null	6168	0.120367	0.337635	No
row_428	MEGF9	null	null	6225	0.1189	0.335896	No
row_429	B4GALNT3	null	null	6238	0.11865	0.335805	No
row_430	CNGA3	null	null	6254	0.118347	0.335602	No
row_431	TMPRSS7	null	null	6267	0.118055	0.33551	No
row_432	PRRG4	null	null	6333	0.116604	0.333425	No
row_433	ZP3	null	null	6334	0.116549	0.333779	No
row_434	HYAL1	null	null	6362	0.116062	0.333118	No
row_435	MTERF	null	null	6366	0.115964	0.333357	No
row_436	FAM20A	null	null	6409	0.115314	0.332132	No
row_437	WDR49	null	null	6410	0.115289	0.332482	No
row_438	ANKRD2	null	null	6414	0.115222	0.332719	No
row_439	GSTM3	null	null	6429	0.114994	0.332542	No
row_440	KIF9	null	null	6440	0.114588	0.332515	No
row_441	TNK1	null	null	6453	0.114286	0.332411	No
row_442	ITPKA	null	null	6461	0.114129	0.332495	No
row_443	RP1	null	null	6508	0.113003	0.331112	No
row_444	RAPGEFL1	null	null	6538	0.112447	0.330366	No
row_445	GLIS1	null	null	6539	0.112438	0.330707	No
row_446	CISH	null	null	6544	0.11241	0.330898	No
row_447	SFTPB	null	null	6553	0.112222	0.330938	No
row_448	PHOX2A	null	null	6580	0.11156	0.330301	No
row_449	ZAK	null	null	6668	0.109625	0.327371	No
row_450	KIAA1841	null	null	6700	0.10894	0.326538	No
row_451	FAM78A	null	null	6714	0.108452	0.32638	No
row_452	MYPN	null	null	6723	0.108313	0.326408	No
row_453	KCNH6	null	null	6739	0.107989	0.326173	No
row_454	SCCPDH	null	null	6769	0.107314	0.325411	No
row_455	BRD2	null	null	6772	0.107258	0.325661	No
row_456	HCN2	null	null	6776	0.107142	0.325874	No
row_457	GRK4	null	null	6790	0.106796	0.32571	No
row_458	DHX32	null	null	6824	0.106013	0.324794	No
row_459	KCNB2	null	null	6869	0.105011	0.323462	No
row_460	PRSS12	null	null	6988	0.102179	0.319346	No
row_461	LRFN4	null	null	7016	0.101756	0.318642	No
row_462	UGT2A1	null	null	7139	0.0995873	0.314369	No
row_463	KIAA2022	null	null	7145	0.099405	0.314483	No
row_464	GJA10	null	null	7151	0.0993054	0.314596	No
row_465	KCNJ15	null	null	7170	0.0990078	0.314221	No
row_466	DNAH11	null	null	7212	0.0981462	0.312981	No
row_467	MSH5	null	null	7228	0.0978547	0.312716	No
row_468	TWIST2	null	null	7249	0.0973703	0.312261	No
row_469	WDR38	null	null	7276	0.0967694	0.311579	No
row_470	DDR2	null	null	7290	0.0964673	0.311384	No
row_471	PLCD3	null	null	7319	0.095861	0.310625	No
row_472	MIA2	null	null	7346	0.0953977	0.309939	No
row_473	LOXL3	null	null	7348	0.095371	0.310191	No
row_474	SLC30A4	null	null	7379	0.0947208	0.309353	No
row_475	GIMAP2	null	null	7396	0.0944146	0.309039	No
row_476	NTRK2	null	null	7397	0.0944133	0.309325	No
row_477	TBX19	null	null	7402	0.0943371	0.309461	No
row_478	RGS3	null	null	7420	0.0940123	0.309109	No
row_479	PRTG	null	null	7480	0.0930757	0.307178	No
row_480	GRHL3	null	null	7493	0.09276	0.30701	No
row_481	ADAMTSL5	null	null	7511	0.092504	0.306653	No
row_482	OPN5	null	null	7513	0.0924874	0.306896	No
row_483	WDR63	null	null	7514	0.0924692	0.307176	No
row_484	ASB16	null	null	7524	0.0922571	0.307118	No
row_485	CCR8	null	null	7527	0.0922131	0.307323	No
row_486	B3GNT7	null	null	7530	0.0921817	0.307528	No
row_487	SEMA6A	null	null	7569	0.0913282	0.306379	No
row_488	OMD	null	null	7572	0.0912151	0.306581	No
row_489	FDX1	null	null	7621	0.0902095	0.305054	No
row_490	CORO6	null	null	7631	0.0900573	0.30499	No
row_491	SHANK1	null	null	7657	0.089476	0.304324	No
row_492	PER1	null	null	7658	0.0894625	0.304595	No
row_493	SPEF1	null	null	7669	0.0893587	0.304491	No
row_494	TSPAN33	null	null	7680	0.0891793	0.304386	No
row_495	PPAPDC3	null	null	7684	0.0890494	0.304544	No
row_496	UBC	null	null	7686	0.089036	0.304776	No
row_497	MTMR11	null	null	7691	0.08895	0.304896	No
row_498	ARL4C	null	null	7709	0.0887623	0.304528	No
row_499	PLA2G4C	null	null	7711	0.0887026	0.304759	No
row_500	FOXO3	null	null	7721	0.0885845	0.30469	No
row_501	LUM	null	null	7722	0.0885767	0.304959	No
row_502	GUCY2F	null	null	7731	0.0884391	0.304927	No
row_503	LIPC	null	null	7745	0.0882801	0.304707	No
row_504	CD8A	null	null	7751	0.0881723	0.304787	No
row_505	CETP	null	null	7755	0.0880497	0.304942	No
row_506	WISP1	null	null	7786	0.0875653	0.304082	No
row_507	FAT4	null	null	7789	0.0875105	0.304273	No
row_508	ANPEP	null	null	7792	0.0874744	0.304463	No
row_509	MLF1	null	null	7794	0.0874479	0.304691	No
row_510	FBXO43	null	null	7804	0.0872545	0.304618	No
row_511	MMP19	null	null	7874	0.0861257	0.302291	No
row_512	HIVEP3	null	null	7880	0.0860953	0.302365	No
row_513	GJB4	null	null	7898	0.0857705	0.301987	No
row_514	ST8SIA3	null	null	7931	0.0853001	0.301046	No
row_515	SYTL2	null	null	7941	0.0851762	0.300966	No
row_516	FEV	null	null	7954	0.0849589	0.300774	No
row_517	UROC1	null	null	7958	0.084813	0.300919	No
row_518	PFAS	null	null	7963	0.084713	0.301026	No
row_519	C1QTNF2	null	null	7988	0.0843387	0.300381	No
row_520	MYOZ1	null	null	8001	0.0841197	0.300186	No
row_521	ITGB5	null	null	8005	0.0840485	0.300329	No
row_522	PLCD4	null	null	8049	0.0835764	0.298969	No
row_523	ELF3	null	null	8053	0.0834828	0.29911	No
row_524	BMP10	null	null	8073	0.0831476	0.29865	No
row_525	TMEM116	null	null	8094	0.0829194	0.298151	No
row_526	SPEF2	null	null	8104	0.0828076	0.298065	No
row_527	BCL2L11	null	null	8120	0.0824867	0.297752	No
row_528	CACNA1A	null	null	8146	0.0821792	0.297064	No
row_529	CLDN5	null	null	8147	0.0821416	0.297313	No
row_530	MAPT	null	null	8152	0.0820733	0.297412	No
row_531	NRARP	null	null	8172	0.0818122	0.296947	No
row_532	SH3BP1	null	null	8174	0.0817923	0.297158	No
row_533	GRIN2A	null	null	8177	0.0817379	0.297331	No
row_534	GPR35	null	null	8180	0.0816815	0.297504	No
row_535	LRFN2	null	null	8204	0.0813088	0.296888	No
row_536	RRH	null	null	8206	0.0812844	0.297097	No
row_537	CHKA	null	null	8239	0.0808704	0.296142	No
row_538	DPP6	null	null	8252	0.0806081	0.295936	No
row_539	BCR	null	null	8293	0.0801064	0.294679	No
row_540	ASIP	null	null	8311	0.0798528	0.294283	No
row_541	DEPDC7	null	null	8347	0.0792897	0.293211	No
row_542	SMU1	null	null	8366	0.0790659	0.292776	No
row_543	MMP20	null	null	8373	0.0789522	0.29279	No
row_544	CDH23	null	null	8396	0.0786513	0.292204	No
row_545	TNN	null	null	8442	0.0777969	0.290752	No
row_546	NKX3-1	null	null	8503	0.0768245	0.288735	No
row_547	SST	null	null	8519	0.0766065	0.288404	No
row_548	PCDH11X	null	null	8521	0.0765452	0.288599	No
row_549	SCIN	null	null	8526	0.0764706	0.288681	No
row_550	APOA1	null	null	8541	0.0761706	0.288387	No
row_551	LIPE	null	null	8559	0.0759448	0.28798	No
row_552	KLC3	null	null	8575	0.0757354	0.287647	No
row_553	HTR5A	null	null	8578	0.0756677	0.287801	No
row_554	ADRA2A	null	null	8587	0.0754739	0.28773	No
row_555	KLF5	null	null	8594	0.0754049	0.287734	No
row_556	KIAA1407	null	null	8600	0.0753304	0.287775	No
row_557	HIST1H2BA	null	null	8603	0.0753011	0.287928	No
row_558	DST	null	null	8615	0.0752039	0.287743	No
row_559	SP7	null	null	8619	0.07513	0.287859	No
row_560	IRF8	null	null	8635	0.0749154	0.287523	No
row_561	GCOM1	null	null	8643	0.0748465	0.287488	No
row_562	GABRB2	null	null	8646	0.0748092	0.28764	No
row_563	EGR3	null	null	8675	0.0744705	0.286815	No
row_564	TRIM65	null	null	8677	0.0744483	0.287004	No
row_565	TFAP2E	null	null	8683	0.0744033	0.287042	No
row_566	MSLN	null	null	8705	0.0741512	0.286479	No
row_567	DBNDD1	null	null	8719	0.0739082	0.286216	No
row_568	PPEF2	null	null	8738	0.0737095	0.285764	No
row_569	IQCH	null	null	8741	0.0736893	0.285913	No
row_570	USP31	null	null	8759	0.0734418	0.285498	No
row_571	TMEM26	null	null	8793	0.0729074	0.284481	No
row_572	ALX3	null	null	8814	0.072614	0.283951	No
row_573	FLJ39061	null	null	8821	0.0725497	0.283946	No
row_574	TACR1	null	null	8905	0.0714854	0.28105	No
row_575	PNOC	null	null	8927	0.0711298	0.280478	No
row_576	PHKG1	null	null	8947	0.0709197	0.279981	No
row_577	FLVCR2	null	null	8967	0.0705689	0.279482	No
row_578	CILP	null	null	8973	0.0705158	0.279509	No
row_579	EFNA1	null	null	8976	0.0704673	0.279647	No
row_580	NOTUM	null	null	8988	0.0702928	0.279448	No
row_581	MMP3	null	null	8991	0.0702525	0.279586	No
row_582	UNC13A	null	null	8992	0.0702484	0.279799	No
row_583	KCNMB3	null	null	8998	0.0701957	0.279824	No
row_584	RSPH3	null	null	9031	0.0697879	0.278836	No
row_585	TTLL2	null	null	9053	0.069491	0.278259	No
row_586	HTR3C	null	null	9055	0.0694603	0.278432	No
row_587	CARD14	null	null	9071	0.0692552	0.27808	No
row_588	ATOH7	null	null	9072	0.0692473	0.27829	No
row_589	TDRD9	null	null	9073	0.0692345	0.2785	No
row_590	ZACN	null	null	9100	0.0688999	0.277733	No
row_591	ARID3C	null	null	9105	0.0688785	0.277792	No
row_592	FOSB	null	null	9110	0.0688557	0.277851	No
row_593	HSD17B3	null	null	9118	0.0687917	0.277797	No
row_594	TRIM36	null	null	9120	0.0687866	0.277968	No
row_595	CFC1B	null	null	9133	0.06865	0.277726	No
row_596	SH3BP2	null	null	9149	0.0683714	0.277371	No
row_597	ZBTB37	null	null	9178	0.0677356	0.276527	No
row_598	MAFB	null	null	9222	0.0672235	0.275118	No
row_599	STIP1	null	null	9226	0.0671018	0.275209	No
row_600	CD37	null	null	9256	0.0668146	0.274324	No
row_601	ATP2B3	null	null	9284	0.0664534	0.273513	No
row_602	LRMP	null	null	9285	0.0664322	0.273714	No
row_603	CFB	null	null	9302	0.0662286	0.273315	No
row_604	ADAD1	null	null	9382	0.065351	0.27055	No
row_605	DSG4	null	null	9400	0.0652189	0.27011	No
row_606	GPR97	null	null	9417	0.0650829	0.269708	No
row_607	ARMC2	null	null	9456	0.0646972	0.268479	No
row_608	ALLC	null	null	9513	0.0640873	0.266573	No
row_609	FLT1	null	null	9561	0.0635648	0.265003	No
row_610	SLC22A4	null	null	9567	0.0635109	0.265008	No
row_611	IL15	null	null	9578	0.0634452	0.264825	No
row_612	WDR78	null	null	9618	0.0629452	0.263553	No
row_613	CEP250	null	null	9632	0.0627888	0.263256	No
row_614	SCN1B	null	null	9662	0.0624495	0.262358	No
row_615	IL6ST	null	null	9669	0.0623882	0.262322	No
row_616	PRL	null	null	9671	0.0623669	0.262474	No
row_617	KCNK18	null	null	9705	0.0620611	0.261424	No
row_618	MTMR1	null	null	9735	0.061726	0.260524	No
row_619	SEMA3F	null	null	9739	0.0616905	0.260599	No
row_620	GPA33	null	null	9775	0.061279	0.259472	No
row_621	KCNQ5	null	null	9805	0.0609035	0.258569	No
row_622	MFN1	null	null	9822	0.0606469	0.258153	No
row_623	ITGA7	null	null	9857	0.0602666	0.25706	No
row_624	ZPLD1	null	null	9870	0.0601516	0.256793	No
row_625	COL21A1	null	null	9920	0.0596733	0.255136	No
row_626	SULT1A1	null	null	9980	0.0590615	0.253102	No
row_627	IL10	null	null	9982	0.0590409	0.253244	No
row_628	C8G	null	null	9999	0.058795	0.252822	No
row_629	TGM1	null	null	10031	0.0585113	0.251837	No
row_630	SOCS3	null	null	10044	0.0584499	0.251564	No
row_631	PRRT1	null	null	10048	0.0584303	0.251629	No
row_632	B3GAT1	null	null	10052	0.0584014	0.251693	No
row_633	CCNG1	null	null	10058	0.058339	0.251683	No
row_634	HIST2H4A	null	null	10094	0.0579988	0.250546	No
row_635	TUBA1B	null	null	10101	0.0579112	0.250496	No
row_636	RPH3AL	null	null	10126	0.0576908	0.249771	No
row_637	BNIPL	null	null	10147	0.0575232	0.249196	No
row_638	CYP2D6	null	null	10199	0.0569127	0.247455	No
row_639	ESR1	null	null	10205	0.0568321	0.24744	No
row_640	ZNF831	null	null	10213	0.056759	0.24735	No
row_641	MYO15A	null	null	10215	0.0567534	0.247484	No
row_642	BTK	null	null	10219	0.0566964	0.247544	No
row_643	CACNG8	null	null	10222	0.0566746	0.247641	No
row_644	ADAMTS6	null	null	10226	0.0566363	0.2477	No
row_645	ERG	null	null	10233	0.0565559	0.247647	No
row_646	CYP17A1	null	null	10250	0.0563733	0.247217	No
row_647	ZFYVE9	null	null	10279	0.0561639	0.246338	No
row_648	WNT2B	null	null	10306	0.0558644	0.245532	No
row_649	DUSP8	null	null	10327	0.0557139	0.244951	No
row_650	GLYATL2	null	null	10344	0.0555499	0.244519	No
row_651	IQSEC3	null	null	10397	0.0549759	0.242736	No
row_652	TCF21	null	null	10399	0.0549612	0.242865	No
row_653	PCDHGA1	null	null	10423	0.0547551	0.242168	No
row_654	IL13RA2	null	null	10436	0.0546573	0.241884	No
row_655	GREM2	null	null	10444	0.0546169	0.241787	No
row_656	BNC1	null	null	10488	0.0541665	0.240339	No
row_657	KIAA1522	null	null	10491	0.0540995	0.240428	No
row_658	GRIK1	null	null	10498	0.0540282	0.240366	No
row_659	KIF25	null	null	10502	0.0539846	0.240418	No
row_660	UBA7	null	null	10535	0.0537056	0.23938	No
row_661	ALX4	null	null	10541	0.0536685	0.239356	No
row_662	PTPRS	null	null	10548	0.0536016	0.239293	No
row_663	SCN4B	null	null	10553	0.0535687	0.239306	No
row_664	ZNF326	null	null	10581	0.0532267	0.238454	No
row_665	TMPRSS3	null	null	10592	0.0531544	0.238241	No
row_666	ADRA1B	null	null	10613	0.0529127	0.237651	No
row_667	SAMD3	null	null	10684	0.0523419	0.235184	No
row_668	MYO7A	null	null	10788	0.0514989	0.231477	No
row_669	ITGA6	null	null	10789	0.0514964	0.231634	No
row_670	SEBOX	null	null	10799	0.0514381	0.231452	No
row_671	FASLG	null	null	10828	0.0511903	0.230557	No
row_672	TRIM54	null	null	10832	0.0511086	0.2306	No
row_673	ICAM5	null	null	10836	0.0510749	0.230642	No
row_674	CDON	null	null	10839	0.0510318	0.230722	No
row_675	CACNB1	null	null	10870	0.0506665	0.22975	No
row_676	SLC5A2	null	null	10872	0.0505939	0.229866	No
row_677	FRMD3	null	null	10923	0.0501638	0.228143	No
row_678	TRIM52	null	null	10934	0.0500735	0.22792	No
row_679	C1QL3	null	null	10945	0.0499877	0.227697	No
row_680	CHIA	null	null	11040	0.049306	0.224321	No
row_681	F7	null	null	11047	0.0492684	0.224245	No
row_682	C2	null	null	11063	0.0491398	0.223831	No
row_683	MPP2	null	null	11074	0.0489956	0.223605	No
row_684	HMGA1	null	null	11094	0.0488354	0.22304	No
row_685	C1QTNF9	null	null	11106	0.0487319	0.222776	No
row_686	OPN4	null	null	11138	0.0483964	0.22176	No
row_687	SLC44A4	null	null	11158	0.0482169	0.221193	No
row_688	VMO1	null	null	11172	0.048093	0.220852	No
row_689	OTOF	null	null	11179	0.048015	0.220772	No
row_690	RASSF6	null	null	11193	0.0478814	0.22043	No
row_691	AKAP1	null	null	11263	0.0472937	0.217986	No
row_692	SYPL1	null	null	11273	0.0472282	0.217791	No
row_693	ZP2	null	null	11282	0.0471698	0.217634	No
row_694	DDIT4	null	null	11283	0.0471663	0.217777	No
row_695	PTGS1	null	null	11285	0.0471519	0.217883	No
row_696	RHBDL1	null	null	11295	0.0470792	0.217688	No
row_697	RDH10	null	null	11301	0.0470163	0.217643	No
row_698	MIXL1	null	null	11331	0.0467574	0.216697	No
row_699	NCF1	null	null	11350	0.0466223	0.216164	No
row_700	PRSS35	null	null	11351	0.0466084	0.216305	No
row_701	COX5B	null	null	11353	0.046594	0.216409	No
row_702	DNHD1	null	null	11428	0.0459762	0.213773	No
row_703	CDCP2	null	null	11479	0.0456198	0.212036	No
row_704	IRF2	null	null	11502	0.0454036	0.211348	No
row_705	TAGAP	null	null	11537	0.0450824	0.21021	No
row_706	SLC5A8	null	null	11538	0.045073	0.210347	No
row_707	NFKBID	null	null	11548	0.0450156	0.210146	No
row_708	RYR3	null	null	11555	0.0449446	0.210057	No
row_709	FER1L4	null	null	11590	0.0445875	0.208917	No
row_710	ARHGEF3	null	null	11651	0.0440947	0.2068	No
row_711	AIPL1	null	null	11656	0.0440625	0.206784	No
row_712	ATP2A1	null	null	11733	0.0435764	0.204066	No
row_713	NRN1	null	null	11781	0.0430584	0.202434	No
row_714	KLF9	null	null	11788	0.0430195	0.202339	No
row_715	CSRP3	null	null	11803	0.0429028	0.201944	No
row_716	DUSP19	null	null	11820	0.0427186	0.201474	No
row_717	DNAH10	null	null	11847	0.0425058	0.200627	No
row_718	OCLN	null	null	11877	0.0423135	0.199668	No
row_719	UNC45B	null	null	11881	0.0422848	0.199684	No
row_720	ADRA1D	null	null	11884	0.0422793	0.199737	No
row_721	TTL	null	null	11893	0.0422372	0.199565	No
row_722	SEMA5B	null	null	11956	0.0416988	0.197366	No
row_723	XKR9	null	null	11961	0.04165	0.197343	No
row_724	RRAD	null	null	11989	0.0414499	0.196456	No
row_725	RNF17	null	null	12015	0.0411726	0.195643	No
row_726	DCLK2	null	null	12040	0.0409551	0.194867	No
row_727	GABRG2	null	null	12059	0.0408166	0.194316	No
row_728	CPNE2	null	null	12080	0.0406842	0.193689	No
row_729	PSD	null	null	12088	0.0406201	0.19355	No
row_730	FLRT2	null	null	12093	0.0406095	0.193523	No
row_731	SLC26A4	null	null	12103	0.0405255	0.193308	No
row_732	TXLNB	null	null	12112	0.0404693	0.193131	No
row_733	FMO5	null	null	12121	0.0403955	0.192953	No
row_734	PAH	null	null	12126	0.0403642	0.192926	No
row_735	FAM122A	null	null	12142	0.0402696	0.192485	No
row_736	MAFA	null	null	12172	0.0401472	0.191519	No
row_737	GPR156	null	null	12190	0.03994	0.191003	No
row_738	KLF4	null	null	12193	0.0399184	0.191049	No
row_739	LCOR	null	null	12207	0.0398245	0.190682	No
row_740	MEF2C	null	null	12231	0.0396202	0.18994	No
row_741	SYT8	null	null	12250	0.0394787	0.189384	No
row_742	FOXN4	null	null	12276	0.0392158	0.188566	No
row_743	PASK	null	null	12278	0.0392071	0.188647	No
row_744	FOXA2	null	null	12302	0.0390564	0.187903	No
row_745	PDE6A	null	null	12357	0.0386667	0.185995	No
row_746	TYROBP	null	null	12362	0.0386377	0.185962	No
row_747	ABCC8	null	null	12363	0.0386223	0.186079	No
row_748	SPAG16	null	null	12370	0.0385491	0.185971	No
row_749	HERC3	null	null	12396	0.0383572	0.18515	No
row_750	PIP5K1B	null	null	12420	0.0381702	0.184403	No
row_751	DNAJB5	null	null	12439	0.0380308	0.183843	No
row_752	FCGR1B	null	null	12440	0.0380302	0.183958	No
row_753	TAS1R1	null	null	12441	0.0380251	0.184074	No
row_754	CTSS	null	null	12463	0.0378343	0.183401	No
row_755	KY	null	null	12526	0.037431	0.181189	No
row_756	SLC7A9	null	null	12547	0.0372892	0.180552	No
row_757	SRPK3	null	null	12549	0.0372855	0.180628	No
row_758	NPTX1	null	null	12561	0.0372018	0.180328	No
row_759	ITIH3	null	null	12605	0.0368626	0.178827	No
row_760	ELMOD1	null	null	12607	0.0368405	0.178901	No
row_761	SEC14L3	null	null	12616	0.0367226	0.178712	No
row_762	SAA2	null	null	12643	0.0365706	0.177848	No
row_763	RSPO2	null	null	12662	0.0363829	0.177284	No
row_764	GAS2L2	null	null	12670	0.0363249	0.177131	No
row_765	TRIM16L	null	null	12719	0.0360364	0.17544	No
row_766	RELT	null	null	12720	0.0360049	0.175549	No
row_767	TRHR	null	null	12744	0.0358303	0.174795	No
row_768	KCNQ2	null	null	12802	0.0354061	0.172765	No
row_769	MYL4	null	null	12805	0.035382	0.172797	No
row_770	KIAA1239	null	null	12813	0.0353202	0.172642	No
row_771	FLRT3	null	null	12814	0.0353111	0.172749	No
row_772	RHCE	null	null	12820	0.0352833	0.172668	No
row_773	NR1D2	null	null	12836	0.0351825	0.172213	No
row_774	GSX1	null	null	12849	0.0351112	0.171869	No
row_775	FGFR1	null	null	12859	0.0350623	0.171638	No
row_776	OVOL1	null	null	12865	0.0350419	0.171557	No
row_777	KERA	null	null	12867	0.035037	0.171625	No
row_778	P2RY2	null	null	12870	0.0350284	0.171657	No
row_779	RELN	null	null	12875	0.0350007	0.171613	No
row_780	PPP1R1B	null	null	12885	0.0349284	0.171381	No
row_781	TTC7A	null	null	12953	0.0345222	0.168973	No
row_782	GPR142	null	null	12956	0.0345071	0.169003	No
row_783	PLEKHN1	null	null	12984	0.0343458	0.168094	No
row_784	KCTD12	null	null	12993	0.034282	0.167898	No
row_785	OGN	null	null	13005	0.0341984	0.167589	No
row_786	CELSR1	null	null	13052	0.0338712	0.165967	No
row_787	TCTEX1D4	null	null	13062	0.0337756	0.165732	No
row_788	CKMT2	null	null	13063	0.0337603	0.165834	No
row_789	CCDC78	null	null	13085	0.0336627	0.165148	No
row_790	CDC14A	null	null	13105	0.0334928	0.164537	No
row_791	COL11A2	null	null	13116	0.033403	0.164264	No
row_792	GIMAP4	null	null	13119	0.0333723	0.16429	No
row_793	AKAP12	null	null	13121	0.0333447	0.164353	No
row_794	ARHGAP29	null	null	13122	0.0333399	0.164455	No
row_795	FTMT	null	null	13125	0.0333042	0.164481	No
row_796	NPHS1	null	null	13135	0.0332101	0.164244	No
row_797	CCDC141	null	null	13141	0.0331783	0.164157	No
row_798	SUSD5	null	null	13192	0.0328327	0.162381	No
row_799	CCL28	null	null	13224	0.0326498	0.161318	No
row_800	NFE2L3	null	null	13226	0.0326352	0.161379	No
row_801	KIAA0895	null	null	13235	0.0325647	0.161178	No
row_802	VCP	null	null	13253	0.0324404	0.160639	No
row_803	SDPR	null	null	13255	0.0324335	0.160699	No
row_804	TRIM55	null	null	13257	0.0324156	0.16076	No
row_805	MALT1	null	null	13264	0.0323953	0.160633	No
row_806	P2RY4	null	null	13266	0.0323797	0.160694	No
row_807	CD53	null	null	13269	0.0323522	0.160717	No
row_808	CREB5	null	null	13312	0.0320347	0.159239	No
row_809	NMNAT2	null	null	13317	0.0319925	0.159186	No
row_810	LRRC31	null	null	13333	0.0318652	0.15872	No
row_811	UGT8	null	null	13338	0.0318399	0.158667	No
row_812	PDZK1IP1	null	null	13367	0.0316159	0.157713	No
row_813	SRD5A2	null	null	13381	0.0315411	0.157321	No
row_814	LTF	null	null	13417	0.0313111	0.156103	No
row_815	FCGBP	null	null	13429	0.0312619	0.155785	No
row_816	RBP4	null	null	13497	0.030813	0.153366	No
row_817	CACNA2D4	null	null	13500	0.0307966	0.153384	No
row_818	PTF1A	null	null	13503	0.030776	0.153402	No
row_819	FOXD4	null	null	13514	0.0307143	0.153121	No
row_820	AVPR1A	null	null	13534	0.030595	0.152501	No
row_821	AMPD2	null	null	13541	0.0305181	0.152368	No
row_822	MYO5B	null	null	13549	0.030455	0.152198	No
row_823	TRPC5	null	null	13554	0.03043	0.15214	No
row_824	HEXDC	null	null	13555	0.0304294	0.152233	No
row_825	NAT1	null	null	13559	0.0304039	0.152212	No
row_826	PRDM13	null	null	13571	0.0302945	0.151892	No
row_827	ARL5C	null	null	13576	0.0302701	0.151833	No
row_828	GAS2	null	null	13584	0.0302126	0.151663	No
row_829	ROPN1L	null	null	13647	0.0298543	0.149428	No
row_830	PCDH10	null	null	13663	0.0297449	0.148955	No
row_831	HBZ	null	null	13666	0.0297096	0.14897	No
row_832	PRKAR2B	null	null	13675	0.0296875	0.14876	No
row_833	PROC	null	null	13682	0.0296312	0.148625	No
row_834	EGR4	null	null	13684	0.0296226	0.148678	No
row_835	FGL2	null	null	13708	0.0295234	0.147905	No
row_836	CNGB3	null	null	13716	0.0294549	0.147731	No
row_837	CD58	null	null	13725	0.0293498	0.14752	No
row_838	EVPL	null	null	13738	0.0292172	0.147159	No
row_839	PDE8B	null	null	13832	0.0286424	0.143758	No
row_840	PGBD4	null	null	13858	0.0285239	0.142907	No
row_841	SLCO3A1	null	null	13886	0.0283783	0.14198	No
row_842	HIST1H1B	null	null	13888	0.0283758	0.142029	No
row_843	NYX	null	null	13895	0.0283392	0.14189	No
row_844	ACVRL1	null	null	13896	0.0283359	0.141975	No
row_845	NPFFR1	null	null	13901	0.0283204	0.141911	No
row_846	PKP3	null	null	13938	0.0280394	0.140646	No
row_847	HHATL	null	null	13939	0.0280331	0.140731	No
row_848	KCNK2	null	null	13948	0.0279974	0.140516	No
row_849	CLDN22	null	null	13956	0.0279587	0.140338	No
row_850	TNFAIP8L3	null	null	13960	0.0279204	0.140311	No
row_851	IFIT2	null	null	13962	0.0279117	0.140358	No
row_852	BRDT	null	null	13968	0.0278579	0.140255	No
row_853	SRMS	null	null	13985	0.027731	0.139739	No
row_854	AKR1A1	null	null	13990	0.0276943	0.139673	No
row_855	MFI2	null	null	14009	0.0275879	0.139081	No
row_856	TRPV6	null	null	14017	0.027505	0.138902	No
row_857	NKX6-1	null	null	14085	0.027097	0.136471	No
row_858	DNAJB9	null	null	14119	0.0269559	0.135315	No
row_859	CNBD1	null	null	14130	0.0268881	0.135022	No
row_860	CYP2W1	null	null	14165	0.0266233	0.133828	No
row_861	CIT	null	null	14176	0.0265303	0.133533	No
row_862	SLC12A5	null	null	14255	0.0260743	0.130687	No
row_863	SYCP2	null	null	14279	0.0258961	0.129903	No
row_864	STX1B	null	null	14295	0.0258374	0.129418	No
row_865	PTPRN	null	null	14303	0.0258002	0.129234	No
row_866	COLQ	null	null	14340	0.0255504	0.127961	No
row_867	CASP10	null	null	14343	0.0255323	0.127964	No
row_868	MC5R	null	null	14351	0.0254648	0.127778	No
row_869	GIMAP7	null	null	14354	0.0254526	0.127781	No
row_870	PYY	null	null	14363	0.0254145	0.127558	No
row_871	MCF2L	null	null	14371	0.0253785	0.127372	No
row_872	TTLL6	null	null	14380	0.0253306	0.127149	No
row_873	AVIL	null	null	14381	0.0253304	0.127226	No
row_874	GLTPD2	null	null	14423	0.025079	0.125764	No
row_875	NME5	null	null	14434	0.0250202	0.125465	No
row_876	HBE1	null	null	14476	0.0247228	0.124002	No
row_877	LAMA4	null	null	14480	0.0247094	0.123965	No
row_878	SLC15A1	null	null	14486	0.0246661	0.123852	No
row_879	IRAK3	null	null	14488	0.0246557	0.123889	No
row_880	FREM3	null	null	14533	0.0244156	0.122313	No
row_881	CKM	null	null	14573	0.0241314	0.120923	No
row_882	ENPEP	null	null	14582	0.0240865	0.120696	No
row_883	GLDN	null	null	14594	0.0240189	0.120357	No
row_884	SCG3	null	null	14606	0.0239249	0.120017	No
row_885	ROR1	null	null	14621	0.0238459	0.119564	No
row_886	CDH26	null	null	14626	0.0238094	0.119486	No
row_887	SKIL	null	null	14644	0.0237322	0.118921	No
row_888	USP2	null	null	14668	0.0235739	0.118129	No
row_889	G0S2	null	null	14679	0.0235028	0.117826	No
row_890	MYH6	null	null	14686	0.0234667	0.117672	No
row_891	F2RL2	null	null	14690	0.0234385	0.11763	No
row_892	CASP4	null	null	14699	0.0233915	0.117401	No
row_893	HEYL	null	null	14711	0.0233016	0.117059	No
row_894	KIF21B	null	null	14717	0.0232536	0.116942	No
row_895	PRDM1	null	null	14722	0.0232298	0.116863	No
row_896	IL23R	null	null	14730	0.0231914	0.116671	No
row_897	SLC2A2	null	null	14744	0.0230949	0.116253	No
row_898	CD109	null	null	14745	0.023087	0.116323	No
row_899	SLC32A1	null	null	14771	0.0229068	0.115455	No
row_900	ASPN	null	null	14796	0.0227388	0.114624	No
row_901	GRK1	null	null	14837	0.0224785	0.113192	No
row_902	PHLDB2	null	null	14840	0.0224459	0.113185	No
row_903	GYS2	null	null	14882	0.0221706	0.111714	No
row_904	LRRC34	null	null	14895	0.0220205	0.111331	No
row_905	HOPX	null	null	14897	0.0220076	0.11136	No
row_906	EPS8L3	null	null	14933	0.0218104	0.110114	No
row_907	PEX12	null	null	14952	0.021697	0.109504	No
row_908	NHSL2	null	null	15021	0.0212323	0.107019	No
row_909	SLC1A2	null	null	15041	0.0210822	0.10637	No
row_910	INHBB	null	null	15043	0.0210754	0.106396	No
row_911	AVP	null	null	15063	0.0209597	0.105747	No
row_912	NOBOX	null	null	15065	0.0209559	0.105773	No
row_913	NCKAP1L	null	null	15109	0.0206886	0.104223	No
row_914	AMICA1	null	null	15116	0.0206552	0.104061	No
row_915	RASSF4	null	null	15124	0.0205856	0.103861	No
row_916	PROKR1	null	null	15144	0.0204855	0.10321	No
row_917	UACA	null	null	15149	0.0204689	0.103122	No
row_918	ANK1	null	null	15160	0.0204202	0.102809	No
row_919	CD74	null	null	15169	0.0203597	0.102571	No
row_920	NLRP6	null	null	15174	0.0203263	0.102483	No
row_921	TNFSF11	null	null	15187	0.0202774	0.102094	No
row_922	HIST1H3C	null	null	15218	0.0200928	0.10103	No
row_923	KLF3	null	null	15241	0.0199509	0.100265	No
row_924	DUSP1	null	null	15244	0.0199176	0.100251	No
row_925	ZYG11A	null	null	15246	0.0199101	0.100274	No
row_926	ARHGEF4	null	null	15268	0.0198232	0.099546	No
row_927	ANGPTL5	null	null	15273	0.0197874	0.099456	No
row_928	GPR112	null	null	15277	0.0197658	0.0994034	No
row_929	ANKRD55	null	null	15334	0.0194471	0.0973621	No
row_930	NWD1	null	null	15339	0.0194296	0.097271	No
row_931	TRAF4	null	null	15367	0.0192674	0.0963168	No
row_932	FOXD2	null	null	15474	0.0186438	0.0923978	No
row_933	CSF3R	null	null	15489	0.0185534	0.091929	No
row_934	CHRM1	null	null	15496	0.0185242	0.0917602	No
row_935	IGSF22	null	null	15541	0.0182915	0.0901654	No
row_936	P2RY12	null	null	15544	0.0182603	0.0901458	No
row_937	KIAA0754	null	null	15583	0.0180235	0.0887753	No
row_938	GFRA4	null	null	15677	0.0173696	0.0853399	No
row_939	STYK1	null	null	15692	0.0172917	0.0848673	No
row_940	ABLIM1	null	null	15694	0.0172767	0.0848822	No
row_941	SLIT2	null	null	15860	0.0162768	0.0787432	No
row_942	SPTB	null	null	15902	0.016032	0.0772541	No
row_943	SLA2	null	null	15909	0.0159849	0.0770776	No
row_944	HIST1H2BB	null	null	15928	0.0158551	0.0764506	No
row_945	TBX4	null	null	15940	0.0157602	0.0760858	No
row_946	GJD2	null	null	15985	0.0155591	0.0744828	No
row_947	DSCAM	null	null	15992	0.0154876	0.0743047	No
row_948	LTA	null	null	16029	0.0152547	0.0730008	No
row_949	GPR12	null	null	16045	0.01515	0.0724842	No
row_950	LIM2	null	null	16049	0.0151325	0.0724175	No
row_951	DDIT3	null	null	16065	0.0150173	0.0719005	No
row_952	SYCP1	null	null	16088	0.0149063	0.0711206	No
row_953	CA5A	null	null	16095	0.0148908	0.0709407	No
row_954	FYB	null	null	16115	0.0147132	0.0702728	No
row_955	EPB41	null	null	16135	0.0145716	0.0696044	No
row_956	RHOV	null	null	16168	0.0143753	0.0684478	No
row_957	CRX	null	null	16180	0.0143092	0.0680786	No
row_958	RCVRN	null	null	16209	0.0141165	0.0670713	No
row_959	ARX	null	null	16244	0.0138607	0.0658382	No
row_960	COLEC12	null	null	16278	0.0136683	0.0646419	No
row_961	ETV2	null	null	16313	0.0133751	0.0634073	No
row_962	ITIH4	null	null	16344	0.0131669	0.0623221	No
row_963	AK5	null	null	16347	0.0131442	0.062287	No
row_964	FCER1A	null	null	16371	0.0130059	0.0614638	No
row_965	GPR137C	null	null	16409	0.0128141	0.060115	No
row_966	ENTPD8	null	null	16437	0.0126243	0.0591406	No
row_967	KRAS	null	null	16456	0.0125418	0.0585036	No
row_968	CCDC103	null	null	16467	0.0124548	0.0581663	No
row_969	MCHR2	null	null	16470	0.0124349	0.058129	No
row_970	DNASE1L3	null	null	16481	0.0123589	0.0577914	No
row_971	CYP3A4	null	null	16482	0.012325	0.0578288	No
row_972	CREM	null	null	16499	0.0122211	0.0572658	No
row_973	ADRA1A	null	null	16506	0.0121904	0.0570777	No
row_974	CXCL10	null	null	16515	0.0121422	0.0568145	No
row_975	CCDC64	null	null	16535	0.0120251	0.0561384	No
row_976	CASS4	null	null	16538	0.0119938	0.0560997	No
row_977	CXCL11	null	null	16539	0.0119886	0.0561361	No
row_978	SLC30A8	null	null	16542	0.0119544	0.0560973	No
row_979	CHRM4	null	null	16553	0.011885	0.0557583	No
row_980	CFTR	null	null	16568	0.0117592	0.0552689	No
row_981	GSG1	null	null	16569	0.0117546	0.0553046	No
row_982	NTNG2	null	null	16587	0.0116083	0.0547022	No
row_983	PHYHIP	null	null	16624	0.0113921	0.0533865	No
row_984	NPAS4	null	null	16659	0.0112158	0.0521454	No
row_985	TRIM58	null	null	16674	0.0111429	0.0516541	No
row_986	MPEG1	null	null	16694	0.0109674	0.0509748	No
row_987	DGKH	null	null	16695	0.0109668	0.051008	No
row_988	NR6A1	null	null	16712	0.010871	0.0504409	No
row_989	ZBTB2	null	null	16716	0.0108574	0.0503613	No
row_990	ABCD3	null	null	16758	0.0105838	0.0488557	No
row_991	PTK6	null	null	16768	0.0105258	0.0485501	No
row_992	SPAG17	null	null	16811	0.0102693	0.047006	No
row_993	TMEM179	null	null	16828	0.0101928	0.0464369	No
row_994	VPS72	null	null	16846	0.0100673	0.0458298	No
row_995	SLC3A1	null	null	16863	0.0099187	0.0452598	No
row_996	COL2A1	null	null	16866	0.00990852	0.0452148	No
row_997	STAB2	null	null	16875	0.00988278	0.0449448	No
row_998	KCNJ3	null	null	16901	0.00972581	0.0440366	No
row_999	SYK	null	null	16911	0.00965187	0.0437284	No
row_1000	CRYBB1	null	null	16980	0.00908752	0.0412056	No
row_1001	RIBC1	null	null	17010	0.00891018	0.0401449	No
row_1002	CROCC	null	null	17014	0.00889368	0.0400594	No
row_1003	SULT2B1	null	null	17042	0.0086851	0.0390731	No
row_1004	GJA8	null	null	17087	0.00840806	0.0374484	No
row_1005	PGBD2	null	null	17088	0.00840481	0.0374739	No
row_1006	DUSP13	null	null	17168	0.00781825	0.0345347	No
row_1007	CLSTN3	null	null	17170	0.00781128	0.0345209	No
row_1008	ECM2	null	null	17197	0.00761151	0.0335688	No
row_1009	ARRDC1	null	null	17203	0.00757983	0.0334043	No
row_1010	HRC	null	null	17218	0.00751024	0.032902	No
row_1011	ARFGEF2	null	null	17263	0.00721196	0.0312736	No
row_1012	SBK1	null	null	17265	0.00719693	0.0312579	No
row_1013	ADH4	null	null	17274	0.00716198	0.0309796	No
row_1014	HSPA12B	null	null	17279	0.00714249	0.0308513	No
row_1015	SOX17	null	null	17280	0.0071229	0.0308729	No
row_1016	TBX3	null	null	17287	0.00709868	0.0306694	No
row_1017	MCTP1	null	null	17288	0.00709192	0.0306909	No
row_1018	MRC1	null	null	17293	0.00706855	0.0305623	No
row_1019	ADAM22	null	null	17317	0.00693382	0.0297207	No
row_1020	MOV10L1	null	null	17355	0.00662685	0.0283531	No
row_1021	CCDC41	null	null	17372	0.00654121	0.0277729	No
row_1022	IFNG	null	null	17384	0.00646565	0.0273799	No
row_1023	IL4I1	null	null	17389	0.00643784	0.0272494	No
row_1024	PGLYRP2	null	null	17401	0.00637277	0.0268562	No
row_1025	GCH1	null	null	17413	0.00629572	0.0264627	No
row_1026	LTB4R	null	null	17435	0.00608971	0.0256936	No
row_1027	ABCA4	null	null	17444	0.00601935	0.0254118	No
row_1028	ITGB1	null	null	17466	0.00589076	0.0246421	No
row_1029	CCDC17	null	null	17482	0.00579285	0.024097	No
row_1030	MEP1A	null	null	17495	0.00574073	0.0236644	No
row_1031	SLC5A11	null	null	17508	0.00568456	0.0232316	No
row_1032	CST6	null	null	17554	0.00538139	0.0215602	No
row_1033	SLC2A9	null	null	17556	0.00536281	0.0215389	No
row_1034	SSH2	null	null	17562	0.00532627	0.0213675	No
row_1035	DNAH3	null	null	17573	0.00526302	0.0210085	No
row_1036	PLEKHG4B	null	null	17612	0.0050031	0.0195984	No
row_1037	CTH	null	null	17629	0.00489913	0.0190132	No
row_1038	NTRK1	null	null	17633	0.00487907	0.0189155	No
row_1039	CTNND2	null	null	17636	0.00482428	0.0188551	No
row_1040	RAPGEF4	null	null	17639	0.00482019	0.0187947	No
row_1041	FREM2	null	null	17647	0.00477689	0.0185467	No
row_1042	TEKT2	null	null	17650	0.00473067	0.018486	No
row_1043	CLDN4	null	null	17676	0.00456102	0.0175622	No
row_1044	CD274	null	null	17701	0.00444809	0.0166756	No
row_1045	SHPK	null	null	17716	0.00436574	0.0161637	No
row_1046	DOK3	null	null	17723	0.00429774	0.0159518	No
row_1047	GUCY1B3	null	null	17738	0.00420557	0.0154394	No
row_1048	DRD3	null	null	17752	0.00409313	0.0149643	No
row_1049	IL4R	null	null	17759	0.00404634	0.0147515	No
row_1050	TRPV4	null	null	17780	0.00389717	0.0140132	No
row_1051	RGS9BP	null	null	17788	0.003853	0.0137624	No
row_1052	IRGC	null	null	17818	0.00359536	0.0126856	No
row_1053	NFATC2	null	null	17821	0.00356687	0.0126214	No
row_1054	DLL1	null	null	17829	0.00353365	0.0123696	No
row_1055	HOXD1	null	null	17842	0.00342045	0.0119299	No
row_1056	MFRP	null	null	17862	0.0032158	0.0112271	No
row_1057	ST8SIA2	null	null	17871	0.00313602	0.0109366	No
row_1058	MREG	null	null	17884	0.00305504	0.0104958	No
row_1059	NGB	null	null	17908	0.00292195	0.00964201	No
row_1060	TRIM8	null	null	17935	0.00275445	0.00867523	No
row_1061	PDE6H	null	null	17939	0.00272382	0.00857098	No
row_1062	EMP2	null	null	17978	0.00237412	0.00715298	No
row_1063	PPP2R2C	null	null	17995	0.00227864	0.00655981	No
row_1064	CFI	null	null	18003	0.00223772	0.00630406	No
row_1065	LOXHD1	null	null	18024	0.00213995	0.00556045	No
row_1066	LHX2	null	null	18042	0.00196871	0.00492883	No
row_1067	SOCS4	null	null	18078	0.00164358	0.00362113	No
row_1068	MCOLN3	null	null	18099	0.00149949	0.00287558	No
row_1069	PRKAG3	null	null	18125	0.00127093	0.0019418	No
row_1070	SGK2	null	null	18141	0.00116785	0.00138277	No
row_1071	T	null	null	18182	0.000838877	-0.000114893	No
row_1072	TNFAIP8L2	null	null	18215	0.000576039	-0.00131331	No
row_1073	SYNPO2L	null	null	18225	0.000511814	-0.00164931	No
row_1074	PPAP2B	null	null	18229	0.000495035	-0.00176032	No
row_1075	DRD5	null	null	18273	0.00017344	-0.00337252	No
row_1076	SCRT1	null	null	18290	8.54e-05	-0.00397234	No
row_1077	TRPM2	null	null	18334	-0.000200784	-0.00558445	No
row_1078	TDRD6	null	null	18423	-0.00075669	-0.00888261	No
row_1079	KLHL30	null	null	18432	-0.000826767	-0.00918014	No
row_1080	HES1	null	null	18435	-0.000837762	-0.00925261	No
row_1081	GPR78	null	null	18446	-0.00091601	-0.00962489	No
row_1082	KCNN4	null	null	18493	-0.00125222	-0.0113463	No
row_1083	SLC29A4	null	null	18513	-0.0014256	-0.0120546	No
row_1084	PDZD7	null	null	18526	-0.00153001	-0.0125	No
row_1085	BRD8	null	null	18569	-0.00183241	-0.0140697	No
row_1086	ACSM3	null	null	18595	-0.0020562	-0.0150011	No
row_1087	CCDC110	null	null	18618	-0.00221502	-0.0158195	No
row_1088	AGR2	null	null	18656	-0.00248374	-0.0171996	No
row_1089	LRRIQ1	null	null	18659	-0.00250612	-0.017267	No
row_1090	CLDN19	null	null	18663	-0.00254981	-0.0173718	No
row_1091	GPR37L1	null	null	18669	-0.00257666	-0.0175515	No
row_1092	PTCH2	null	null	18698	-0.00276714	-0.0185933	No
row_1093	KCNJ9	null	null	18721	-0.00293751	-0.0194095	No
row_1094	VWA2	null	null	18723	-0.00295133	-0.019438	No
row_1095	OTOP1	null	null	18730	-0.00297118	-0.0196541	No
row_1096	BIN2	null	null	18739	-0.00307281	-0.0199448	No
row_1097	UPB1	null	null	18744	-0.00313152	-0.0200853	No
row_1098	IL2RB	null	null	18751	-0.00318986	-0.0203007	No
row_1099	ZFP36L2	null	null	18766	-0.00329075	-0.0208158	No
row_1100	F5	null	null	18783	-0.00342602	-0.0214054	No
row_1101	EN2	null	null	18800	-0.00352047	-0.0219949	No
row_1102	DAB1	null	null	18830	-0.00368612	-0.0230713	No
row_1103	TRIM61	null	null	18839	-0.00375689	-0.02336	No
row_1104	WNT11	null	null	18844	-0.00380134	-0.0234985	No
row_1105	GPR132	null	null	18863	-0.00395786	-0.0241616	No
row_1106	MYO3B	null	null	18869	-0.00398557	-0.024337	No
row_1107	ADCYAP1	null	null	18884	-0.00413048	-0.0248495	No
row_1108	SHANK2	null	null	18894	-0.0041772	-0.0251744	No
row_1109	TMEM119	null	null	18895	-0.00417772	-0.0251617	No
row_1110	PHC3	null	null	18916	-0.00435349	-0.0258986	No
row_1111	AQP1	null	null	18922	-0.0043789	-0.0260729	No
row_1112	TNNI1	null	null	18923	-0.00438219	-0.0260596	No
row_1113	UNC5C	null	null	18976	-0.00485514	-0.0279951	No
row_1114	ARHGEF15	null	null	18989	-0.00493179	-0.0284303	No
row_1115	SMYD1	null	null	19002	-0.00503074	-0.0288651	No
row_1116	KITLG	null	null	19036	-0.00532577	-0.0300866	No
row_1117	SYN1	null	null	19039	-0.00534379	-0.0301454	No
row_1118	ANK2	null	null	19040	-0.0053458	-0.0301292	No
row_1119	EMR2	null	null	19044	-0.00536767	-0.0302254	No
row_1120	UGT1A1	null	null	19049	-0.00540204	-0.030359	No
row_1121	FBXO41	null	null	19106	-0.00587391	-0.0324415	No
row_1122	PTPRJ	null	null	19107	-0.00588241	-0.0324237	No
row_1123	KIF12	null	null	19121	-0.00599262	-0.0328931	No
row_1124	CD48	null	null	19140	-0.00610049	-0.0335497	No
row_1125	PROZ	null	null	19172	-0.0063303	-0.0346931	No
row_1126	CACNG2	null	null	19193	-0.00646047	-0.0354236	No
row_1127	GALR2	null	null	19196	-0.00647484	-0.035479	No
row_1128	NFE2L1	null	null	19200	-0.00650058	-0.0355718	No
row_1129	COL12A1	null	null	19216	-0.00663308	-0.0361143	No
row_1130	FGF4	null	null	19240	-0.00679864	-0.0369563	No
row_1131	CP	null	null	19286	-0.00707535	-0.0386225	No
row_1132	SULT1C4	null	null	19292	-0.00710213	-0.0387885	No
row_1133	RGS7BP	null	null	19295	-0.00711297	-0.038842	No
row_1134	STXBP6	null	null	19298	-0.00713403	-0.0388953	No
row_1135	FOLR2	null	null	19301	-0.00717096	-0.0389486	No
row_1136	ATF3	null	null	19308	-0.00721108	-0.0391518	No
row_1137	HERC4	null	null	19309	-0.00721647	-0.0391299	No
row_1138	SCRT2	null	null	19333	-0.00737259	-0.0399701	No
row_1139	SLC12A1	null	null	19335	-0.00738881	-0.0399852	No
row_1140	SFTPA2	null	null	19344	-0.00746268	-0.0402626	No
row_1141	SEMA3E	null	null	19367	-0.00762382	-0.0410646	No
row_1142	MAB21L1	null	null	19395	-0.00776796	-0.0420537	No
row_1143	GDF5	null	null	19409	-0.00786719	-0.0425174	No
row_1144	GPR158	null	null	19428	-0.0080177	-0.0431682	No
row_1145	ERBB3	null	null	19444	-0.00816588	-0.043706	No
row_1146	ITGA10	null	null	19452	-0.00822889	-0.0439436	No
row_1147	KRT15	null	null	19456	-0.00830742	-0.0440309	No
row_1148	EPHB3	null	null	19482	-0.00852068	-0.0449427	No
row_1149	LRP2	null	null	19489	-0.00859204	-0.0451417	No
row_1150	CHRNA7	null	null	19514	-0.00876364	-0.0460152	No
row_1151	WDR66	null	null	19583	-0.00924237	-0.0485375	No
row_1152	SLC18A2	null	null	19594	-0.00931828	-0.0488843	No
row_1153	HMGA2	null	null	19601	-0.00934935	-0.049081	No
row_1154	TUBB1	null	null	19639	-0.00963703	-0.0504395	No
row_1155	FNDC7	null	null	19642	-0.00966381	-0.0504852	No
row_1156	SLC17A7	null	null	19648	-0.00971707	-0.0506432	No
row_1157	TGFB3	null	null	19655	-0.00977204	-0.0508386	No
row_1158	APOH	null	null	19676	-0.00992998	-0.0515586	No
row_1159	FGF7	null	null	19677	-0.00993077	-0.0515285	No
row_1160	BMP4	null	null	19702	-0.0100807	-0.052398	No
row_1161	CA9	null	null	19741	-0.0103758	-0.0537918	No
row_1162	DNAJB13	null	null	19781	-0.0106704	-0.0552221	No
row_1163	SYF2	null	null	19787	-0.0107732	-0.055377	No
row_1164	CRIP1	null	null	19821	-0.0110115	-0.0565812	No
row_1165	PRF1	null	null	19829	-0.0110854	-0.0568101	No
row_1166	STAT4	null	null	19839	-0.011183	-0.0571138	No
row_1167	IKZF1	null	null	19840	-0.0111846	-0.0570799	No
row_1168	KCNT1	null	null	19850	-0.0112568	-0.0573833	No
row_1169	ACSL4	null	null	19862	-0.0113712	-0.0577613	No
row_1170	PITX1	null	null	19872	-0.0114444	-0.0580642	No
row_1171	ABCB5	null	null	19879	-0.0115243	-0.0582543	No
row_1172	CHAD	null	null	19898	-0.0116515	-0.058894	No
row_1173	OTOS	null	null	19903	-0.0116668	-0.0590086	No
row_1174	QRICH2	null	null	19911	-0.0117355	-0.0592356	No
row_1175	CLOCK	null	null	19921	-0.0118055	-0.0595373	No
row_1176	SLC45A1	null	null	19959	-0.012135	-0.0608882	No
row_1177	GPR4	null	null	19961	-0.0121389	-0.0608889	No
row_1178	INTS6	null	null	19978	-0.0122694	-0.0614518	No
row_1179	MAPK8IP1	null	null	19980	-0.0122799	-0.061452	No
row_1180	AMPD1	null	null	19992	-0.0123687	-0.0618271	No
row_1181	GPR68	null	null	20009	-0.0124695	-0.0623894	No
row_1182	GIMAP8	null	null	20039	-0.0126906	-0.0634385	No
row_1183	C7	null	null	20044	-0.0127284	-0.0635499	No
row_1184	NME7	null	null	20050	-0.0127807	-0.0636987	No
row_1185	ZNF710	null	null	20063	-0.0128607	-0.0641098	No
row_1186	PRSS1	null	null	20113	-0.01329	-0.0659072	No
row_1187	USP28	null	null	20114	-0.0133024	-0.0658669	No
row_1188	MPP7	null	null	20116	-0.0133083	-0.065864	No
row_1189	CNGB1	null	null	20137	-0.0134792	-0.0665732	No
row_1190	RIC8A	null	null	20171	-0.0138351	-0.0677689	No
row_1191	FRMPD3	null	null	20188	-0.0139969	-0.0683266	No
row_1192	SLITRK3	null	null	20210	-0.0142006	-0.0690711	No
row_1193	FERMT3	null	null	20211	-0.0142017	-0.069028	No
row_1194	GATA1	null	null	20224	-0.014286	-0.0694348	No
row_1195	TLR4	null	null	20234	-0.0143635	-0.0697288	No
row_1196	XIRP2	null	null	20247	-0.0144722	-0.0701349	No
row_1197	KLF7	null	null	20286	-0.0147739	-0.0715153	No
row_1198	RAPGEF3	null	null	20304	-0.0149673	-0.0721075	No
row_1199	SERPINF2	null	null	20309	-0.0149995	-0.072212	No
row_1200	GUCY1A2	null	null	20316	-0.0150512	-0.0723914	No
row_1201	PLCH2	null	null	20331	-0.0151896	-0.0728704	No
row_1202	VILL	null	null	20332	-0.0152289	-0.0728242	No
row_1203	EFNA2	null	null	20356	-0.0154139	-0.0736401	No
row_1204	MYOT	null	null	20377	-0.0156054	-0.0743429	No
row_1205	PRPF39	null	null	20380	-0.0156273	-0.0743705	No
row_1206	CCDC117	null	null	20401	-0.0157278	-0.0750729	No
row_1207	CACNA1S	null	null	20416	-0.0158159	-0.07555	No
row_1208	GDPD2	null	null	20456	-0.0161345	-0.0769638	No
row_1209	STAB1	null	null	20478	-0.0162963	-0.077702	No
row_1210	NFATC1	null	null	20485	-0.0163605	-0.0778774	No
row_1211	KRT3	null	null	20514	-0.0166226	-0.0788771	No
row_1212	ARL4A	null	null	20518	-0.0166336	-0.0789392	No
row_1213	CAPN11	null	null	20527	-0.0167042	-0.0791886	No
row_1214	SNAP91	null	null	20536	-0.016811	-0.0794376	No
row_1215	TMEM184A	null	null	20553	-0.0168764	-0.0799865	No
row_1216	TAL1	null	null	20561	-0.0169148	-0.0801978	No
row_1217	INHBA	null	null	20584	-0.0170375	-0.0809712	No
row_1218	HSPB7	null	null	20632	-0.0174744	-0.082681	No
row_1219	ITIH2	null	null	20634	-0.017481	-0.0826654	No
row_1220	DOK7	null	null	20635	-0.017502	-0.0826124	No
row_1221	XPNPEP2	null	null	20646	-0.0175573	-0.0829342	No
row_1222	CHRNB1	null	null	20669	-0.0177504	-0.0837054	No
row_1223	SCN8A	null	null	20682	-0.0178662	-0.0841013	No
row_1224	C4A	null	null	20694	-0.018	-0.0844593	No
row_1225	POLR3G	null	null	20702	-0.0180446	-0.0846671	No
row_1226	FAM69A	null	null	20742	-0.0184111	-0.086074	No
row_1227	CASC1	null	null	20747	-0.0184367	-0.0861681	No
row_1228	SPACA4	null	null	20778	-0.01877	-0.0872363	No
row_1229	SIX1	null	null	20780	-0.0187789	-0.0872168	No
row_1230	EMR1	null	null	20793	-0.0189481	-0.0876094	No
row_1231	GSC2	null	null	20801	-0.0190448	-0.0878142	No
row_1232	CORO1A	null	null	20804	-0.0190584	-0.0878314	No
row_1233	FGF3	null	null	20825	-0.019302	-0.088523	No
row_1234	LMOD1	null	null	20849	-0.0195654	-0.0893263	No
row_1235	RGS7	null	null	20858	-0.0196567	-0.0895667	No
row_1236	MYBPH	null	null	20859	-0.0196691	-0.0895071	No
row_1237	CRYGN	null	null	20870	-0.0197536	-0.0898222	No
row_1238	FKBP6	null	null	20874	-0.0197641	-0.0898748	No
row_1239	PTX3	null	null	20878	-0.0197917	-0.0899273	No
row_1240	HMHA1	null	null	20895	-0.0199598	-0.0904668	No
row_1241	NOXO1	null	null	20914	-0.0201312	-0.0910808	No
row_1242	CCDC146	null	null	20945	-0.0203725	-0.0921442	No
row_1243	RBM44	null	null	20970	-0.020722	-0.0929815	No
row_1244	GABRR2	null	null	20979	-0.0207782	-0.0932185	No
row_1245	KLHL31	null	null	21006	-0.0210415	-0.0941298	No
row_1246	CBLN1	null	null	21009	-0.0211081	-0.0941408	No
row_1247	ABCG5	null	null	21010	-0.0211181	-0.0940768	No
row_1248	MGAT3	null	null	21053	-0.0215512	-0.0955866	No
row_1249	CNKSR2	null	null	21065	-0.0216864	-0.0959334	No
row_1250	PIGL	null	null	21071	-0.0217172	-0.0960551	No
row_1251	KIAA1324	null	null	21081	-0.021759	-0.0963266	No
row_1252	KCNH4	null	null	21097	-0.0219419	-0.0968227	No
row_1253	SLC25A24	null	null	21100	-0.0219512	-0.0968311	No
row_1254	ASB15	null	null	21116	-0.0221906	-0.0973264	No
row_1255	MSX2	null	null	21147	-0.0224659	-0.0983834	No
row_1256	SLC8A1	null	null	21159	-0.022553	-0.0987276	No
row_1257	GDF9	null	null	21164	-0.0225781	-0.0988091	No
row_1258	NR5A1	null	null	21179	-0.0226528	-0.0992655	No
row_1259	FOSL1	null	null	21198	-0.0228731	-0.0998712	No
row_1260	TMEM56	null	null	21203	-0.0229266	-0.0999517	No
row_1261	PEAR1	null	null	21245	-0.0233634	-0.101419	No
row_1262	CCKAR	null	null	21254	-0.0234774	-0.101647	No
row_1263	MYH7	null	null	21386	-0.0249352	-0.106485	No
row_1264	TM4SF4	null	null	21407	-0.0251521	-0.107159	No
row_1265	UNCX	null	null	21409	-0.0251989	-0.10712	No
row_1266	ITGB6	null	null	21411	-0.0252519	-0.107081	No
row_1267	KIAA1614	null	null	21416	-0.0252754	-0.107154	No
row_1268	CRYBA4	null	null	21438	-0.0255645	-0.107864	No
row_1269	IFITM5	null	null	21457	-0.025827	-0.108461	No
row_1270	TLR9	null	null	21531	-0.0265434	-0.111118	No
row_1271	STMN4	null	null	21536	-0.026579	-0.111188	No
row_1272	PVRL4	null	null	21578	-0.0269918	-0.112644	No
row_1273	ACAN	null	null	21581	-0.0270128	-0.112637	No
row_1274	GABRA6	null	null	21601	-0.0271777	-0.113267	No
row_1275	ASB2	null	null	21619	-0.0274117	-0.113821	No
row_1276	AQP10	null	null	21626	-0.0274541	-0.113963	No
row_1277	RNF39	null	null	21629	-0.027488	-0.113955	No
row_1278	PCDH20	null	null	21650	-0.0277421	-0.114621	No
row_1279	PROM2	null	null	21653	-0.0277704	-0.114611	No
row_1280	HUNK	null	null	21661	-0.0278843	-0.114789	No
row_1281	ANKRD24	null	null	21666	-0.0279285	-0.114855	No
row_1282	KCNT2	null	null	21681	-0.0280954	-0.115295	No
row_1283	AMOTL2	null	null	21682	-0.0281454	-0.115209	No
row_1284	SENP6	null	null	21715	-0.0284512	-0.116323	No
row_1285	ANKRD13B	null	null	21721	-0.0285084	-0.116424	No
row_1286	ADD3	null	null	21729	-0.0286126	-0.1166	No
row_1287	HSD3B2	null	null	21761	-0.0289327	-0.117675	No
row_1288	GRM1	null	null	21793	-0.0292743	-0.118749	No
row_1289	LINGO2	null	null	21803	-0.029482	-0.118997	No
row_1290	CMYA5	null	null	21812	-0.0295668	-0.119207	No
row_1291	RAD9B	null	null	21827	-0.0297128	-0.119642	No
row_1292	DRD1	null	null	21834	-0.0297852	-0.119777	No
row_1293	PLEKHA6	null	null	21839	-0.0298298	-0.119836	No
row_1294	SYNGAP1	null	null	21844	-0.0299421	-0.119896	No
row_1295	GZMA	null	null	21885	-0.0303829	-0.121304	No
row_1296	CILP2	null	null	21904	-0.0306452	-0.121886	No
row_1297	EPX	null	null	21933	-0.0310187	-0.122842	No
row_1298	NEB	null	null	21980	-0.0315908	-0.124471	No
row_1299	SP8	null	null	22009	-0.0320213	-0.125424	No
row_1300	MCL1	null	null	22029	-0.0321763	-0.126039	No
row_1301	MYLPF	null	null	22031	-0.0322043	-0.125979	No
row_1302	GIMAP1	null	null	22044	-0.0323727	-0.126331	No
row_1303	CCL7	null	null	22046	-0.0324081	-0.12627	No
row_1304	DES	null	null	22055	-0.0324693	-0.126472	No
row_1305	SYT17	null	null	22061	-0.0325227	-0.126561	No
row_1306	IFI44L	null	null	22064	-0.0325507	-0.126537	No
row_1307	SYT12	null	null	22092	-0.0329134	-0.12745	No
row_1308	GPHA2	null	null	22097	-0.0329952	-0.1275	No
row_1309	SLCO5A1	null	null	22101	-0.0330757	-0.127512	No
row_1310	SLC22A2	null	null	22103	-0.0330766	-0.127449	No
row_1311	PAX7	null	null	22106	-0.0331118	-0.127424	No
row_1312	ATP6V0E1	null	null	22110	-0.0331723	-0.127436	No
row_1313	RASGEF1B	null	null	22129	-0.0334818	-0.128009	No
row_1314	FMN2	null	null	22150	-0.033757	-0.128657	No
row_1315	SNAI1	null	null	22179	-0.0341754	-0.129604	No
row_1316	GDPD3	null	null	22189	-0.0343547	-0.129837	No
row_1317	RFESD	null	null	22202	-0.0344693	-0.130182	No
row_1318	SCARA5	null	null	22215	-0.0347421	-0.130527	No
row_1319	FAM49A	null	null	22220	-0.0347775	-0.130572	No
row_1320	NR1D1	null	null	22225	-0.0348783	-0.130616	No
row_1321	AIFM3	null	null	22228	-0.0349268	-0.130585	No
row_1322	REL	null	null	22232	-0.0350056	-0.130591	No
row_1323	CDX1	null	null	22236	-0.0350665	-0.130598	No
row_1324	FBXL18	null	null	22257	-0.0353087	-0.131241	No
row_1325	RBM20	null	null	22271	-0.0354993	-0.13162	No
row_1326	CASR	null	null	22280	-0.0355523	-0.131813	No
row_1327	PDE4D	null	null	22291	-0.0357604	-0.132079	No
row_1328	HRH3	null	null	22292	-0.0357624	-0.131971	No
row_1329	MANSC1	null	null	22311	-0.0360577	-0.132537	No
row_1330	TG	null	null	22312	-0.0360711	-0.132427	No
row_1331	ACOT12	null	null	22328	-0.0363255	-0.13288	No
row_1332	FABP6	null	null	22347	-0.036586	-0.133444	No
row_1333	KCNJ11	null	null	22353	-0.0367268	-0.13352	No
row_1334	TLX3	null	null	22354	-0.0367429	-0.133408	No
row_1335	PAK6	null	null	22376	-0.0371037	-0.134084	No
row_1336	KCNJ8	null	null	22408	-0.0376684	-0.135132	No
row_1337	SAMD7	null	null	22423	-0.0378506	-0.135542	No
row_1338	PCDH1	null	null	22438	-0.0381358	-0.135952	No
row_1339	KCNK9	null	null	22440	-0.0381652	-0.135873	No
row_1340	PAPLN	null	null	22445	-0.038215	-0.135907	No
row_1341	SGMS2	null	null	22463	-0.0384564	-0.136428	No
row_1342	BARX1	null	null	22487	-0.038855	-0.137173	No
row_1343	MATN2	null	null	22501	-0.0391262	-0.137542	No
row_1344	ZCCHC14	null	null	22527	-0.0394923	-0.13836	No
row_1345	ENSA	null	null	22575	-0.0402023	-0.140001	No
row_1346	HECA	null	null	22605	-0.0406594	-0.140965	No
row_1347	PLK3	null	null	22606	-0.0406732	-0.140842	No
row_1348	SLC17A6	null	null	22614	-0.0408309	-0.140981	No
row_1349	FMOD	null	null	22619	-0.0408924	-0.141007	No
row_1350	DLG1	null	null	22622	-0.0409342	-0.140957	No
row_1351	CNTD2	null	null	22633	-0.0410931	-0.141208	No
row_1352	NR0B2	null	null	22656	-0.0415639	-0.141907	No
row_1353	P2RX5	null	null	22658	-0.0416147	-0.141818	No
row_1354	DFNB59	null	null	22667	-0.0417205	-0.141992	No
row_1355	TRAF3IP3	null	null	22671	-0.0418057	-0.141977	No
row_1356	SLC8A2	null	null	22675	-0.0418478	-0.141963	No
row_1357	MAP3K15	null	null	22719	-0.0426779	-0.143446	No
row_1358	PCNXL2	null	null	22761	-0.0435004	-0.144852	No
row_1359	EFEMP2	null	null	22766	-0.0435662	-0.14487	No
row_1360	TMOD4	null	null	22795	-0.0440501	-0.145787	No
row_1361	GTSF1	null	null	22798	-0.0441032	-0.145728	No
row_1362	SCN4A	null	null	22810	-0.0442955	-0.146006	No
row_1363	SLCO2A1	null	null	22817	-0.0443855	-0.146096	No
row_1364	SLC27A6	null	null	22822	-0.0444911	-0.146111	No
row_1365	CCL19	null	null	22833	-0.0447165	-0.146351	No
row_1366	RBP2	null	null	22840	-0.044758	-0.14644	No
row_1367	ATP8B3	null	null	22849	-0.0448748	-0.146604	No
row_1368	LYVE1	null	null	22864	-0.0451745	-0.146992	No
row_1369	KCNK13	null	null	22872	-0.0453287	-0.147117	No
row_1370	APOBEC2	null	null	22884	-0.0455848	-0.147392	No
row_1371	RNF212	null	null	22888	-0.04563	-0.147366	No
row_1372	ITGA1	null	null	22896	-0.0458863	-0.147489	No
row_1373	DUSP26	null	null	22904	-0.0459683	-0.147612	No
row_1374	NPR1	null	null	22912	-0.0463104	-0.147734	No
row_1375	HIST2H2AB	null	null	22916	-0.046377	-0.147706	No
row_1376	TRPM5	null	null	22919	-0.0464181	-0.14764	No
row_1377	MYOM3	null	null	22923	-0.0464911	-0.147612	No
row_1378	TRPM6	null	null	22925	-0.0465686	-0.147508	No
row_1379	RACGAP1	null	null	22966	-0.0473518	-0.148865	No
row_1380	MYLK2	null	null	22999	-0.0478461	-0.14992	No
row_1381	DLL4	null	null	23001	-0.0478599	-0.149812	No
row_1382	COL4A4	null	null	23024	-0.0483862	-0.150491	No
row_1383	EGFL6	null	null	23025	-0.048388	-0.150344	No
row_1384	PTK2	null	null	23026	-0.0485569	-0.150197	No
row_1385	FAM107A	null	null	23034	-0.0487218	-0.150311	No
row_1386	TEAD3	null	null	23078	-0.0496729	-0.151773	No
row_1387	TMC7	null	null	23082	-0.0497744	-0.151735	No
row_1388	SLC30A1	null	null	23163	-0.0515404	-0.154579	No
row_1389	KRT80	null	null	23172	-0.0517186	-0.154722	No
row_1390	GRB7	null	null	23191	-0.052287	-0.155239	No
row_1391	MYC	null	null	23193	-0.0523498	-0.155117	No
row_1392	ABCA13	null	null	23215	-0.0527615	-0.155745	No
row_1393	SLC22A5	null	null	23234	-0.0532548	-0.156259	No
row_1394	KIAA1737	null	null	23240	-0.0534367	-0.156284	No
row_1395	CDCA4	null	null	23242	-0.053506	-0.156159	No
row_1396	ACTN4	null	null	23251	-0.0537019	-0.156297	No
row_1397	FAM83E	null	null	23279	-0.0546624	-0.157143	No
row_1398	GIMAP5	null	null	23291	-0.054959	-0.157389	No
row_1399	NT5E	null	null	23301	-0.0551568	-0.15756	No
row_1400	HSP90AA1	null	null	23319	-0.0556248	-0.158028	No
row_1401	KISS1R	null	null	23324	-0.0557247	-0.158009	No
row_1402	CITED4	null	null	23349	-0.0562735	-0.158739	No
row_1403	MDK	null	null	23357	-0.0565131	-0.15883	No
row_1404	BEST2	null	null	23382	-0.0571923	-0.159557	No
row_1405	PZP	null	null	23421	-0.0583262	-0.160805	No
row_1406	FAM101A	null	null	23473	-0.0597025	-0.162537	No
row_1407	CYSLTR2	null	null	23474	-0.0597042	-0.162356	No
row_1408	SLC7A7	null	null	23512	-0.0604061	-0.16356	No
row_1409	PLG	null	null	23521	-0.0605925	-0.163676	No
row_1410	GADD45B	null	null	23530	-0.0608384	-0.163792	No
row_1411	INSL5	null	null	23565	-0.0617054	-0.16488	No
row_1412	RHOF	null	null	23584	-0.0626406	-0.165365	No
row_1413	ABCG2	null	null	23588	-0.0626739	-0.165288	No
row_1414	PWP2	null	null	23616	-0.0635594	-0.166107	No
row_1415	TWSG1	null	null	23646	-0.064521	-0.166999	No
row_1416	B3GNT2	null	null	23654	-0.0646858	-0.167066	No
row_1417	OSMR	null	null	23672	-0.0656116	-0.167504	No
row_1418	TINAGL1	null	null	23687	-0.0662526	-0.167828	No
row_1419	TSPAN2	null	null	23692	-0.0663708	-0.167777	No
row_1420	TFCP2L1	null	null	23693	-0.0664515	-0.167576	No
row_1421	PLEK2	null	null	23703	-0.0666196	-0.167711	No
row_1422	GGPS1	null	null	23706	-0.0667044	-0.167584	No
row_1423	SPARCL1	null	null	23707	-0.0667105	-0.167382	No
row_1424	MIDN	null	null	23723	-0.067212	-0.16774	No
row_1425	CLSTN2	null	null	23725	-0.0672392	-0.167574	No
row_1426	ARMC4	null	null	23755	-0.0680234	-0.168455	No
row_1427	NEURL	null	null	23783	-0.0690446	-0.169258	No
row_1428	MOSPD1	null	null	23789	-0.0693054	-0.169236	No
row_1429	IL11	null	null	23808	-0.0698485	-0.169699	No
row_1430	AOX1	null	null	23814	-0.0699427	-0.169674	No
row_1431	STXBP4	null	null	23816	-0.0699605	-0.1695	No
row_1432	SLC7A14	null	null	23873	-0.0721412	-0.171381	No
row_1433	PKD2L1	null	null	23887	-0.0725538	-0.171649	No
row_1434	FGFBP1	null	null	23893	-0.0726836	-0.171616	No
row_1435	PDCD4	null	null	23912	-0.0732173	-0.172069	No
row_1436	KCTD7	null	null	23923	-0.0735908	-0.172221	No
row_1437	ARVCF	null	null	23932	-0.0738457	-0.172297	No
row_1438	KIF5C	null	null	23966	-0.0750315	-0.173307	No
row_1439	SFXN5	null	null	24001	-0.0764801	-0.17435	No
row_1440	PDIA3	null	null	24002	-0.0764907	-0.174118	No
row_1441	DLGAP3	null	null	24010	-0.0766697	-0.174148	No
row_1442	CPEB4	null	null	24018	-0.0770617	-0.174177	No
row_1443	SLC35F1	null	null	24021	-0.0772048	-0.174018	No
row_1444	GPRC6A	null	null	24033	-0.0776024	-0.174195	No
row_1445	DUSP14	null	null	24052	-0.0785153	-0.174632	No
row_1446	JAKMIP2	null	null	24081	-0.0803416	-0.175439	No
row_1447	CPNE8	null	null	24085	-0.0805751	-0.175307	No
row_1448	KCNQ3	null	null	24108	-0.081843	-0.175884	No
row_1449	ALDOB	null	null	24152	-0.0838687	-0.177242	No
row_1450	B3GALNT2	null	null	24154	-0.0839118	-0.177025	No
row_1451	SEMA6C	null	null	24227	-0.0879333	-0.179459	No
row_1452	SYT14	null	null	24229	-0.088071	-0.179229	No
row_1453	AASDH	null	null	24231	-0.0881933	-0.178999	No
row_1454	FBXO36	null	null	24236	-0.0883575	-0.178881	No
row_1455	VIPR1	null	null	24237	-0.0883653	-0.178613	No
row_1456	GAS2L3	null	null	24254	-0.0891466	-0.178943	No
row_1457	SNAPC1	null	null	24263	-0.0895008	-0.178972	No
row_1458	MAP7D2	null	null	24271	-0.0896444	-0.178962	No
row_1459	RASGRF2	null	null	24278	-0.0899179	-0.178915	No
row_1460	CCDC136	null	null	24291	-0.0905312	-0.17909	No
row_1461	TGFA	null	null	24296	-0.0906546	-0.178965	No
row_1462	NFE2	null	null	24302	-0.0909521	-0.178877	No
row_1463	RGL3	null	null	24304	-0.090994	-0.178638	No
row_1464	IRX4	null	null	24313	-0.0913585	-0.178661	No
row_1465	CAMK2N2	null	null	24315	-0.0914463	-0.178422	No
row_1466	TMEM88	null	null	24366	-0.093781	-0.180012	No
row_1467	BATF3	null	null	24369	-0.0938476	-0.179803	No
row_1468	KDR	null	null	24370	-0.093849	-0.179518	No
row_1469	MXRA5	null	null	24375	-0.0942027	-0.179382	No
row_1470	STMN2	null	null	24378	-0.0942987	-0.179171	No
row_1471	GPX2	null	null	24381	-0.0944628	-0.17896	No
row_1472	JDP2	null	null	24385	-0.0946887	-0.178785	No
row_1473	NRP1	null	null	24408	-0.0965167	-0.179318	No
row_1474	MAP3K14	null	null	24410	-0.0965736	-0.179062	No
row_1475	AHSA1	null	null	24422	-0.0971463	-0.17918	No
row_1476	PLEKHA7	null	null	24436	-0.0979778	-0.179371	No
row_1477	PAPPA	null	null	24443	-0.0982785	-0.179298	No
row_1478	CENPP	null	null	24456	-0.0988211	-0.179448	No
row_1479	KIAA1161	null	null	24461	-0.0989791	-0.179298	No
row_1480	BSN	null	null	24466	-0.0995065	-0.179146	No
row_1481	ZNF57	null	null	24484	-0.100744	-0.179478	No
row_1482	CLIC6	null	null	24501	-0.101857	-0.179769	No
row_1483	KSR1	null	null	24542	-0.104063	-0.180954	No
row_1484	TOB2	null	null	24547	-0.104282	-0.180788	No
row_1485	CHGA	null	null	24554	-0.104712	-0.180695	No
row_1486	NEFM	null	null	24567	-0.105634	-0.180825	No
row_1487	RASEF	null	null	24583	-0.10657	-0.181064	No
row_1488	NET1	null	null	24585	-0.106605	-0.180778	No
row_1489	GLS2	null	null	24587	-0.106714	-0.180492	No
row_1490	LRRC6	null	null	24602	-0.107113	-0.180692	No
row_1491	WDR27	null	null	24623	-0.108005	-0.181115	No
row_1492	SPTLC2	null	null	24625	-0.108201	-0.180824	No
row_1493	PHKA1	null	null	24646	-0.109177	-0.181243	No
row_1494	ANGPT1	null	null	24652	-0.109589	-0.181099	No
row_1495	SERPINI1	null	null	24657	-0.109881	-0.180915	No
row_1496	APOM	null	null	24663	-0.110361	-0.180768	No
row_1497	ANKRD28	null	null	24681	-0.111846	-0.181067	No
row_1498	BGN	null	null	24694	-0.112494	-0.181175	No
row_1499	ZNF502	null	null	24721	-0.1139	-0.181805	No
row_1500	MKX	null	null	24761	-0.11596	-0.182916	No
row_1501	PITPNC1	null	null	24772	-0.116439	-0.182938	No
row_1502	CLCNKA	null	null	24775	-0.116586	-0.182659	No
row_1503	SLC9A7	null	null	24786	-0.117571	-0.182678	No
row_1504	FAM43A	null	null	24797	-0.118328	-0.182694	No
row_1505	SERP2	null	null	24803	-0.118524	-0.182522	No
row_1506	SYT13	null	null	24807	-0.118747	-0.182275	No
row_1507	EPDR1	null	null	24843	-0.121518	-0.183219	No
row_1508	TMEM37	null	null	24848	-0.121671	-0.183	No
row_1509	SLC10A4	null	null	24849	-0.121702	-0.182631	No
row_1510	CPXM1	null	null	24853	-0.121881	-0.182374	No
row_1511	JAM2	null	null	24858	-0.122062	-0.182153	No
row_1512	HECW2	null	null	24859	-0.122164	-0.181783	No
row_1513	KCTD8	null	null	24866	-0.122623	-0.181636	No
row_1514	TAF4B	null	null	24879	-0.12342	-0.181712	No
row_1515	ARID2	null	null	24890	-0.124551	-0.181709	No
row_1516	NAALAD2	null	null	24892	-0.124591	-0.181369	No
row_1517	FZD2	null	null	24893	-0.124688	-0.180991	No
row_1518	PRPH	null	null	24897	-0.125111	-0.180724	No
row_1519	ABI3	null	null	24923	-0.126613	-0.181277	No
row_1520	HSPA8	null	null	24940	-0.127693	-0.18149	No
row_1521	SEPW1	null	null	24944	-0.12791	-0.181215	No
row_1522	GUCA1A	null	null	24946	-0.127942	-0.180864	No
row_1523	FILIP1	null	null	24953	-0.128195	-0.1807	No
row_1524	IL12A	null	null	24958	-0.128355	-0.180461	No
row_1525	RAB11A	null	null	24964	-0.128722	-0.180258	No
row_1526	GNAQ	null	null	24974	-0.129517	-0.180203	No
row_1527	CA4	null	null	24978	-0.129597	-0.179922	No
row_1528	LMCD1	null	null	24979	-0.129612	-0.179529	No
row_1529	CAPN12	null	null	24988	-0.130171	-0.179435	No
row_1530	CDC42EP3	null	null	25007	-0.131375	-0.179711	No
row_1531	SLC1A1	null	null	25012	-0.13165	-0.179462	No
row_1532	RGS16	null	null	25063	-0.135248	-0.180927	No
row_1533	CRISPLD2	null	null	25073	-0.135894	-0.180853	No
row_1534	TATDN3	null	null	25090	-0.137037	-0.181037	No
row_1535	MTMR7	null	null	25093	-0.137178	-0.180696	No
row_1536	FGD4	null	null	25105	-0.138246	-0.180689	No
row_1537	LMO4	null	null	25117	-0.139296	-0.180679	No
row_1538	GLT8D2	null	null	25169	-0.142763	-0.182159	No
row_1539	METTL7A	null	null	25185	-0.143736	-0.182286	No
row_1540	LNX2	null	null	25186	-0.143777	-0.18185	No
row_1541	ELF2	null	null	25188	-0.14378	-0.181451	No
row_1542	COL27A1	null	null	25208	-0.145355	-0.181723	No
row_1543	COL16A1	null	null	25229	-0.147599	-0.182025	No
row_1544	CCNJ	null	null	25246	-0.14933	-0.182173	No
row_1545	TNNC1	null	null	25274	-0.151541	-0.182726	No
row_1546	TC2N	null	null	25275	-0.151677	-0.182266	No
row_1547	ITM2C	null	null	25299	-0.1532	-0.182664	No
row_1548	EPHB6	null	null	25311	-0.154729	-0.182607	No
row_1549	KRT17	null	null	25316	-0.155109	-0.182287	No
row_1550	CKB	null	null	25337	-0.157234	-0.18256	No
row_1551	CCRN4L	null	null	25347	-0.157927	-0.182418	No
row_1552	HHLA2	null	null	25352	-0.158602	-0.182087	No
row_1553	CYB5D1	null	null	25372	-0.159945	-0.182315	No
row_1554	TRIM46	null	null	25398	-0.161819	-0.182762	No
row_1555	MARCKSL1	null	null	25400	-0.16224	-0.182307	No
row_1556	SALL1	null	null	25408	-0.162629	-0.182077	No
row_1557	CCDC90B	null	null	25410	-0.162865	-0.18162	No
row_1558	OLFML2A	null	null	25466	-0.167288	-0.183176	No
row_1559	FGF11	null	null	25510	-0.172109	-0.184266	No
row_1560	CUX2	null	null	25529	-0.174476	-0.184412	No
row_1561	TMSB10	null	null	25548	-0.175625	-0.184555	No
row_1562	PLEKHO1	null	null	25556	-0.176302	-0.184283	No
row_1563	VENTX	null	null	25584	-0.179032	-0.184752	No
row_1564	F3	null	null	25592	-0.179766	-0.18447	No
row_1565	DOPEY1	null	null	25599	-0.180501	-0.184147	No
row_1566	SLC5A3	null	null	25605	-0.180986	-0.183786	No
row_1567	SERP1	null	null	25608	-0.181292	-0.183311	No
row_1568	H3F3B	null	null	25630	-0.183115	-0.183543	No
row_1569	SPATA18	null	null	25661	-0.18582	-0.184105	No
row_1570	LSM10	null	null	25662	-0.185909	-0.183541	No
row_1571	CASP6	null	null	25667	-0.186208	-0.183126	No
row_1572	TMEM57	null	null	25681	-0.18781	-0.183044	No
row_1573	CCL26	null	null	25685	-0.188161	-0.182586	No
row_1574	JUP	null	null	25690	-0.188695	-0.182164	No
row_1575	KCNN2	null	null	25704	-0.189564	-0.182077	No
row_1576	DOCK9	null	null	25712	-0.19018	-0.181762	No
row_1577	PLEKHG6	null	null	25720	-0.190959	-0.181446	No
row_1578	LYPD6	null	null	25733	-0.192545	-0.181312	No
row_1579	ADAM9	null	null	25739	-0.192934	-0.180914	No
row_1580	OGDHL	null	null	25741	-0.193147	-0.180366	No
row_1581	FAAH2	null	null	25763	-0.195453	-0.180561	No
row_1582	SLC43A2	null	null	25768	-0.195968	-0.180117	No
row_1583	DERL2	null	null	25773	-0.196738	-0.17967	No
row_1584	KIF20A	null	null	25807	-0.200939	-0.180298	No
row_1585	ALPK2	null	null	25829	-0.202776	-0.180471	No
row_1586	LRRC8D	null	null	25891	-0.20895	-0.182125	No
row_1587	DENND3	null	null	25901	-0.209506	-0.181827	No
row_1588	FZD5	null	null	25926	-0.211497	-0.182086	No
row_1589	ARID3A	null	null	25932	-0.211829	-0.181631	No
row_1590	DYNLL1	null	null	25942	-0.212949	-0.181323	No
row_1591	CYP2R1	null	null	25947	-0.213114	-0.180826	No
row_1592	LAPTM4B	null	null	25949	-0.21334	-0.180217	No
row_1593	ANXA2	null	null	25957	-0.214768	-0.179828	No
row_1594	HSPA4L	null	null	25969	-0.21699	-0.179582	No
row_1595	ABCA1	null	null	25990	-0.219412	-0.179667	No
row_1596	HES4	null	null	26019	-0.223122	-0.180041	No
row_1597	PHF5A	null	null	26047	-0.225559	-0.180369	No
row_1598	SOCS1	null	null	26073	-0.22823	-0.180615	No
row_1599	STC1	null	null	26084	-0.228962	-0.180295	No
row_1600	BRSK1	null	null	26106	-0.232336	-0.180378	No
row_1601	ADAM23	null	null	26108	-0.232445	-0.179711	No
row_1602	FOXJ1	null	null	26117	-0.233499	-0.179303	No
row_1603	CSDC2	null	null	26134	-0.235351	-0.179189	No
row_1604	GALNT3	null	null	26141	-0.235795	-0.178699	No
row_1605	EPHB4	null	null	26149	-0.236716	-0.178243	No
row_1606	AKR1B1	null	null	26150	-0.236951	-0.177525	No
row_1607	STIM2	null	null	26162	-0.238914	-0.177213	No
row_1608	THBS4	null	null	26164	-0.239061	-0.176525	No
row_1609	NSMCE2	null	null	26174	-0.240021	-0.176135	No
row_1610	TMPRSS2	null	null	26195	-0.242901	-0.176148	No
row_1611	IGSF9	null	null	26198	-0.243117	-0.175486	No
row_1612	XBP1	null	null	26201	-0.243432	-0.174823	No
row_1613	SERPINB1	null	null	26218	-0.245578	-0.174678	No
row_1614	SHISA2	null	null	26223	-0.246251	-0.174081	No
row_1615	CYP2J2	null	null	26225	-0.24681	-0.17337	No
row_1616	LHFPL4	null	null	26249	-0.249501	-0.173476	No
row_1617	TSPAN13	null	null	26264	-0.251314	-0.173239	No
row_1618	CCDC66	null	null	26268	-0.251584	-0.172589	No
row_1619	GADD45G	null	null	26270	-0.251702	-0.171863	No
row_1620	TRPC6	null	null	26278	-0.253021	-0.171358	No
row_1621	KIAA1217	null	null	26286	-0.254374	-0.170849	No
row_1622	NOTCH3	null	null	26296	-0.255823	-0.170411	No
row_1623	ATP5J	null	null	26303	-0.256627	-0.169857	No
row_1624	GATM	null	null	26316	-0.258152	-0.169524	No
row_1625	CALCB	null	null	26355	-0.26354	-0.17015	No
row_1626	RABEPK	null	null	26367	-0.264897	-0.16976	No
row_1627	ACTN1	null	null	26377	-0.266042	-0.16929	No
row_1628	SLC25A4	null	null	26383	-0.266978	-0.168668	No
row_1629	LXN	null	null	26420	-0.272052	-0.169193	No
row_1630	SLC35A3	null	null	26447	-0.275431	-0.169333	No
row_1631	TLCD1	null	null	26459	-0.277052	-0.168905	No
row_1632	TUFT1	null	null	26475	-0.279291	-0.168621	No
row_1633	HTRA1	null	null	26477	-0.279807	-0.16781	No
row_1634	SLC27A2	null	null	26485	-0.281589	-0.167218	No
row_1635	TNFRSF10A	null	null	26506	-0.283832	-0.167108	No
row_1636	GABBR2	null	null	26509	-0.284238	-0.166321	No
row_1637	TMEM132D	null	null	26525	-0.286401	-0.166015	No
row_1638	GOLPH3L	null	null	26536	-0.288364	-0.165515	No
row_1639	FBN3	null	null	26564	-0.292035	-0.165642	No
row_1640	CNN2	null	null	26609	-0.300379	-0.166381	No
row_1641	DUSP5	null	null	26646	-0.305945	-0.166804	No
row_1642	SWAP70	null	null	26653	-0.307007	-0.166098	No
row_1643	GADD45A	null	null	26664	-0.308712	-0.165536	No
row_1644	STAC	null	null	26686	-0.311821	-0.165378	No
row_1645	COL4A5	null	null	26706	-0.315756	-0.165133	No
row_1646	FOXN2	null	null	26717	-0.318149	-0.164543	No
row_1647	APOO	null	null	26726	-0.319072	-0.163876	No
row_1648	RABGAP1L	null	null	26732	-0.320325	-0.163092	No
row_1649	SLC25A38	null	null	26743	-0.322361	-0.162489	No
row_1650	SLC2A12	null	null	26747	-0.322683	-0.161623	No
row_1651	JPH3	null	null	26749	-0.32305	-0.160681	No
row_1652	GPC2	null	null	26758	-0.324987	-0.159995	No
row_1653	PRTFDC1	null	null	26774	-0.327101	-0.159566	No
row_1654	MATN3	null	null	26789	-0.330014	-0.15909	No
row_1655	NUAK2	null	null	26795	-0.331064	-0.158273	No
row_1656	SERTAD4	null	null	26863	-0.342386	-0.159748	No
row_1657	SUSD3	null	null	26864	-0.342421	-0.158709	No
row_1658	TRIB1	null	null	26880	-0.34612	-0.158222	No
row_1659	CNFN	null	null	26893	-0.348409	-0.157616	No
row_1660	SPATA13	null	null	26908	-0.350037	-0.157079	No
row_1661	CENPJ	null	null	26919	-0.354196	-0.15638	No
row_1662	THUMPD2	null	null	26931	-0.355764	-0.155714	No
row_1663	JUN	null	null	26960	-0.360945	-0.155669	No
row_1664	SPEN	null	null	27022	-0.370912	-0.156832	No
row_1665	COL5A2	null	null	27027	-0.372947	-0.155851	No
row_1666	SCG2	null	null	27042	-0.375742	-0.155236	No
row_1667	GPR37	null	null	27056	-0.377772	-0.154578	No
row_1668	PAPSS2	null	null	27067	-0.379643	-0.153802	No
row_1669	LDHB	null	null	27114	-0.388822	-0.154348	No
row_1670	SOCS2	null	null	27120	-0.389722	-0.153354	No
row_1671	APOC1	null	null	27172	-0.403003	-0.154044	No
row_1672	RAB8B	null	null	27184	-0.404808	-0.153229	No
row_1673	TMEM123	null	null	27194	-0.406366	-0.152334	No
row_1674	MYCN	null	null	27195	-0.406553	-0.151101	No
row_1675	ST14	null	null	27202	-0.408618	-0.150087	No
row_1676	CSPG5	null	null	27227	-0.414485	-0.14973	No
row_1677	CRABP2	null	null	27237	-0.416836	-0.148803	No
row_1678	THBS1	null	null	27238	-0.417107	-0.147538	No
row_1679	EPHA2	null	null	27257	-0.420111	-0.146939	No
row_1680	ITGA2	null	null	27290	-0.428352	-0.14684	No
row_1681	CNN3	null	null	27311	-0.431544	-0.146282	No
row_1682	POLQ	null	null	27329	-0.434663	-0.145601	No
row_1683	SFRP1	null	null	27348	-0.43824	-0.144947	No
row_1684	CAV2	null	null	27387	-0.448309	-0.145013	No
row_1685	SETX	null	null	27393	-0.448833	-0.143839	No
row_1686	WSCD1	null	null	27416	-0.454015	-0.143287	No
row_1687	KIDINS220	null	null	27430	-0.456682	-0.14239	No
row_1688	TCF7L1	null	null	27454	-0.464506	-0.141844	No
row_1689	COL4A1	null	null	27464	-0.466242	-0.140767	No
row_1690	HSPA4	null	null	27474	-0.468659	-0.139683	No
row_1691	IGFBP6	null	null	27475	-0.468757	-0.138262	No
row_1692	SLC35F2	null	null	27490	-0.471887	-0.137355	No
row_1693	NPTX2	null	null	27513	-0.479438	-0.136727	No
row_1694	ZMYM4	null	null	27563	-0.493476	-0.137068	No
row_1695	FHDC1	null	null	27574	-0.495999	-0.135939	No
row_1696	GTF3A	null	null	27601	-0.50317	-0.135388	No
row_1697	PIM2	null	null	27609	-0.503894	-0.134122	No
row_1698	PRODH	null	null	27648	-0.515683	-0.133983	No
row_1699	PTPRF	null	null	27667	-0.521506	-0.133077	No
row_1700	ARHGEF16	null	null	27676	-0.522708	-0.131791	No
row_1701	LYN	null	null	27682	-0.523887	-0.13039	No
row_1702	TMEM125	null	null	27685	-0.524768	-0.128874	No
row_1703	LIMA1	null	null	27692	-0.527529	-0.127499	No
row_1704	CHCHD3	null	null	27696	-0.52911	-0.126007	No
row_1705	C1GALT1	null	null	27706	-0.532175	-0.12473	No
row_1706	KATNA1	null	null	27709	-0.532631	-0.12319	No
row_1707	FBN2	null	null	27746	-0.544636	-0.122888	No
row_1708	COL22A1	null	null	27748	-0.54549	-0.121271	No
row_1709	SMARCAD1	null	null	27749	-0.545525	-0.119617	No
row_1710	TBPL1	null	null	27774	-0.556741	-0.118829	No
row_1711	LIMCH1	null	null	27804	-0.566409	-0.118198	No
row_1712	CRABP1	null	null	27826	-0.576117	-0.117239	No
row_1713	PRSS23	null	null	27851	-0.584698	-0.116366	No
row_1714	BAIAP2L1	null	null	27861	-0.586294	-0.114925	No
row_1715	NDUFA4	null	null	27864	-0.586824	-0.11322	No
row_1716	RPS6KB1	null	null	27880	-0.593474	-0.111983	No
row_1717	ZNF532	null	null	27899	-0.599148	-0.110841	No
row_1718	MAPK13	null	null	27901	-0.603115	-0.109049	No
row_1719	ADAMTS1	null	null	27904	-0.603929	-0.107293	No
row_1720	FAM129A	null	null	27914	-0.609572	-0.105782	No
row_1721	KCTD14	null	null	27918	-0.6108	-0.104042	No
row_1722	MCM6	null	null	27928	-0.614	-0.102517	No
row_1723	CAMKV	null	null	27940	-0.619031	-0.101052	No
row_1724	MYL7	null	null	27944	-0.620437	-0.0992831	No
row_1725	PIPOX	null	null	27945	-0.621121	-0.0973994	No
row_1726	TSHZ3	null	null	27973	-0.634143	-0.0964888	No
row_1727	DHRS3	null	null	28014	-0.650846	-0.0960151	No
row_1728	HSPH1	null	null	28039	-0.665572	-0.0948967	No
row_1729	KRTCAP3	null	null	28056	-0.679848	-0.093435	No
row_1730	PKP2	null	null	28072	-0.69028	-0.0919041	No
row_1731	IGF2BP3	null	null	28075	-0.692268	-0.0898796	No
row_1732	PRICKLE1	null	null	28077	-0.693257	-0.0878146	No
row_1733	CHST7	null	null	28125	-0.723592	-0.0873828	No
row_1734	PRDM14	null	null	28143	-0.738462	-0.0857808	No
row_1735	CD9	null	null	28149	-0.739462	-0.0837256	No
row_1736	ETS2	null	null	28161	-0.748144	-0.0818692	No
row_1737	SLC39A10	null	null	28162	-0.748768	-0.0795984	No
row_1738	SIRT1	null	null	28175	-0.755786	-0.0777563	No
row_1739	PTMA	null	null	28200	-0.776153	-0.0763025	No
row_1740	INA	null	null	28219	-0.793757	-0.0745703	No
row_1741	RPRM	null	null	28250	-0.855755	-0.0731001	No
row_1742	NES	null	null	28281	-0.892785	-0.0715176	No
row_1743	FAM46B	null	null	28284	-0.894772	-0.068879	No
row_1744	MT1F	null	null	28287	-0.900961	-0.0662215	No
row_1745	STC2	null	null	28301	-0.921366	-0.0639148	No
row_1746	SFRP2	null	null	28312	-0.929945	-0.0614695	No
row_1747	SALL4	null	null	28319	-0.940821	-0.0588412	No
row_1748	PALLD	null	null	28329	-0.96233	-0.0562602	No
row_1749	PIM1	null	null	28333	-0.970474	-0.0534295	No
row_1750	LIN28B	null	null	28334	-0.971958	-0.0504817	No
row_1751	PDZD4	null	null	28338	-0.985572	-0.0476052	No
row_1752	FAM84B	null	null	28344	-1.00368	-0.0447488	No
row_1753	RND3	null	null	28347	-1.01232	-0.0417536	No
row_1754	SOX3	null	null	28350	-1.02006	-0.038735	No
row_1755	RASL11B	null	null	28361	-1.0369	-0.0359653	No
row_1756	CTGF	null	null	28362	-1.03975	-0.032812	No
row_1757	PLAU	null	null	28370	-1.06642	-0.0298403	No
row_1758	ERRFI1	null	null	28372	-1.07516	-0.026617	No
row_1759	TNFRSF21	null	null	28385	-1.15816	-0.0235546	No
row_1760	SERPINE1	null	null	28390	-1.1953	-0.0200795	No
row_1761	LEFTY2	null	null	28394	-1.21443	-0.0165089	No
row_1762	CXADR	null	null	28396	-1.21851	-0.0128509	No
row_1763	FLNC	null	null	28405	-1.29442	-0.00922525	No
row_1764	CYR61	null	null	28413	-1.39889	-0.00524524	No
row_1765	ACTA1	null	null	28428	-1.9025	-3.98366e-07	No
