# Supplementary material for: Microenvironment-derived factors driving metastatic plasticity in melanoma
Source: Nat Commun. 2017 Feb 9;8:14343. doi: 10.1038/ncomms14343 (PMC5309794; doi:10.1038/ncomms14343)
Supplement: Supplementary Data 3 — GSEA comparing the in vivo ZMEL1 signature to human melanomas with the invasive or proliferative gene signature. [file ncomms14343-s4.xlsx]

## Sheet: Human melanoma RNK
Rank ordered genes representing invasive versus proliferative gene signatures of human melanoma (from Verfaillie, et al. Nat Commun. 2015 Apr 9;6:6683)
	baseMean	log2FoldChange	lfcSE	stat	pvalue	padj	+/-(-log10)	signature
MAD2L1BP	1911.24	1.00108	0.325504	3.07546	0.00210176	0.0221585	1.65446	proliferative
TXN2	3062.02	1.00167	0.320156	3.1287	0.00175582	0.0191446	1.71795	proliferative
ADAM10	6915	1.01898	0.368678	2.76388	0.00571178	0.0491332	1.30863	proliferative
NAGA	2656.28	1.02585	0.326784	3.13923	0.00169393	0.0185348	1.73201	proliferative
ACO2	5653.81	1.0451	0.350035	2.98569	0.00282942	0.0283856	1.5469	proliferative
MT-CO1	288633	1.06841	0.334442	3.19461	0.00140021	0.0158368	1.80033	proliferative
TRUB1	1432.63	1.0767	0.329846	3.26426	0.0010975	0.0128819	1.89002	proliferative
HMGCR	2781.49	1.07954	0.358766	3.00904	0.00262074	0.0267234	1.57311	proliferative
CCNC	1159.04	1.10105	0.334856	3.28812	0.00100859	0.0120199	1.9201	proliferative
TANC1	6334.64	1.10954	0.382868	2.89797	0.00375585	0.0353408	1.45172	proliferative
TRAK2	5500.55	1.11923	0.367806	3.04299	0.00234244	0.0243042	1.61432	proliferative
RPLP1	49975.8	1.11951	0.353368	3.16812	0.00153429	0.0170583	1.76806	proliferative
BCL2L13	5887.88	1.1272	0.388287	2.90301	0.00369599	0.0349214	1.45691	proliferative
SGSM3	2904.31	1.12741	0.401575	2.80747	0.00499321	0.0441434	1.35513	proliferative
KCP	120.421	1.13422	0.337397	3.36167	0.000774718	0.00961053	2.01725	proliferative
POPDC3	798.543	1.1464	0.391931	2.92499	0.00344467	0.033089	1.48032	proliferative
TTL	4878.83	1.15099	0.309537	3.71842	0.000200473	0.00304631	2.51623	proliferative
PTCD3	3704.5	1.15278	0.403058	2.86008	0.0042353	0.0387949	1.41122	proliferative
ATE1	1368.11	1.15855	0.378794	3.05853	0.00222427	0.0232725	1.63316	proliferative
LMBRD1	682.194	1.16377	0.405727	2.86836	0.00412605	0.0380184	1.42001	proliferative
RSAD1	2003.19	1.16457	0.407952	2.85467	0.00430814	0.0391735	1.40701	proliferative
GGCT	1992.82	1.16538	0.390862	2.98156	0.00286788	0.0287019	1.54209	proliferative
WDR11	3970.62	1.17107	0.403806	2.90008	0.00373067	0.0351571	1.45399	proliferative
RHBDD3	1521.93	1.18185	0.374491	3.15589	0.00160009	0.0176891	1.75229	proliferative
ATP6V1E1	7719.26	1.1831	0.409971	2.8858	0.00390417	0.0362968	1.44013	proliferative
ABCC5	3477.04	1.19286	0.373727	3.1918	0.00141391	0.0159482	1.79729	proliferative
TMEM33	4066.04	1.19484	0.397156	3.00849	0.00262546	0.0267495	1.57268	proliferative
NDUFAF4	752.269	1.21235	0.344904	3.51503	0.000439696	0.00597314	2.2238	proliferative
TCTN3	2590.49	1.21365	0.420061	2.88922	0.00386199	0.0361214	1.44223	proliferative
DDI2	2285.31	1.21436	0.400216	3.03427	0.00241122	0.0248313	1.605	proliferative
TAB3	2432.38	1.22387	0.337911	3.62189	0.000292462	0.00420266	2.37648	proliferative
CD320	1950	1.23189	0.394414	3.12334	0.00178813	0.019361	1.71307	proliferative
MCOLN1	1366.57	1.23214	0.388737	3.1696	0.00152651	0.0170022	1.76949	proliferative
PTEN	2254.04	1.23402	0.401722	3.07183	0.00212754	0.0223772	1.65019	proliferative
CABIN1	3561.89	1.23688	0.273486	4.52265	6.10711e-06	0.000144318	3.84068	proliferative
GNPTG	2499.61	1.23822	0.373422	3.31589	0.000913519	0.0110889	1.95511	proliferative
FBXO7	7035.59	1.2438	0.447217	2.78119	0.00541604	0.0471108	1.32688	proliferative
CLN3	1414.76	1.24399	0.384157	3.23823	0.00120274	0.0139459	1.85555	proliferative
USP6NL	1663.13	1.24966	0.432422	2.88992	0.00385345	0.036098	1.44252	proliferative
RP11-159F24.1	1255.26	1.25	0.426504	2.93082	0.0033807	0.0325943	1.48686	proliferative
DUSP22	1295.37	1.25894	0.345493	3.6439	0.000268533	0.0039085	2.40799	proliferative
ESRRA	2134.16	1.26633	0.368696	3.43461	0.000593397	0.00769126	2.114	proliferative
CLUH	6513.72	1.27259	0.390394	3.25977	0.00111503	0.0130507	1.88437	proliferative
PPA1	2985.17	1.27386	0.417084	3.05422	0.00225649	0.0235131	1.62869	proliferative
LOH12CR1	470.958	1.28159	0.454059	2.82252	0.00476478	0.0425476	1.37113	proliferative
FASN	24545.9	1.28894	0.429115	3.00371	0.00266707	0.0270066	1.56853	proliferative
MINPP1	1382.29	1.29172	0.357682	3.61136	0.000304596	0.00436882	2.35964	proliferative
NPM3	2033.71	1.30525	0.408023	3.19896	0.00137926	0.0156282	1.80609	proliferative
GGA2	4475.27	1.31215	0.361791	3.62682	0.000286938	0.00412805	2.38425	proliferative
ZNF74	976.713	1.31589	0.470227	2.79841	0.00513545	0.0452079	1.34479	proliferative
MOAP1	1855.29	1.31719	0.41288	3.19026	0.00142147	0.0160044	1.79576	proliferative
TLE1	2549.47	1.3295	0.455531	2.91857	0.00351636	0.0335702	1.47405	proliferative
ZNF706	3851.63	1.33619	0.331554	4.03007	5.57596e-05	0.000994393	3.00244	proliferative
FOXO4	602.063	1.33769	0.456006	2.93349	0.0033517	0.0323963	1.48951	proliferative
WDFY1	6198.69	1.34441	0.429163	3.13262	0.00173251	0.0189402	1.72261	proliferative
DHTKD1	2019.57	1.34508	0.367254	3.66252	0.000249742	0.00366072	2.43643	proliferative
CNNM3	930.136	1.34776	0.473243	2.84793	0.00440052	0.0398097	1.40001	proliferative
MMS19	3533.94	1.35868	0.345873	3.92827	8.55582e-05	0.00144094	2.84136	proliferative
PSEN2	2486.06	1.36388	0.44829	3.04241	0.00234692	0.0243304	1.61385	proliferative
GBAS	2763.23	1.36433	0.427955	3.18804	0.00143243	0.0160696	1.794	proliferative
PCMT1	3424.65	1.368	0.362663	3.7721	0.000161879	0.00251834	2.59889	proliferative
FARP1	5261.58	1.36821	0.446996	3.0609	0.00220671	0.0231082	1.63623	proliferative
FAM89A	843.915	1.37518	0.493496	2.78661	0.00532631	0.0464603	1.33292	proliferative
MSI2	6443.66	1.37546	0.476106	2.88898	0.00386496	0.0361214	1.44223	proliferative
RPS12	35811.4	1.38262	0.496873	2.78263	0.00539196	0.047	1.3279	proliferative
TSPAN3	9127.41	1.38488	0.352382	3.93006	8.49253e-05	0.00143427	2.84337	proliferative
ANKRD46	454.19	1.39734	0.505953	2.7618	0.00574835	0.0494135	1.30615	proliferative
DMXL2	2290.09	1.40998	0.493774	2.85552	0.00429662	0.0390973	1.40785	proliferative
HS1BP3	2133.91	1.41304	0.286607	4.93026	8.21215e-07	2.37942e-05	4.62353	proliferative
STX3	3870.25	1.42252	0.472896	3.0081	0.00262883	0.0267598	1.57252	proliferative
SREBF2	9426.27	1.42874	0.341192	4.1875	2.8205e-05	0.000555607	3.25523	proliferative
TMEM64	1995.64	1.43462	0.449976	3.18822	0.00143152	0.0160696	1.794	proliferative
ABRACL	1115.41	1.44467	0.471579	3.06347	0.00218785	0.0229494	1.63923	proliferative
SSH2	1164.38	1.45125	0.459674	3.15712	0.00159336	0.0176519	1.75321	proliferative
SNHG16	3462.93	1.4517	0.286725	5.06305	4.12612e-07	1.25467e-05	4.90147	proliferative
TOM1	2688.96	1.45984	0.495594	2.94564	0.00322285	0.0313214	1.50416	proliferative
PPP2R5A	1995.33	1.46911	0.508696	2.888	0.00387696	0.0361556	1.44182	proliferative
DTNB	631.325	1.47832	0.46335	3.1905	0.00142027	0.0160044	1.79576	proliferative
MYLIP	1216.85	1.47866	0.522947	2.82755	0.00469064	0.0419459	1.37731	proliferative
OSBPL1A	4207.36	1.48698	0.416311	3.57179	0.000354546	0.00494614	2.30573	proliferative
MED15	9401.82	1.489	0.352714	4.22155	2.42625e-05	0.000486424	3.31299	proliferative
FAM217B	1674.36	1.49311	0.466565	3.20021	0.00137326	0.0155744	1.80759	proliferative
TRAF4	2861.97	1.49545	0.446049	3.35267	0.000800375	0.00989916	2.0044	proliferative
DGCR6L	1480.01	1.50137	0.433712	3.46167	0.000536834	0.00709122	2.14928	proliferative
SEC11C	3038.21	1.51297	0.477477	3.16867	0.0015314	0.0170414	1.76849	proliferative
ZNF138	241.363	1.51663	0.541163	2.80254	0.00507019	0.0446968	1.34972	proliferative
PEBP1	13278.9	1.51678	0.425486	3.56482	0.000364101	0.00506806	2.29516	proliferative
THEM6	576.191	1.51766	0.430469	3.52559	0.000422547	0.00577172	2.2387	proliferative
AGPAT6	7693.23	1.51886	0.477237	3.18262	0.00145951	0.0163292	1.78704	proliferative
NECAB3	956.64	1.5217	0.451927	3.36714	0.000759531	0.00944097	2.02498	proliferative
TYRO3	2698.32	1.54059	0.542522	2.83969	0.00451577	0.0407337	1.39005	proliferative
GYPC	7755.59	1.54253	0.460857	3.3471	0.000816619	0.01009	1.99611	proliferative
SRP14-AS1	208.057	1.54653	0.525811	2.94122	0.00326917	0.031722	1.49864	proliferative
NHLRC3	1426.8	1.54797	0.545615	2.83712	0.00455231	0.0409741	1.38749	proliferative
ZFYVE27	2032.13	1.55418	0.359123	4.32773	1.50655e-05	0.000323427	3.49022	proliferative
GSTM4	831.803	1.56417	0.545486	2.86747	0.00413767	0.0380972	1.41911	proliferative
BIN3	2538.16	1.56667	0.543912	2.88038	0.003972	0.0368447	1.43362	proliferative
MYO10	20846.3	1.56701	0.527539	2.97041	0.002974	0.0294322	1.53118	proliferative
CTNNB1	34863.7	1.56891	0.472965	3.31718	0.000909324	0.0110488	1.95669	proliferative
ATM	5370.68	1.57625	0.501047	3.1459	0.00165575	0.0182015	1.73989	proliferative
SLC2A11	1139.64	1.5787	0.518169	3.0467	0.00231368	0.0240661	1.61859	proliferative
TP53	2178.11	1.57976	0.572334	2.76021	0.00577642	0.0496206	1.30434	proliferative
SNX30	3124.5	1.59221	0.36171	4.40188	1.07318e-05	0.000237486	3.62436	proliferative
DHX33	3542.72	1.59257	0.395484	4.02688	5.65219e-05	0.00100654	2.99717	proliferative
FNBP1L	2392.3	1.6104	0.572604	2.81241	0.00491721	0.0435955	1.36056	proliferative
PPP1R3D	695.59	1.61132	0.54497	2.95671	0.00310943	0.0304332	1.51665	proliferative
PAX3	2057.99	1.61913	0.522012	3.10172	0.00192403	0.0205461	1.68727	proliferative
MPC1	794.686	1.62784	0.51039	3.18941	0.00142562	0.0160367	1.79489	proliferative
FAM63B	1268	1.63293	0.527932	3.09307	0.001981	0.0210101	1.67757	proliferative
MOB1B	2618.35	1.64	0.35911	4.56684	4.95127e-06	0.000120204	3.92008	proliferative
HPS1	3809.31	1.64419	0.396477	4.14701	3.36848e-05	0.000648593	3.18803	proliferative
PRMT7	2530.34	1.64648	0.569433	2.89144	0.00383482	0.035975	1.444	proliferative
LINC00263	454.36	1.65601	0.568215	2.9144	0.00356373	0.0339182	1.46957	proliferative
EIF4EBP2	4452.8	1.66226	0.467615	3.55475	0.000378336	0.00524031	2.28064	proliferative
ACSL3	11592.5	1.66405	0.540383	3.0794	0.0020742	0.0219238	1.65908	proliferative
GM2A	3754.03	1.67187	0.59633	2.80359	0.00505366	0.0445827	1.35083	proliferative
SFXN4	914.468	1.68057	0.45885	3.66256	0.000249707	0.00366072	2.43643	proliferative
CELSR2	2661.91	1.68517	0.482065	3.49573	0.000472773	0.00633251	2.19842	proliferative
ATP1A1	63326.1	1.6916	0.371773	4.55009	5.36242e-06	0.000128926	3.88966	proliferative
TYSND1	1655.29	1.69162	0.441134	3.83471	0.000125714	0.00203467	2.69151	proliferative
R3HCC1L	1291.94	1.6949	0.572845	2.95874	0.003089	0.030281	1.51883	proliferative
RASSF3	4601.78	1.69623	0.386055	4.39374	1.11415e-05	0.000245547	3.60987	proliferative
AMDHD2	989.067	1.69969	0.561406	3.02756	0.00246533	0.025263	1.59751	proliferative
IDI1	1670.84	1.71624	0.454852	3.77319	0.000161175	0.00251369	2.59969	proliferative
RHOQ	4672.99	1.71708	0.492393	3.48721	0.000488081	0.0065095	2.18645	proliferative
PACSIN2	12745.2	1.72072	0.555092	3.09988	0.00193598	0.020656	1.68495	proliferative
TFAP2A	8518.48	1.72473	0.439316	3.92594	8.63921e-05	0.00145115	2.83829	proliferative
PIP4K2A	4496.26	1.73374	0.57541	3.01306	0.00258632	0.0264592	1.57742	proliferative
CHD7	2412.28	1.73695	0.429993	4.0395	5.3566e-05	0.000960786	3.01737	proliferative
FZD3	540.947	1.75114	0.364673	4.80197	1.57116e-06	4.2548e-05	4.37112	proliferative
ALDH4A1	381.815	1.7528	0.614332	2.85318	0.00432838	0.0393287	1.40529	proliferative
TMEM251	488.588	1.75351	0.517878	3.38596	0.0007093	0.00890566	2.05033	proliferative
EPM2A	463.375	1.76595	0.474018	3.7255	0.000194928	0.00296567	2.52788	proliferative
ATP6V0E2	1386.86	1.77063	0.547148	3.23611	0.0012117	0.0140237	1.85314	proliferative
FAM101B	3338.28	1.77152	0.605016	2.92806	0.00341084	0.0327894	1.48427	proliferative
TPT1-AS1	480.381	1.77668	0.607467	2.92473	0.00344751	0.0330908	1.48029	proliferative
FAM161A	752.777	1.78132	0.634244	2.80857	0.00497615	0.0440239	1.35631	proliferative
PLD1	1500.27	1.78468	0.490989	3.63487	0.000278122	0.00402452	2.39529	proliferative
MYO5A	11903.5	1.7847	0.474867	3.75832	0.000171059	0.00263477	2.57926	proliferative
ARHGAP19	933.324	1.7941	0.627852	2.85752	0.00426969	0.0390524	1.40835	proliferative
SDCBP	28504.1	1.79791	0.633486	2.83812	0.00453803	0.0408752	1.38854	proliferative
INPP4B	5183.34	1.79936	0.361275	4.98058	6.33931e-07	1.86724e-05	4.7288	proliferative
MEGF9	1703.29	1.80052	0.478796	3.76053	0.000169556	0.00261812	2.58201	proliferative
RP11-1055B8.7	4521.28	1.8021	0.425534	4.23492	2.28634e-05	0.000462101	3.33526	proliferative
SLC19A2	2088.68	1.80479	0.406453	4.44035	8.98119e-06	0.000202975	3.69256	proliferative
WIPI1	5116.75	1.80972	0.514633	3.51653	0.00043723	0.00594613	2.22577	proliferative
KLHL22	1329.97	1.82046	0.475072	3.83197	0.000127123	0.00204681	2.68892	proliferative
C1orf85	4669.51	1.82447	0.567631	3.21419	0.00130814	0.0149863	1.8243	proliferative
FUOM	321.944	1.82923	0.661326	2.766	0.0056749	0.0489175	1.31054	proliferative
SLC6A8	8179.13	1.83455	0.583167	3.14583	0.00165614	0.0182015	1.73989	proliferative
DAAM1	1227.71	1.83959	0.645024	2.85198	0.00434481	0.0394492	1.40396	proliferative
ERMP1	1881.34	1.84556	0.554878	3.32608	0.000880782	0.0107651	1.96798	proliferative
LPCAT1	4043.29	1.84643	0.639424	2.88765	0.00388127	0.0361556	1.44182	proliferative
SMPD2	609.067	1.85873	0.562183	3.30627	0.00094546	0.0114074	1.94282	proliferative
SLC39A11	1740.76	1.87455	0.653833	2.86701	0.00414364	0.0381239	1.4188	proliferative
POLR3G	1754.6	1.87638	0.527403	3.55777	0.000374023	0.00518873	2.28494	proliferative
OSER1-AS1	439.177	1.88288	0.64161	2.93461	0.00333962	0.0323047	1.49073	proliferative
OAT	4525.62	1.89479	0.494217	3.83393	0.000126111	0.00203843	2.6907	proliferative
TULP4	1482.2	1.89813	0.508888	3.72996	0.000191507	0.00291719	2.53503	proliferative
ATP6V0A1	2894.81	1.90213	0.391115	4.86335	1.15416e-06	3.19516e-05	4.49551	proliferative
CYTH3	6936.87	1.9061	0.571638	3.33445	0.000854679	0.010502	1.97873	proliferative
ZBTB10	1458.09	1.91021	0.518846	3.68166	0.000231721	0.00344945	2.46225	proliferative
TPD52	3812.95	1.91181	0.603537	3.16768	0.00153661	0.0170689	1.76779	proliferative
FAM210B	7759.68	1.91583	0.677561	2.82754	0.00469066	0.0419459	1.37731	proliferative
ARVCF	403.751	1.91668	0.686096	2.7936	0.00521251	0.0457244	1.33985	proliferative
UBL3	8196.39	1.91917	0.411398	4.665	3.08619e-06	7.87707e-05	4.10364	proliferative
LDLRAD3	2952.02	1.92512	0.394362	4.8816	1.05227e-06	2.96253e-05	4.52834	proliferative
SLC23A2	7859.65	1.92631	0.551096	3.49542	0.000473308	0.00633286	2.1984	proliferative
BACE2	11197.1	1.92645	0.48044	4.00977	6.07789e-05	0.00107009	2.97058	proliferative
AC083843.1	272.562	1.93004	0.684283	2.82053	0.00479439	0.0427506	1.36906	proliferative
LONRF1	2234.82	1.94081	0.376443	5.15565	2.52751e-07	8.20285e-06	5.08604	proliferative
TTLL1	489.584	1.94123	0.657341	2.95316	0.00314541	0.0307129	1.51268	proliferative
IVNS1ABP	14444.1	1.9528	0.509109	3.83573	0.000125192	0.00202886	2.69275	proliferative
ARRB1	1016.61	1.95406	0.651881	2.99757	0.00272141	0.0274794	1.56099	proliferative
STAT5A	665.066	1.95714	0.680245	2.87711	0.0040133	0.0371447	1.4301	proliferative
RAB32	5235.9	1.96076	0.663884	2.95347	0.00314221	0.0307057	1.51278	proliferative
NANOS1	503.805	1.96347	0.676344	2.90306	0.00369539	0.0349214	1.45691	proliferative
LIPA	4600.83	1.96533	0.594937	3.30343	0.000955109	0.0114816	1.94	proliferative
BCL2	1140.44	1.96691	0.609783	3.2256	0.00125711	0.014455	1.83998	proliferative
USP54	1721.42	1.96876	0.630029	3.12488	0.00177879	0.0193104	1.71421	proliferative
STXBP1	11513.3	1.97122	0.672209	2.93245	0.00336304	0.0324807	1.48837	proliferative
VAT1	27856.7	1.97539	0.404799	4.87992	1.0613e-06	2.97788e-05	4.52609	proliferative
SASH1	4167.22	1.97854	0.522463	3.78696	0.000152502	0.00239742	2.62026	proliferative
TMEM98	2881	1.9931	0.689957	2.88874	0.00386795	0.0361221	1.44223	proliferative
TRAPPC6A	641.58	1.99453	0.519742	3.83754	0.000124274	0.00201662	2.69538	proliferative
ATP6V1C1	6201.35	1.99632	0.480764	4.15239	3.29017e-05	0.000637022	3.19585	proliferative
GRAMD4	2479.33	1.99717	0.639697	3.12205	0.00179599	0.0194123	1.71192	proliferative
FARP2	2579.82	2.00655	0.624	3.21563	0.0013016	0.0149252	1.82608	proliferative
SERINC5	715.892	2.01504	0.450624	4.47167	7.76093e-06	0.000177006	3.75201	proliferative
COMTD1	360.121	2.01672	0.679836	2.96649	0.00301224	0.0296689	1.5277	proliferative
CHCHD6	2006.78	2.01971	0.670591	3.01183	0.00259677	0.0265443	1.57603	proliferative
IRS2	3871.42	2.0392	0.649427	3.14	0.00168949	0.0185025	1.73277	proliferative
MYC	6990.5	2.04062	0.601544	3.3923	0.000693075	0.00871075	2.05994	proliferative
SLC25A23	2193.96	2.04313	0.35197	5.80485	6.44252e-09	2.88059e-07	6.54052	proliferative
ST3GAL5	2072.22	2.04684	0.705905	2.8996	0.00373638	0.0351842	1.45365	proliferative
MAP6D1	243.91	2.05047	0.646883	3.16978	0.00152556	0.0170022	1.76949	proliferative
MFGE8	5711.3	2.06133	0.666036	3.09493	0.00196859	0.02095	1.67882	proliferative
PPARGC1B	627.485	2.07306	0.614594	3.37305	0.0007434	0.00929623	2.03169	proliferative
GLUD2	277.782	2.07847	0.697014	2.98196	0.00286406	0.0286867	1.54232	proliferative
PI4KAP1	226.961	2.0866	0.551836	3.7812	0.000156075	0.00244027	2.61256	proliferative
PARD6G	674.298	2.09807	0.706884	2.96806	0.0029969	0.0295647	1.52923	proliferative
HSF4	1888.49	2.10258	0.736001	2.85676	0.00427992	0.0390853	1.40799	proliferative
FBXL7	1563.04	2.11359	0.629836	3.35578	0.000791407	0.009798	2.00886	proliferative
GPR153	1083.34	2.11579	0.548013	3.86083	0.000113003	0.00184334	2.73439	proliferative
PFKFB2	3413.42	2.11665	0.726357	2.91406	0.00356764	0.0339295	1.46942	proliferative
PSAP	129140	2.12733	0.613813	3.46577	0.000528716	0.00699484	2.15522	proliferative
RP11-334C17.5	208.382	2.13305	0.701286	3.04162	0.00235307	0.0243533	1.61344	proliferative
DIP2C	3187.1	2.13834	0.508958	4.20141	2.65259e-05	0.000525998	3.27902	proliferative
RAB3A	341.739	2.14138	0.568186	3.76881	0.000164031	0.00254863	2.59369	proliferative
THNSL1	585.192	2.15516	0.669083	3.22106	0.00127716	0.014672	1.83351	proliferative
AVPI1	2416.37	2.18213	0.641686	3.40062	0.000672326	0.00847797	2.07171	proliferative
GNPTAB	6455.86	2.18275	0.539204	4.04809	5.16365e-05	0.000935592	3.02891	proliferative
LGALS3	19945.5	2.18381	0.691425	3.15842	0.00158625	0.0175889	1.75476	proliferative
TANGO2	1325.01	2.18732	0.531445	4.1158	3.85846e-05	0.000724481	3.13997	proliferative
ATP7B	613.237	2.19363	0.722219	3.03735	0.0023867	0.0246197	1.60872	proliferative
GSTO1	8310.87	2.19419	0.496493	4.41939	9.89819e-06	0.000220492	3.65661	proliferative
SOX13	2699.41	2.19755	0.709662	3.09662	0.00195739	0.0208496	1.6809	proliferative
CLCN7	12302.9	2.20608	0.453128	4.86856	1.12417e-06	3.11906e-05	4.50598	proliferative
KREMEN1	2529.56	2.21836	0.422934	5.24516	1.56146e-07	5.303e-06	5.27548	proliferative
SETDB2	1820.02	2.22359	0.520485	4.27215	1.93595e-05	0.000399732	3.39823	proliferative
PPFIBP2	1466.41	2.22475	0.778157	2.859	0.00424976	0.0388988	1.41006	proliferative
ASB13	1289.01	2.23577	0.513706	4.35224	1.34754e-05	0.000290796	3.53641	proliferative
CERS4	534.987	2.25824	0.813785	2.77498	0.0055205	0.0479188	1.31949	proliferative
CHCHD10	903.889	2.25825	0.771134	2.92849	0.00340616	0.0327698	1.48453	proliferative
SCARB1	9427.75	2.26012	0.433416	5.21465	1.8416e-07	6.12062e-06	5.2132	proliferative
ARNT2	2820.85	2.26501	0.776744	2.91603	0.00354519	0.0337676	1.4715	proliferative
TBC1D14	4031.85	2.27686	0.665477	3.4214	0.000623007	0.00801654	2.09601	proliferative
EN2	615.393	2.2774	0.575354	3.95827	7.54956e-05	0.00129258	2.88854	proliferative
QDPR	3196.64	2.28204	0.542771	4.20443	2.61737e-05	0.000522213	3.28215	proliferative
AK9	224.498	2.29001	0.818869	2.79655	0.00516514	0.0454371	1.34259	proliferative
IGSF8	6511.65	2.29075	0.43356	5.28358	1.26683e-07	4.41085e-06	5.35548	proliferative
RGS20	830.545	2.29248	0.667193	3.43601	0.000590347	0.00765972	2.11579	proliferative
KAZN	1869.15	2.29468	0.56472	4.0634	4.83623e-05	0.000886469	3.05234	proliferative
DSTYK	6487.02	2.29945	0.480988	4.78068	1.74701e-06	4.69013e-05	4.32882	proliferative
PODXL2	3515.23	2.30002	0.759471	3.02845	0.0024581	0.0252098	1.59843	proliferative
DFNB31	1888.27	2.32453	0.503429	4.61739	3.88594e-06	9.64117e-05	4.01587	proliferative
ZBED3-AS1	141.771	2.33232	0.74151	3.14536	0.00165882	0.0182148	1.73958	proliferative
KIAA0930	6161.38	2.33805	0.548891	4.25959	2.04798e-05	0.000420766	3.37596	proliferative
FNIP2	2734.02	2.34476	0.626734	3.74123	0.000183122	0.00279977	2.55288	proliferative
GK	1150.3	2.35444	0.728941	3.22995	0.00123812	0.0143162	1.84417	proliferative
TPCN2	3155.28	2.35826	0.754438	3.12585	0.0017729	0.0192632	1.71527	proliferative
ANKRD44	728.534	2.36478	0.446141	5.30051	1.15478e-07	4.06626e-06	5.39081	proliferative
KREMEN2	282.892	2.3709	0.850584	2.78738	0.00531357	0.0464262	1.33324	proliferative
PLEKHG3	1360.95	2.37122	0.48681	4.87094	1.11068e-06	3.08853e-05	4.51025	proliferative
OSTM1	6313.6	2.37277	0.448925	5.28544	1.25401e-07	4.37846e-06	5.35868	proliferative
ATP11A	4960.46	2.38414	0.470401	5.06831	4.01359e-07	1.22637e-05	4.91138	proliferative
FAXDC2	563.223	2.38472	0.58126	4.10268	4.08387e-05	0.000764583	3.11658	proliferative
NHSL1	2343.92	2.38843	0.573802	4.16246	3.14838e-05	0.00061532	3.2109	proliferative
MFAP3L	922.687	2.39683	0.598559	4.00434	6.21912e-05	0.00109032	2.96245	proliferative
TCFL5	3085.61	2.40203	0.786069	3.05575	0.00224498	0.02343	1.63023	proliferative
ITPK1	4652.95	2.40798	0.651626	3.69534	0.000219594	0.00330055	2.48141	proliferative
CHKA	1239.83	2.40903	0.628836	3.83093	0.000127659	0.00205279	2.68766	proliferative
TRIB1	2690.25	2.42286	0.53906	4.4946	6.97012e-06	0.000161941	3.79064	proliferative
TRIB2	10525	2.43176	0.53633	4.53407	5.7858e-06	0.000137509	3.86167	proliferative
PIK3C2B	1349.79	2.4364	0.847606	2.87444	0.0040474	0.0374324	1.42675	proliferative
MYH10	10401.1	2.44324	0.498856	4.89769	9.69694e-07	2.75237e-05	4.56029	proliferative
SLC25A16	997.859	2.45078	0.740304	3.3105	0.000931281	0.0112605	1.94844	proliferative
CTD-3065J16.9	156.856	2.4515	0.716498	3.4215	0.000622764	0.00801654	2.09601	proliferative
MAP3K1	1531.16	2.45225	0.680291	3.6047	0.000312511	0.00445984	2.35068	proliferative
GPNMB	47123.5	2.45317	0.460645	5.32551	1.00668e-07	3.6375e-06	5.4392	proliferative
IGSF3	6400.87	2.46032	0.602115	4.08614	4.38612e-05	0.000816159	3.08823	proliferative
HSPA12A	1100.18	2.46064	0.737241	3.33763	0.000844963	0.0103989	1.98301	proliferative
ADAM11	352.74	2.50393	0.856717	2.9227	0.00347006	0.0332559	1.47813	proliferative
MARCKSL1	9002.57	2.5069	0.665801	3.76524	0.000166386	0.002582	2.58804	proliferative
TATDN2P2	281.958	2.5228	0.692929	3.64078	0.000271811	0.00394697	2.40374	proliferative
SOX5	672.524	2.53146	0.68996	3.66899	0.000243509	0.00358628	2.44536	proliferative
C1orf198	3563.7	2.53931	0.729975	3.47862	0.000503999	0.00671459	2.17298	proliferative
ARSG	906.245	2.55031	0.483384	5.27596	1.32064e-07	4.55989e-06	5.34105	proliferative
FMN1	11206.7	2.559	0.504123	5.07615	3.85169e-07	1.18506e-05	4.92626	proliferative
RP11-356I2.4	138.196	2.5603	0.918633	2.78707	0.00531865	0.0464262	1.33324	proliferative
FAHD2CP	197.504	2.56835	0.899005	2.85688	0.00427826	0.0390853	1.40799	proliferative
ACSL1	5744.15	2.56906	0.742517	3.45994	0.000540297	0.00711429	2.14787	proliferative
GS1-358P8.4	451.627	2.57132	0.574189	4.47818	7.52807e-06	0.000172965	3.76204	proliferative
GPRC5B	4652.9	2.57138	0.737294	3.48759	0.000487404	0.00650744	2.18659	proliferative
LYST	9552.98	2.57364	0.736745	3.49325	0.000477173	0.0063777	2.19534	proliferative
SCD	18220.8	2.58108	0.466463	5.5333	3.14267e-08	1.23618e-06	5.90792	proliferative
SLC18B1	1225.5	2.59374	0.576654	4.49792	6.86225e-06	0.000160033	3.79579	proliferative
LINC00473	1794.11	2.59394	0.658507	3.93913	8.17782e-05	0.00138866	2.8574	proliferative
CCDC78	664.796	2.59978	0.795022	3.27007	0.00107522	0.0126562	1.8977	proliferative
SLC5A4	302.547	2.60854	0.653637	3.99082	6.5846e-05	0.00115115	2.93887	proliferative
TPPP	419.974	2.61877	0.786465	3.32979	0.0008691	0.0106538	1.9725	proliferative
LINC00920	465.59	2.61952	0.660762	3.9644	7.35822e-05	0.0012633	2.89849	proliferative
SMPDL3A	478.891	2.6206	0.777452	3.37076	0.000749608	0.00936445	2.02852	proliferative
FRMD3	279.544	2.62632	0.921632	2.84964	0.00437685	0.0396533	1.40172	proliferative
SIRPA	8228.09	2.63611	0.59494	4.43089	9.38445e-06	0.000210178	3.67741	proliferative
TMEM170B	413.041	2.63711	0.746498	3.53265	0.000411416	0.00562586	2.24981	proliferative
NXN	337.869	2.64696	0.939137	2.8185	0.00482485	0.0429298	1.36724	proliferative
HPS4	9584.97	2.65547	0.51648	5.14147	2.726e-07	8.77829e-06	5.05659	proliferative
TDRD3	2896.85	2.6555	0.667108	3.98062	6.87364e-05	0.00118996	2.92447	proliferative
GPR56	14011	2.65612	0.852912	3.11418	0.00184456	0.0198462	1.70232	proliferative
CTA-217C2.1	603.977	2.65639	0.680226	3.90516	9.41615e-05	0.00156894	2.80439	proliferative
CRYL1	1589.41	2.65831	0.775118	3.42956	0.000604565	0.00781158	2.10726	proliferative
MICAL1	10382.5	2.6609	0.697808	3.81323	0.000137165	0.00218585	2.66038	proliferative
KIF1A	23.7111	2.66131	0.854883	3.11308	0.00185149	0.0198739	1.70172	proliferative
CLCN5	1490.82	2.67941	0.52858	5.06906	3.99785e-07	1.22637e-05	4.91138	proliferative
RHPN1	619.695	2.68165	0.899689	2.98064	0.00287651	0.0287651	1.54113	proliferative
LEF1	1613.09	2.69736	0.5239	5.14862	2.62416e-07	8.4723e-06	5.072	proliferative
RAB27A	5294.54	2.7	0.726758	3.71512	0.000203105	0.00307502	2.51215	proliferative
RNF144B	906.532	2.70708	0.67124	4.03296	5.50789e-05	0.0009865	3.0059	proliferative
LA16c-390E6.4	187.373	2.71526	0.645937	4.20359	2.62716e-05	0.000523326	3.28123	proliferative
ADARB1	1281.81	2.717	0.655196	4.14685	3.3708e-05	0.000648593	3.18803	proliferative
SEMA6D	1426.66	2.7321	0.925359	2.95248	0.00315233	0.0307509	1.51214	proliferative
CHST11	4526.38	2.7445	0.602219	4.55731	5.18128e-06	0.000125189	3.90244	proliferative
DNAJC12	284.61	2.75568	0.94726	2.90911	0.00362458	0.0343395	1.46421	proliferative
REEP6	503.568	2.7557	0.806186	3.41819	0.000630386	0.00808638	2.09225	proliferative
CDK18	706.635	2.75804	0.930092	2.96534	0.00302345	0.0297558	1.52643	proliferative
GPR19	295.177	2.77001	0.681901	4.06219	4.86154e-05	0.000887356	3.0519	proliferative
PDGFD	252.561	2.7716	0.832675	3.32854	0.000873009	0.0106911	1.97098	proliferative
FN3K	1115.4	2.78071	0.987266	2.81658	0.00485384	0.0430952	1.36557	proliferative
RTN4R	699.577	2.78524	0.869994	3.20145	0.00136739	0.0155362	1.80865	proliferative
SCAMP5	661.488	2.79485	0.962885	2.90257	0.0037011	0.0349314	1.45678	proliferative
C10orf11	448.794	2.80423	0.8801	3.18626	0.00144125	0.0161487	1.79186	proliferative
ZFYVE16	10775.4	2.80852	0.61559	4.56231	5.05927e-06	0.000122586	3.91156	proliferative
HMG20B	16154.4	2.80969	0.664306	4.22951	2.34199e-05	0.000471815	3.32623	proliferative
FAM149A	311.6	2.81208	1.00892	2.78721	0.00531638	0.0464262	1.33324	proliferative
SHC4	1208.05	2.82252	0.936695	3.01327	0.00258448	0.0264592	1.57742	proliferative
FAM222A	472.045	2.82666	0.912824	3.09661	0.00195749	0.0208496	1.6809	proliferative
SLC1A4	21158.5	2.85751	0.685051	4.17123	3.0296e-05	0.000593975	3.22623	proliferative
STX7	5964.28	2.8694	0.473831	6.05574	1.39777e-09	7.4568e-08	7.12745	proliferative
CUBN	414.026	2.87086	0.91147	3.1497	0.00163437	0.018042	1.74372	proliferative
HAGHL	1439.68	2.88257	0.512023	5.62977	1.80448e-08	7.47658e-07	6.1263	proliferative
TSPAN33	578.442	2.883	0.768461	3.75166	0.00017567	0.00269577	2.56932	proliferative
NEDD9	1836.33	2.88358	0.87603	3.29165	0.000996026	0.0119044	1.92429	proliferative
PLA2G6	1784.58	2.88362	0.573447	5.02857	4.94157e-07	1.47653e-05	4.83076	proliferative
CGN	262.932	2.91315	0.947166	3.07565	0.00210043	0.0221585	1.65446	proliferative
FAM69B	532.989	2.91373	0.58468	4.98346	6.24574e-07	1.84405e-05	4.73423	proliferative
ACACB	695.409	2.92254	0.77246	3.78342	0.000154691	0.00242778	2.61479	proliferative
TRIM2	4625.28	2.92327	0.734599	3.97941	6.90879e-05	0.00119438	2.92286	proliferative
RP11-1055B8.4	239.164	2.93547	0.715505	4.10266	4.08434e-05	0.000764583	3.11658	proliferative
PRKD3	15451.4	2.93814	0.819317	3.58608	0.000335685	0.00470944	2.32703	proliferative
RGS10	1292.57	2.94228	0.72245	4.07265	4.64815e-05	0.000858492	3.06626	proliferative
C21orf91	2493.59	2.96	0.940125	3.14852	0.001641	0.018083	1.74273	proliferative
HSD17B14	926.447	2.97897	0.959653	3.10422	0.00190782	0.0204081	1.6902	proliferative
TBC1D16	29645.9	2.97924	0.675924	4.40765	1.04496e-05	0.000232359	3.63384	proliferative
DGCR6	456.311	2.9802	0.672852	4.42921	9.45772e-06	0.000211438	3.67482	proliferative
FCRLA	1515.85	2.99085	1.00515	2.97553	0.0029248	0.0290609	1.53669	proliferative
WDR91	3797.02	2.99266	0.684761	4.37037	1.24037e-05	0.000270015	3.56861	proliferative
GDPD5	1689.96	3.0076	0.835219	3.60097	0.000317036	0.00450372	2.34643	proliferative
SLC22A23	486.073	3.01909	0.87014	3.46966	0.000521112	0.00690557	2.1608	proliferative
RP11-3L8.3	194.992	3.03899	0.975913	3.114	0.00184572	0.0198462	1.70232	proliferative
PDZRN3	1655.97	3.05094	0.929687	3.28168	0.00103189	0.0122389	1.91226	proliferative
NR4A1	5047.88	3.05613	0.680739	4.48943	7.14127e-06	0.0001653	3.78173	proliferative
PROS1	7219.61	3.06692	0.887405	3.45606	0.00054813	0.00719793	2.14279	proliferative
SS18L1	5963.61	3.07343	1.05237	2.92047	0.00349499	0.0334689	1.47536	proliferative
AP1S2	10984.8	3.08585	0.489248	6.30734	2.8388e-10	1.76431e-08	7.75342	proliferative
TSPAN10	3558.15	3.08886	0.775233	3.98443	6.76422e-05	0.00117593	2.92962	proliferative
BHLHE41	3270.21	3.10184	0.744639	4.16556	3.10583e-05	0.00060796	3.21612	proliferative
CCDC171	1304.06	3.10469	0.944143	3.28837	0.0010077	0.0120199	1.9201	proliferative
IL17D	722.473	3.11028	0.632988	4.91364	8.94005e-07	2.56639e-05	4.59068	proliferative
PDK4	1586.8	3.1273	0.734806	4.25596	2.08155e-05	0.000426826	3.36975	proliferative
C2orf88	224.534	3.14755	1.08348	2.90502	0.00367227	0.0347649	1.45886	proliferative
PRR5	340.811	3.15874	0.734024	4.30332	1.6826e-05	0.000356299	3.44819	proliferative
CDK2	14152	3.16207	0.515557	6.13331	8.60668e-10	4.88498e-08	7.31114	proliferative
CTSH	3433.76	3.1664	1.11656	2.83586	0.00457029	0.0411055	1.3861	proliferative
MREG	897.866	3.16797	0.698831	4.53324	5.80867e-06	0.00013779	3.86078	proliferative
FAM124A	348.199	3.17412	0.780606	4.06622	4.7781e-05	0.000878158	3.05643	proliferative
RP11-558F24.4	235.147	3.18142	0.511306	6.22214	4.90406e-10	2.97354e-08	7.52673	proliferative
ASAH1	22123.1	3.20188	0.520737	6.14874	7.80996e-10	4.47363e-08	7.34934	proliferative
HEY2	248.872	3.20235	0.931911	3.43632	0.000589667	0.00765889	2.11583	proliferative
SDC3	19013.7	3.20274	0.477967	6.70075	2.07353e-11	1.76534e-09	8.75317	proliferative
RAP1GAP	1407.92	3.2098	1.10019	2.9175	0.00352851	0.0336603	1.47288	proliferative
CAPG	1953.66	3.21044	0.664317	4.83269	1.34701e-06	3.7125e-05	4.43033	proliferative
RAB6B	2622.31	3.2157	1.02108	3.14932	0.00163649	0.0180493	1.74354	proliferative
SORT1	10991.8	3.21753	0.480879	6.69094	2.21742e-11	1.84984e-09	8.73287	proliferative
MXI1	4697.48	3.22693	0.501038	6.44049	1.19089e-10	8.13341e-09	8.08973	proliferative
PCSK9	10.6365	3.22838	1.14053	2.83059	0.0046462	0.0416683	1.38019	proliferative
ST3GAL4	9317.59	3.22944	0.568223	5.6834	1.32045e-08	5.60177e-07	6.25167	proliferative
APOC1	393.108	3.23254	1.1622	2.78139	0.00541268	0.0471108	1.32688	proliferative
ADAMTS17	258.212	3.23469	1.1326	2.85598	0.00429044	0.0390973	1.40785	proliferative
EPHA5	443.226	3.23837	1.02587	3.15671	0.00159559	0.0176609	1.75299	proliferative
HEY1	2536.33	3.24689	0.810723	4.00493	6.20356e-05	0.00108913	2.96292	proliferative
SLC12A7	3817.27	3.25061	1.11642	2.91163	0.00359548	0.0341159	1.46704	proliferative
SH3TC1	1493.32	3.27343	0.859072	3.81042	0.000138728	0.00220793	2.65601	proliferative
PAG1	3587.23	3.28701	0.553097	5.94291	2.80008e-09	1.34382e-07	6.87166	proliferative
RAB38	5386.43	3.29159	0.622133	5.29082	1.21772e-07	4.27576e-06	5.36899	proliferative
RP11-1055B8.2	44.5816	3.31088	1.10488	2.99659	0.0027302	0.0275458	1.55994	proliferative
SCIN	181.383	3.31723	0.83575	3.96916	7.21262e-05	0.00124173	2.90597	proliferative
LINC00340	642.057	3.31968	1.02844	3.22788	0.00124712	0.0143788	1.84228	proliferative
GAB2	4583.74	3.32462	0.448923	7.40578	1.30385e-13	1.76162e-11	10.7541	proliferative
CES3	139.953	3.35067	1.2115	2.76572	0.0056798	0.0489258	1.31046	proliferative
DUSP15	147.732	3.35782	1.0101	3.32425	0.000886581	0.0108147	1.96598	proliferative
CYP27A1	3630.25	3.35862	0.378796	8.86656	7.54422e-19	2.08388e-16	15.6811	proliferative
ATRNL1	279.647	3.36744	1.15605	2.91289	0.00358096	0.0340301	1.46814	proliferative
FAXC	961.984	3.37152	0.79328	4.25011	2.13669e-05	0.000435458	3.36105	proliferative
HES6	2615.19	3.37793	0.914526	3.69364	0.000221064	0.00331463	2.47956	proliferative
KLF15	547.21	3.37883	0.846431	3.99185	6.55602e-05	0.00114776	2.94015	proliferative
DGCR5	248.254	3.37955	1.17806	2.86875	0.00412102	0.0380002	1.42021	proliferative
AC005786.5	25.7215	3.38053	1.211	2.79152	0.00524615	0.0459223	1.33798	proliferative
INPP5F	5450.05	3.38307	0.771962	4.38243	1.17365e-05	0.000257292	3.58957	proliferative
SGK1	12487.8	3.38321	0.499632	6.77141	1.27537e-11	1.15715e-09	8.93661	proliferative
NPAS1	489.034	3.40259	1.05906	3.21283	0.00131433	0.0150296	1.82305	proliferative
CYGB	5450.26	3.40473	1.04361	3.26245	0.00110455	0.0129524	1.88765	proliferative
PIR	3981.2	3.40803	0.619687	5.4996	3.80647e-08	1.47397e-06	5.83151	proliferative
CERS1	245.944	3.41062	0.981397	3.47527	0.000510332	0.00678441	2.16849	proliferative
AATK	592.673	3.4116	0.959776	3.55458	0.000378584	0.00524031	2.28064	proliferative
SESN3	779.507	3.41469	0.832408	4.10218	4.09271e-05	0.000764999	3.11634	proliferative
CDK5R1	2175.65	3.41906	0.619251	5.52128	3.36533e-08	1.31959e-06	5.87956	proliferative
SCUBE2	198.945	3.42421	1.03314	3.31438	0.000918459	0.011138	1.95319	proliferative
SLC17A9	38.9462	3.42797	1.00707	3.4039	0.0006643	0.00842576	2.07439	proliferative
SLC16A10	183.586	3.42844	0.799516	4.28814	1.80174e-05	0.000377031	3.42362	proliferative
TMTC2	3269.73	3.44711	0.805731	4.27824	1.88381e-05	0.000391568	3.40719	proliferative
KIAA1598	3855.15	3.45628	0.673416	5.13247	2.85968e-07	9.10295e-06	5.04082	proliferative
RASSF2	509.727	3.45954	1.01735	3.40055	0.000672508	0.00847797	2.07171	proliferative
MAST1	347.588	3.46333	1.05326	3.28821	0.00100825	0.0120199	1.9201	proliferative
RP11-80F22.9	129.135	3.46381	0.836389	4.14139	3.45207e-05	0.000660142	3.18036	proliferative
TBC1D7	5579.12	3.47435	0.572771	6.06586	1.31253e-09	7.09338e-08	7.14915	proliferative
PRKCH	618.48	3.48063	0.736483	4.72602	2.28959e-06	6.00413e-05	4.22155	proliferative
PDE3B	885.823	3.49418	0.693714	5.03692	4.73085e-07	1.42729e-05	4.84549	proliferative
C19orf71	2525.71	3.5001	0.771011	4.53963	5.63542e-06	0.000134708	3.87061	proliferative
SLAIN1	620.466	3.5106	0.9672	3.62965	0.000283805	0.0040972	2.38751	proliferative
GJA3	919.948	3.51963	0.983556	3.57847	0.000345609	0.0048323	2.31585	proliferative
FAM53B	4590.45	3.52527	0.734886	4.79703	1.61035e-06	4.34199e-05	4.36231	proliferative
RAB11FIP4	1271.62	3.52687	0.716522	4.92221	8.55719e-07	2.46789e-05	4.60767	proliferative
BAI1	140.04	3.52765	1.19153	2.9606	0.00307045	0.0301229	1.5211	proliferative
C11orf96	411.787	3.52947	0.838049	4.21154	2.53638e-05	0.000506869	3.2951	proliferative
SLC27A3	2973.78	3.53559	0.868313	4.07179	4.66531e-05	0.000860383	3.06531	proliferative
FGF13	316.352	3.53721	1.02737	3.44299	0.000575323	0.00749608	2.12517	proliferative
BRSK2	166.562	3.55469	1.00394	3.54073	0.000399018	0.0054865	2.2607	proliferative
EGLN3	179.205	3.59621	1.07714	3.33868	0.000841788	0.0103701	1.98422	proliferative
GNAL	1116.84	3.61074	1.25143	2.88529	0.00391054	0.0363288	1.43975	proliferative
CABLES1	4889.06	3.61323	0.498208	7.25245	4.09286e-13	5.08743e-11	10.2935	proliferative
GPR137B	3759.99	3.62129	0.582475	6.21707	5.06518e-10	3.05632e-08	7.5148	proliferative
CXADR	312.045	3.62407	1.12282	3.22764	0.00124817	0.0143788	1.84228	proliferative
SHC2	369.591	3.6277	1.25965	2.87992	0.00397772	0.0368703	1.43332	proliferative
ST6GALNAC1	14.1064	3.63421	1.0931	3.32466	0.000885249	0.0108091	1.96621	proliferative
FBXL16	200.571	3.63977	0.696095	5.22884	1.70577e-07	5.71502e-06	5.24298	proliferative
Z83851.1	99.7838	3.64199	1.27182	2.8636	0.00418855	0.0384233	1.4154	proliferative
ASRGL1	474.763	3.64251	1.19263	3.05419	0.00225672	0.0235131	1.62869	proliferative
TNFRSF19	6295.94	3.64322	0.856088	4.25566	2.08434e-05	0.000426826	3.36975	proliferative
CEACAM1	930.144	3.65503	0.950838	3.84401	0.000121038	0.00197183	2.70513	proliferative
SORL1	1880.17	3.66233	1.32297	2.76825	0.00563578	0.0487493	1.31203	proliferative
ANKRD6	490.428	3.66399	0.747244	4.90334	9.42185e-07	2.69227e-05	4.56988	proliferative
ISG20	1062.99	3.66863	0.912466	4.02056	5.80589e-05	0.00102802	2.988	proliferative
RIMS4	67.4795	3.67066	1.13095	3.24565	0.00117184	0.0136513	1.86483	proliferative
MYOM2	54.1361	3.68883	1.16308	3.17162	0.00151594	0.0169148	1.77173	proliferative
LAD1	25.8555	3.68976	1.25919	2.93027	0.00338671	0.0326079	1.48668	proliferative
ADRBK2	1066.15	3.7047	0.947712	3.9091	9.2641e-05	0.00154567	2.81088	proliferative
LZTS1	7362.66	3.7061	0.585577	6.32898	2.46785e-10	1.55713e-08	7.80768	proliferative
RNF125	803.19	3.70898	0.781964	4.74316	2.10412e-06	5.55292e-05	4.25548	proliferative
TMEM255A	1053.4	3.71001	1.21314	3.05819	0.0022268	0.0232793	1.63303	proliferative
TRPM8	434.268	3.71082	1.1235	3.30292	0.000956829	0.0114912	1.93963	proliferative
FAM20A	202.404	3.72623	0.832882	4.4739	7.6804e-06	0.000175492	3.75574	proliferative
LONRF3	580.128	3.7274	1.05737	3.52516	0.000423235	0.00577476	2.23847	proliferative
PPM1H	1383	3.72884	0.651033	5.72757	1.01881e-08	4.36682e-07	6.35983	proliferative
SPTBN2	3177.55	3.7314	1.16504	3.20281	0.00136093	0.0154912	1.80991	proliferative
TEX41	1112	3.74994	0.740665	5.06294	4.12839e-07	1.25467e-05	4.90147	proliferative
ST6GAL1	2854.94	3.76357	1.07265	3.50867	0.00045035	0.00609125	2.21529	proliferative
POU3F3	42.242	3.76965	1.34937	2.79364	0.00521186	0.0457244	1.33985	proliferative
ADAM23	1902.97	3.77079	0.596834	6.31798	2.64998e-10	1.65524e-08	7.78114	proliferative
ANO4	412.65	3.77147	1.28217	2.94149	0.00326641	0.0317199	1.49867	proliferative
MFSD12	43041.2	3.78633	0.727334	5.20576	1.93201e-07	6.38694e-06	5.19471	proliferative
RP11-390P2.4	1466.65	3.79388	0.711463	5.3325	9.68707e-08	3.5105e-06	5.45463	proliferative
ST6GALNAC2	2205.67	3.80786	0.629659	6.04749	1.47122e-09	7.74882e-08	7.11076	proliferative
RP11-137H2.6	258.549	3.81212	1.01536	3.75444	0.000173731	0.00266932	2.5736	proliferative
OLFM2	532.254	3.8201	1.307	2.9228	0.00346901	0.0332559	1.47813	proliferative
TMCC2	1779.44	3.82118	0.458256	8.33853	7.52214e-17	1.64036e-14	13.7851	proliferative
GREB1	5042.18	3.83484	0.741974	5.16843	2.36073e-07	7.70181e-06	5.11341	proliferative
TTC39A	359.829	3.83844	0.387831	9.89719	4.28133e-23	2.0468e-20	19.6889	proliferative
FAM213A	3352.08	3.84792	0.765154	5.02895	4.93163e-07	1.47653e-05	4.83076	proliferative
KCNS1	74.9107	3.8543	1.11056	3.47058	0.000519329	0.00688929	2.16183	proliferative
TNFRSF14	10894.5	3.85766	0.577832	6.67609	2.45397e-11	2.03352e-09	8.69175	proliferative
STXBP6	789.215	3.87196	1.04448	3.70706	0.000209679	0.00316684	2.49937	proliferative
ITGA7	7321.27	3.89728	1.05636	3.68934	0.000224833	0.00336708	2.47275	proliferative
ALDH1A1	233.913	3.90225	1.18942	3.28079	0.00103515	0.0122542	1.91171	proliferative
ZNF704	2724.69	3.91616	0.700098	5.59373	2.22242e-08	9.05726e-07	6.043	proliferative
BAMBI	6352.02	3.92602	0.666428	5.89114	3.83529e-09	1.80578e-07	6.74333	proliferative
PGBD5	391.056	3.92701	1.3202	2.97455	0.00293415	0.0291074	1.536	proliferative
PRKCZ	290.029	3.94653	1.03808	3.80174	0.000143681	0.0022751	2.643	proliferative
IL6R	2905.17	3.94666	0.73928	5.33852	9.3709e-08	3.40586e-06	5.46777	proliferative
PLCL1	177.971	3.95212	1.36757	2.88989	0.00385375	0.036098	1.44252	proliferative
EGR3	1247.45	3.95591	1.07879	3.66697	0.000245439	0.00361042	2.44244	proliferative
ITPKB	9310.89	3.95634	0.529126	7.47713	7.5966e-14	1.07302e-11	10.9694	proliferative
NAT16	355.258	3.96533	1.16288	3.40994	0.000649781	0.0083009	2.08087	proliferative
LRRC4	75.9939	3.97675	1.25326	3.17312	0.0015081	0.0168425	1.77359	proliferative
STOX2	249.158	3.99668	1.11593	3.58149	0.000341635	0.00478752	2.31989	proliferative
OGDHL	444.634	4.00722	1.28706	3.11346	0.00184909	0.0198653	1.7019	proliferative
PIK3AP1	76.4751	4.00756	1.11433	3.59638	0.000322671	0.00455772	2.34125	proliferative
PNLIPRP3	31.3722	4.02136	1.42064	2.83067	0.0046451	0.0416683	1.38019	proliferative
CNTN3	45.2698	4.02255	1.05058	3.82887	0.000128732	0.00206653	2.68476	proliferative
BAAT	64.8668	4.03001	1.03614	3.88944	0.000100477	0.00166523	2.77853	proliferative
COL25A1	128.933	4.03079	1.19709	3.36716	0.000759476	0.00944097	2.02498	proliferative
CELF2	3132.49	4.04868	0.608258	6.65618	2.8103e-11	2.28314e-09	8.64147	proliferative
RASIP1	283.11	4.05183	0.949333	4.26808	1.97159e-05	0.000406415	3.39103	proliferative
TMEM229B	1911.52	4.05191	0.876389	4.62342	3.77463e-06	9.44037e-05	4.02501	proliferative
PLEKHG1	682.534	4.06094	1.22833	3.30606	0.000946177	0.0114074	1.94282	proliferative
PKNOX2	837.143	4.06602	1.16213	3.49876	0.000467434	0.00627452	2.20242	proliferative
KRTAP19-1	376.203	4.0665	1.21664	3.34239	0.00083059	0.0102423	1.9896	proliferative
SLC7A4	265.606	4.07397	1.30244	3.12794	0.00176036	0.0191605	1.71759	proliferative
SLC24A4	49.0513	4.0885	1.27536	3.20576	0.00134707	0.0153756	1.81317	proliferative
ASB4	402.664	4.08958	0.924125	4.42535	9.6286e-06	0.000214872	3.66782	proliferative
ST3GAL6-AS1	166.887	4.09096	0.802383	5.09852	3.42327e-07	1.06913e-05	4.97097	proliferative
EFR3B	599.732	4.09847	0.701957	5.83863	5.26329e-09	2.42085e-07	6.61603	proliferative
NKAIN1	123.444	4.10619	1.20686	3.40237	0.000668037	0.00845591	2.07284	proliferative
CASKIN1	155.054	4.1083	1.11162	3.69577	0.00021922	0.00329892	2.48163	proliferative
LDLRAD4	139.145	4.11309	1.38569	2.96826	0.00299487	0.0295647	1.52923	proliferative
WNK2	749.554	4.1175	1.20787	3.40889	0.000652278	0.00831012	2.08039	proliferative
TKTL1	146.821	4.13806	1.31129	3.15573	0.00160098	0.0176891	1.75229	proliferative
RAB17	2770.32	4.13991	0.822341	5.0343	4.7961e-07	1.43999e-05	4.84164	proliferative
KNDC1	63.9812	4.13995	1.38532	2.98844	0.0028041	0.0281998	1.54975	proliferative
TESK2	1111.99	4.1409	0.646104	6.40903	1.46445e-10	9.78665e-09	8.00937	proliferative
CHN2	229.069	4.14605	1.26372	3.28082	0.00103504	0.0122542	1.91171	proliferative
SLC7A8	6128.79	4.15214	0.999186	4.15552	3.24543e-05	0.000632182	3.19916	proliferative
FGD4	1241.82	4.15339	0.604649	6.86909	6.4613e-12	6.178e-10	9.20915	proliferative
CRTAC1	709.871	4.17385	1.062	3.93019	8.48776e-05	0.00143427	2.84337	proliferative
PPARGC1A	1679.74	4.17811	1.16681	3.58079	0.000342558	0.00479505	2.31921	proliferative
RP11-527H14.2	733.609	4.17942	1.16916	3.57473	0.000350587	0.00489639	2.31012	proliferative
FAM134B	729.837	4.18015	0.797195	5.24357	1.57496e-07	5.33426e-06	5.27293	proliferative
RASEF	870.216	4.18106	1.0752	3.88863	0.00010081	0.00166577	2.77839	proliferative
ACAN	47.8609	4.18893	0.950819	4.4056	1.05491e-05	0.000234153	3.6305	proliferative
CHST6	362.734	4.19934	0.726877	5.77724	7.59348e-09	3.35897e-07	6.47379	proliferative
TFCP2L1	103.175	4.20217	0.90383	4.64929	3.33083e-06	8.44943e-05	4.07317	proliferative
HMCN1	9919.25	4.21078	1.073	3.9243	8.69837e-05	0.00145912	2.83591	proliferative
RP3-395M20.8	403.751	4.23649	0.711792	5.95186	2.65112e-09	1.28722e-07	6.89035	proliferative
PNMAL1	1075.57	4.24276	1.28032	3.31383	0.000920273	0.0111491	1.95276	proliferative
RP3-527G5.1	21.5487	4.24463	1.03039	4.11943	3.79815e-05	0.000717528	3.14416	proliferative
PIP5K1B	39.5281	4.25599	1.41928	2.9987	0.00271133	0.0273999	1.56225	proliferative
IL12RB2	831.948	4.2649	0.987944	4.31695	1.58199e-05	0.000337292	3.47199	proliferative
TENM1	76.7337	4.26827	1.40831	3.03077	0.00243931	0.0250791	1.60069	proliferative
RPS6KA2	4571.45	4.27665	1.02938	4.15458	3.25882e-05	0.00063227	3.1991	proliferative
CECR2	256.297	4.27856	1.10736	3.86377	0.000111651	0.00182609	2.73848	proliferative
VGF	41451	4.29237	1.3448	3.19182	0.00141378	0.0159482	1.79729	proliferative
BCAN	1463.98	4.30158	1.11132	3.87068	0.000108532	0.00177975	2.74964	proliferative
ADCY1	5576.72	4.31754	1.03342	4.17792	2.94188e-05	0.000578104	3.23799	proliferative
RAB3C	96.9902	4.3205	0.992006	4.35531	1.32878e-05	0.000287248	3.54174	proliferative
CLDN14	75.7808	4.33017	0.722065	5.99692	2.01091e-09	1.02863e-07	6.98774	proliferative
RP11-481A20.11	292.12	4.33436	1.0079	4.30038	1.70506e-05	0.000359828	3.44391	proliferative
MERTK	3036.34	4.34227	1.41038	3.07879	0.00207843	0.0219498	1.65857	proliferative
LINC00937	79.6118	4.34847	1.28827	3.37543	0.000737009	0.00922561	2.03501	proliferative
LINC00504	125.574	4.35704	0.489894	8.89385	5.90274e-19	1.66752e-16	15.7779	proliferative
CCL18	23.4087	4.36372	1.01932	4.28101	1.86049e-05	0.000387368	3.41188	proliferative
RXRG	265.409	4.38033	1.2894	3.39718	0.000680841	0.00856564	2.06724	proliferative
PHACTR1	1499.08	4.39233	1.22042	3.59904	0.000319396	0.00452174	2.34469	proliferative
CARD14	287.104	4.39402	0.920276	4.77468	1.79991e-06	4.80104e-05	4.31866	proliferative
QPCT	16252.7	4.39718	1.03407	4.25229	2.11594e-05	0.000432585	3.36393	proliferative
GRASP	513.32	4.39945	0.58635	7.50312	6.23184e-14	8.90365e-12	11.0504	proliferative
DLL3	2474.8	4.401	1.08316	4.06311	4.84242e-05	0.000886469	3.05234	proliferative
PKLR	44.8612	4.40375	1.41185	3.11915	0.00181376	0.0195703	1.7084	proliferative
LRGUK	198.188	4.41829	1.10205	4.00916	6.09347e-05	0.00107131	2.97008	proliferative
C1orf51	191.431	4.42306	1.15546	3.82798	0.0001292	0.00206953	2.68413	proliferative
TEX15	949.646	4.43823	1.10342	4.02226	5.76434e-05	0.00102212	2.9905	proliferative
B4GALNT3	331.78	4.45172	1.16334	3.82667	0.000129887	0.00207785	2.68239	proliferative
KIAA1211	1241.02	4.45334	0.464519	9.58698	9.06975e-22	3.41627e-19	18.4664	proliferative
PELI2	826.539	4.45764	0.725088	6.14772	7.86043e-10	4.48189e-08	7.34854	proliferative
POU3F2	696.408	4.46039	1.08299	4.11859	3.81202e-05	0.000719021	3.14326	proliferative
PRKCB	167.887	4.46434	0.85364	5.22978	1.69716e-07	5.70155e-06	5.24401	proliferative
HCG20	110.085	4.46803	1.21278	3.68413	0.000229481	0.0034202	2.46595	proliferative
RP11-98L5.2	80.7931	4.4732	1.52588	2.93156	0.00337263	0.0325479	1.48748	proliferative
DISC1FP1	65.162	4.47413	1.38197	3.23749	0.00120585	0.013969	1.85484	proliferative
RP11-317M11.1	52.7421	4.47797	1.43754	3.11502	0.00183932	0.0198121	1.70307	proliferative
KBTBD11	306.32	4.47829	1.19764	3.73925	0.000184569	0.00281842	2.54999	proliferative
LAMC3	403.523	4.48314	0.987668	4.53911	5.64909e-06	0.000134776	3.87039	proliferative
RP11-557H15.4	134.364	4.49428	1.091	4.11942	3.79834e-05	0.000717528	3.14416	proliferative
MPZ	513.402	4.50169	1.29456	3.47738	0.000506335	0.00673849	2.17144	proliferative
AC011294.3	156.552	4.50366	1.18929	3.78686	0.000152563	0.00239742	2.62026	proliferative
RENBP	4659.51	4.50559	0.847497	5.31635	1.05871e-07	3.78154e-06	5.42233	proliferative
PRUNE2	3739.61	4.50561	0.978956	4.60246	4.17533e-06	0.000102568	3.98899	proliferative
LAMA1	5675.16	4.51654	0.714611	6.32028	2.61084e-10	1.63903e-08	7.78541	proliferative
B3GAT1	392.57	4.52712	1.2895	3.51076	0.00044682	0.00605008	2.21824	proliferative
TINCR	508.181	4.52858	1.22892	3.68501	0.000228697	0.00341261	2.46691	proliferative
NDN	352.058	4.54283	1.31787	3.4471	0.000566647	0.00739856	2.13085	proliferative
TTYH2	3467.16	4.5528	0.515728	8.82791	1.06651e-18	2.82057e-16	15.5497	proliferative
CTB-151G24.1	194.475	4.57633	1.42982	3.20064	0.00137121	0.0155655	1.80784	proliferative
TC2N	81.7614	4.58555	1.41484	3.24103	0.00119099	0.0138355	1.85901	proliferative
SLC16A6	8510.53	4.59525	0.838462	5.48057	4.23951e-08	1.63149e-06	5.78742	proliferative
RP11-143A12.3	137.178	4.62245	0.837324	5.5205	3.38033e-08	1.3213e-06	5.879	proliferative
LINC00518	1840.16	4.62919	0.887684	5.21491	1.83909e-07	6.12062e-06	5.2132	proliferative
MFI2	10242.1	4.62951	1.07125	4.32158	1.54917e-05	0.000330862	3.48035	proliferative
PRODH	307.144	4.63069	1.22071	3.79345	0.000148571	0.00234359	2.63012	proliferative
GOLGA7B	1659.37	4.63361	0.776072	5.9706	2.36385e-09	1.17531e-07	6.92985	proliferative
POU3F1	767.636	4.64734	1.17664	3.94967	7.82603e-05	0.00133075	2.8759	proliferative
CDH3	1217.26	4.65035	0.242405	19.1842	5.01589e-82	6.23475e-78	77.2052	proliferative
GPM6A	362.378	4.65348	0.342691	13.5792	5.31692e-42	6.00812e-39	38.2213	proliferative
NR4A3	2987.76	4.65781	0.94105	4.94959	7.43707e-07	2.16494e-05	4.66455	proliferative
MAPT	542.632	4.6614	1.03771	4.492	7.05585e-06	0.000163627	3.78614	proliferative
LARGE	1400.62	4.68006	0.495138	9.45204	3.32297e-21	1.21484e-18	17.9155	proliferative
LRP2	113.514	4.68474	1.08988	4.29841	1.72026e-05	0.00036242	3.44079	proliferative
LPL	155.577	4.69651	1.37133	3.42478	0.000615287	0.00794187	2.10008	proliferative
TMPRSS5	174.673	4.69982	0.982034	4.7858	1.70305e-06	4.582e-05	4.33894	proliferative
RLBP1	245.96	4.70518	1.30397	3.60834	0.000308163	0.0044112	2.35544	proliferative
GNG7	1539.3	4.71553	0.76111	6.1956	5.80627e-10	3.46981e-08	7.45969	proliferative
ACP5	1704.42	4.71812	0.810563	5.82079	5.857e-09	2.65703e-07	6.5756	proliferative
RP11-93B14.5	424.737	4.71969	0.987823	4.77787	1.77162e-06	4.74595e-05	4.32368	proliferative
FAM167B	1096.67	4.72474	1.05439	4.48101	7.42905e-06	0.000171006	3.76699	proliferative
EDNRB	7537.28	4.73065	0.794573	5.9537	2.6215e-09	1.27785e-07	6.89352	proliferative
TMC6	4159.86	4.73532	0.889933	5.32098	1.03208e-07	3.70775e-06	5.43089	proliferative
LINC00426	57.8264	4.73535	1.19726	3.95515	7.64861e-05	0.00130594	2.88408	proliferative
CA8	2280.02	4.74425	1.06498	4.45477	8.3983e-06	0.000190147	3.72091	proliferative
MYO16	98.918	4.76541	1.32243	3.60353	0.000313929	0.0044698	2.34971	proliferative
ST3GAL6	3698.78	4.76654	0.74091	6.43336	1.24814e-10	8.4778e-09	8.07172	proliferative
CITED1	647.242	4.76908	1.07607	4.43194	9.33897e-06	0.000209938	3.67791	proliferative
RASGEF1A	41.6394	4.7739	1.22587	3.8943	9.84841e-05	0.00163657	2.78606	proliferative
AC009784.3	64.257	4.77435	1.24219	3.8435	0.00012129	0.00197335	2.7048	proliferative
DAPK1	2206.54	4.77458	0.942064	5.06822	4.01555e-07	1.22637e-05	4.91138	proliferative
KIT	2684.47	4.77615	0.344475	13.865	1.03226e-43	1.2831e-40	39.8917	proliferative
GYG2	3814.11	4.78216	0.517279	9.24484	2.35603e-20	7.915e-18	17.1015	proliferative
PLEKHB1	545.312	4.78326	0.964015	4.96181	6.98389e-07	2.04258e-05	4.68982	proliferative
AP000479.1	83.5828	4.79019	1.46437	3.27117	0.00107105	0.0126191	1.89897	proliferative
TMPRSS13	77.2162	4.80066	1.44529	3.3216	0.000895037	0.0109072	1.96229	proliferative
NUP210	1874.87	4.80949	0.893498	5.38277	7.33491e-08	2.69742e-06	5.56905	proliferative
ALDH1A2	44.7108	4.8162	1.24556	3.8667	0.000110319	0.00180668	2.74312	proliferative
ZNF536	184.693	4.82807	1.31955	3.65888	0.000253318	0.00370877	2.43077	proliferative
FAM19A5	172.844	4.83695	1.41471	3.41904	0.000628428	0.00807793	2.0927	proliferative
RGS1	497.278	4.84624	1.42609	3.39826	0.000678156	0.00854051	2.06852	proliferative
NKX2-5	138.3	4.85298	0.925055	5.24615	1.55309e-07	5.28901e-06	5.27663	proliferative
OPLAH	220.947	4.86435	0.814344	5.97333	2.32458e-09	1.1651e-07	6.93364	proliferative
TSPAN7	145.175	4.8701	1.41957	3.43069	0.000602045	0.00778711	2.10862	proliferative
KDR	477.172	4.88017	1.32609	3.68011	0.000233137	0.00346223	2.46064	proliferative
PLEKHH1	5111.38	4.88704	0.954694	5.11896	3.07227e-07	9.66984e-06	5.01458	proliferative
SBK1	116.522	4.89152	1.11756	4.37696	1.20344e-05	0.000262659	3.58061	proliferative
FAM155B	224.135	4.90416	1.32949	3.68874	0.000225368	0.00337102	2.47224	proliferative
ITGA9	1223.56	4.90621	1.01901	4.81468	1.47433e-06	4.01006e-05	4.39685	proliferative
BEST1	6527.42	4.91262	0.607184	8.09082	5.92628e-16	1.13329e-13	12.9457	proliferative
KCNAB2	9510.13	4.92331	0.756377	6.50906	7.56228e-11	5.31069e-09	8.27485	proliferative
RP11-2E17.1	584.909	4.94409	1.2715	3.88839	0.000100911	0.00166577	2.77839	proliferative
MAGEB2	124.213	4.94675	0.973361	5.08213	3.7322e-07	1.15401e-05	4.93779	proliferative
RP13-735L24.1	266.136	4.94822	1.1809	4.19021	2.78699e-05	0.000549877	3.25973	proliferative
TUBB8P7	65.0643	4.94929	1.35615	3.64952	0.000262728	0.00383569	2.41616	proliferative
CPVL	2121.43	4.95018	1.223	4.04759	5.17481e-05	0.000935592	3.02891	proliferative
DENND1C	69.9616	4.95593	1.37681	3.59956	0.000318752	0.00452007	2.34485	proliferative
MOB3B	728.307	4.95992	1.22464	4.05009	5.1198e-05	0.000929037	3.03197	proliferative
ST8SIA6	264.443	4.98129	1.10816	4.4951	6.95383e-06	0.000161865	3.79085	proliferative
WIPF3	1140.97	4.99599	1.25799	3.97139	7.14544e-05	0.00123358	2.90883	proliferative
PRSS33	89.7128	5.00196	1.42914	3.49997	0.000465309	0.00625274	2.20393	proliferative
CNTN1	219.078	5.04258	1.02959	4.89766	9.69862e-07	2.75237e-05	4.56029	proliferative
CCDC64	377.048	5.05983	0.905807	5.58599	2.32371e-08	9.37784e-07	6.0279	proliferative
APOD	3815.12	5.07506	0.738258	6.87438	6.22605e-12	6.04608e-10	9.21853	proliferative
NRG3	212.317	5.07804	1.39996	3.62727	0.000286435	0.00412559	2.38451	proliferative
RP3-395M20.7	309.673	5.0837	1.20228	4.22839	2.35366e-05	0.000473398	3.32477	proliferative
AC009499.1	526.007	5.09727	1.19966	4.24894	2.14785e-05	0.000436952	3.35957	proliferative
PPP1R14C	227.331	5.12168	1.35127	3.79026	0.00015049	0.00237083	2.6251	proliferative
CAPN3	525.534	5.13451	0.824726	6.22571	4.79383e-10	2.92095e-08	7.53448	proliferative
SOX6	1527.04	5.15014	0.860798	5.98299	2.19082e-09	1.10699e-07	6.95586	proliferative
MBP	9875.17	5.15216	0.748728	6.88121	5.93458e-12	5.80841e-10	9.23594	proliferative
ISM1	769.777	5.16813	1.01685	5.08248	3.72536e-07	1.15401e-05	4.93779	proliferative
MITF	14240.3	5.18827	0.417674	12.4218	1.9898e-35	1.64888e-32	31.7828	proliferative
CACNA1H	1724.73	5.19142	1.18058	4.39735	1.09579e-05	0.000241929	3.61631	proliferative
RP4-718J7.4	211.726	5.19434	1.37314	3.78281	0.000155068	0.00243063	2.61428	proliferative
MGAT4A	580.865	5.19886	0.937346	5.54636	2.91674e-08	1.15462e-06	5.93756	proliferative
CPB2-AS1	121.781	5.20118	0.92965	5.59477	2.20911e-08	9.03264e-07	6.04419	proliferative
LRRC4B	727.499	5.21068	0.875564	5.95122	2.66144e-09	1.28722e-07	6.89035	proliferative
EXTL1	2337.13	5.21713	1.16401	4.48202	7.39386e-06	0.000170511	3.76825	proliferative
SOX8	981.552	5.22881	1.11134	4.70498	2.53896e-06	6.57485e-05	4.18211	proliferative
CRYAB	1101.78	5.24425	0.726911	7.21444	5.41584e-13	6.47297e-11	10.1889	proliferative
ROPN1B	144.97	5.25157	1.07519	4.88433	1.0378e-06	2.93177e-05	4.53287	proliferative
SYT3	69.9561	5.25177	1.27591	4.11608	3.8537e-05	0.000724481	3.13997	proliferative
SGCA	187.709	5.25715	1.027	5.11892	3.07288e-07	9.66984e-06	5.01458	proliferative
NAT8L	2712.52	5.26142	0.743215	7.07927	1.44921e-12	1.5529e-10	9.80886	proliferative
RP11-509E16.1	251.321	5.27281	0.792502	6.65338	2.86447e-11	2.31204e-09	8.63601	proliferative
PMP2	272.458	5.27675	0.783468	6.73511	1.63802e-11	1.41393e-09	8.84957	proliferative
NMRK2	76.8234	5.28901	1.3004	4.06721	4.75787e-05	0.000876153	3.05742	proliferative
AC004988.1	115.068	5.32538	1.15349	4.61675	3.8979e-06	9.65157e-05	4.0154	proliferative
GSTT1	147.248	5.33526	0.57932	9.20954	3.27535e-20	1.04391e-17	16.9813	proliferative
LINC00589	169.639	5.36057	1.3128	4.0833	4.4401e-05	0.00082251	3.08486	proliferative
RP11-189B4.6	296.928	5.36954	1.30964	4.10001	4.13137e-05	0.000771064	3.11291	proliferative
TYRP1	98468.3	5.38245	1.47491	3.64934	0.000262913	0.00383569	2.41616	proliferative
FAM189A2	371.443	5.38325	0.818202	6.57936	4.72486e-11	3.5594e-09	8.44862	proliferative
ALDH3B2	120.741	5.41232	1.39588	3.87735	0.000105602	0.00173399	2.76095	proliferative
RP11-161M6.2	653.513	5.41645	1.1248	4.81546	1.4686e-06	4.01006e-05	4.39685	proliferative
RAB33A	138.222	5.42835	0.59769	9.08221	1.0639e-19	3.22543e-17	16.4914	proliferative
ZDHHC11B	280.307	5.44102	1.05857	5.13997	2.74778e-07	8.82555e-06	5.05426	proliferative
ROBO2	1120.61	5.44219	1.20442	4.51851	6.22765e-06	0.000146609	3.83384	proliferative
SLC35F1	161.852	5.44726	1.26941	4.29116	1.77739e-05	0.000373193	3.42807	proliferative
RRAGD	2290.41	5.44744	0.451889	12.0548	1.82948e-33	1.33767e-30	29.8736	proliferative
LINGO1	980.753	5.45143	0.827036	6.59153	4.35307e-11	3.36836e-09	8.47258	proliferative
RP11-290F20.3	427.848	5.46621	0.892832	6.12232	9.22202e-10	5.18687e-08	7.28509	proliferative
HSPB8	899.157	5.49986	1.18377	4.64604	3.38368e-06	8.56603e-05	4.06722	proliferative
RP11-669N7.2	293.035	5.53398	1.36227	4.06234	4.85836e-05	0.000887356	3.0519	proliferative
RP3-332B22.1	94.1328	5.54614	1.28771	4.30698	1.65502e-05	0.000351056	3.45462	proliferative
CACNA1D	192.161	5.55294	1.38017	4.02337	5.73703e-05	0.00101873	2.99194	proliferative
SAMD5	470.891	5.55395	1.04768	5.30119	1.15048e-07	4.06262e-06	5.39119	proliferative
GFPT2	570.204	5.55453	1.10293	5.03615	4.74989e-07	1.42957e-05	4.8448	proliferative
ITGAX	223.274	5.57629	1.342	4.15521	3.24992e-05	0.000632182	3.19916	proliferative
CPN1	915.655	5.58152	0.987296	5.65334	1.57355e-08	6.60786e-07	6.17994	proliferative
RP11-726G1.1	1585.47	5.59462	1.11516	5.01686	5.25219e-07	1.56183e-05	4.80636	proliferative
MSI1	158.549	5.60956	1.313	4.27234	1.93434e-05	0.000399732	3.39823	proliferative
TNRC6C-AS1	197.224	5.63006	1.07445	5.23994	1.60633e-07	5.42572e-06	5.26554	proliferative
LGI3	1187.65	5.63283	1.19034	4.7321	2.22205e-06	5.83934e-05	4.23364	proliferative
MLIP	395.122	5.63564	1.18812	4.74334	2.10222e-06	5.55292e-05	4.25548	proliferative
TUBB4A	1881.12	5.63634	0.863396	6.5281	6.66079e-11	4.78576e-09	8.32005	proliferative
COBL	266.615	5.64931	1.23093	4.58948	4.44341e-06	0.000108724	3.96368	proliferative
LHFPL3-AS1	7043.38	5.6583	1.37472	4.11598	3.85542e-05	0.000724481	3.13997	proliferative
LINC00488	128.841	5.66646	1.34812	4.20323	2.63137e-05	0.000523326	3.28123	proliferative
RP11-557H15.2	163.525	5.68143	1.29537	4.38595	1.1548e-05	0.000254056	3.59507	proliferative
GALNT3	965.577	5.71398	0.734147	7.78316	7.07344e-15	1.09904e-12	11.959	proliferative
S100B	9728.28	5.73037	1.38579	4.13509	3.54817e-05	0.000677477	3.16911	proliferative
AC002511.1	2012.47	5.73807	1.09844	5.22385	1.75244e-07	5.8556e-06	5.23243	proliferative
SORBS1	5535.76	5.76562	1.00438	5.74049	9.44039e-09	4.08816e-07	6.38847	proliferative
IGF1	214.704	5.78434	1.15183	5.02187	5.11704e-07	1.52529e-05	4.81665	proliferative
ADCY2	943.369	5.79409	1.27145	4.55709	5.18681e-06	0.000125189	3.90244	proliferative
DLGAP1	918.892	5.81438	1.06485	5.46026	4.75429e-08	1.8017e-06	5.74432	proliferative
SFTPC	112.688	5.81463	1.26305	4.60363	4.1519e-06	0.000102194	3.99057	proliferative
HILS1	293.192	5.82271	1.03133	5.64582	1.64393e-08	6.88014e-07	6.1624	proliferative
PLXNC1	9398.68	5.83791	0.814299	7.16925	7.54088e-13	8.7601e-11	10.0575	proliferative
MYH14	2090.85	5.86959	0.916396	6.40508	1.50288e-10	9.98972e-09	8.00045	proliferative
AC145110.1	114.2	5.8901	1.24234	4.74114	2.12517e-06	5.59658e-05	4.25208	proliferative
PLA1A	419.565	5.89101	0.741883	7.94062	2.01175e-15	3.52198e-13	12.4532	proliferative
GLB1L2	829.334	5.91078	1.25938	4.69339	2.68714e-06	6.94409e-05	4.15838	proliferative
CHL1	2106.6	5.91224	1.46195	4.04407	5.25303e-05	0.000946307	3.02397	proliferative
GAPDHS	224.197	5.93346	1.23066	4.82138	1.42569e-06	3.90339e-05	4.40856	proliferative
CTNNA2	269.844	5.94498	1.29289	4.59822	4.26113e-06	0.000104469	3.98101	proliferative
RP11-599J14.2	1224.63	5.97611	1.14993	5.19693	2.02603e-07	6.66232e-06	5.17637	proliferative
SHE	94.6544	5.99691	1.1058	5.42313	5.8563e-08	2.19921e-06	5.65773	proliferative
CTD-2207A17.1	113.278	6.06038	1.17442	5.16032	2.46529e-07	8.02187e-06	5.09572	proliferative
RP11-1055B8.3	1728.92	6.07024	0.627836	9.6685	4.10351e-22	1.75885e-19	18.7548	proliferative
RP11-104E19.1	172.586	6.08811	1.17174	5.19577	2.0387e-07	6.6863e-06	5.17481	proliferative
AC096559.1	235.164	6.08875	1.18181	5.15207	2.57631e-07	8.33947e-06	5.07886	proliferative
FXYD3	108.737	6.1152	0.78523	7.78779	6.81915e-15	1.07294e-12	11.9694	proliferative
HPGD	325.222	6.12508	0.908526	6.74178	1.56461e-11	1.36959e-09	8.86341	proliferative
MMP8	251.681	6.12932	1.29738	4.72439	2.30804e-06	6.03977e-05	4.21898	proliferative
IRX6	403.778	6.15911	1.07512	5.72876	1.01165e-08	4.35116e-07	6.3614	proliferative
RP11-347E10.1	217.257	6.17232	1.34795	4.57906	4.67075e-06	0.000113838	3.94371	proliferative
GJB1	3097.09	6.17417	0.93186	6.62565	3.45731e-11	2.7671e-09	8.55798	proliferative
GPR143	3582.36	6.18756	0.92381	6.69787	2.11483e-11	1.78826e-09	8.74757	proliferative
PLP1	9453.33	6.18833	0.657877	9.40651	5.12892e-21	1.8215e-18	17.7396	proliferative
CDH19	1257.89	6.21623	0.872088	7.12799	1.01849e-12	1.14052e-10	9.9429	proliferative
IL16	1842.52	6.22378	0.943398	6.5972	4.18996e-11	3.27554e-09	8.48472	proliferative
MPPED2	180.737	6.27409	1.27788	4.90977	9.11831e-07	2.61154e-05	4.5831	proliferative
RP11-252C15.1	138.296	6.27805	1.18055	5.3179	1.04974e-07	3.76032e-06	5.42478	proliferative
CDH1	2713.07	6.27826	1.25615	4.99804	5.79166e-07	1.71815e-05	4.76494	proliferative
C10orf90	1980.43	6.2857	0.652525	9.63288	5.80763e-22	2.32867e-19	18.6329	proliferative
APOE	16750.1	6.30939	1.05922	5.95661	2.57524e-09	1.26025e-07	6.89954	proliferative
ITIH5	292.96	6.32038	0.541373	11.6747	1.71638e-31	1.10004e-28	27.9586	proliferative
OCA2	5204.22	6.33451	1.05521	6.00308	1.93612e-09	1.00174e-07	6.99924	proliferative
MAF	576.723	6.33688	0.928345	6.826	8.73158e-12	8.09952e-10	9.09154	proliferative
FAM69C	417.159	6.34847	1.0857	5.84734	4.99506e-09	2.31674e-07	6.63512	proliferative
RP4-529N6.1	236.144	6.36248	1.32356	4.8071	1.53135e-06	4.15605e-05	4.38132	proliferative
SOX10	15893.1	6.37577	0.374079	17.0439	3.87913e-65	1.60725e-61	60.7939	proliferative
FRMD4B	1659.22	6.37969	0.812242	7.85442	4.01628e-15	6.56873e-13	12.1825	proliferative
ERBB3	7209.27	6.39209	0.666194	9.59495	8.39607e-22	3.26135e-19	18.4866	proliferative
SEMA6A	4198.48	6.40112	0.735048	8.70845	3.08062e-18	7.81472e-16	15.1071	proliferative
MCF2L	6012.41	6.4155	1.38684	4.626	3.72799e-06	9.34253e-05	4.02954	proliferative
MAPK4	628.111	6.4335	0.50421	12.7596	2.75768e-37	2.63676e-34	33.5789	proliferative
FAM174B	914.397	6.43432	1.05792	6.08203	1.18667e-09	6.55568e-08	7.18338	proliferative
SLC38A8	121.582	6.44211	1.03695	6.21256	5.21273e-10	3.13015e-08	7.50443	proliferative
MYO1D	11008.3	6.53513	0.715434	9.13451	6.5706e-20	2.04181e-17	16.69	proliferative
LINC00520	1402.88	6.53943	1.00441	6.51069	7.48074e-11	5.28328e-09	8.2771	proliferative
NSG1	1945.96	6.56502	0.92401	7.10492	1.20391e-12	1.3242e-10	9.87805	proliferative
IGSF11	1622.7	6.56561	0.831526	7.89585	2.88332e-15	4.90954e-13	12.309	proliferative
C20orf26	905.721	6.59416	1.26612	5.20815	1.90734e-07	6.32219e-06	5.19913	proliferative
HRK	748.613	6.60959	0.638295	10.3551	3.96915e-25	1.97346e-22	21.7048	proliferative
PAEP	118.099	6.66589	0.872662	7.63857	2.19648e-14	3.21203e-12	11.4932	proliferative
SLC45A2	6908.11	6.78141	0.747879	9.06752	1.21758e-19	3.60344e-17	16.4433	proliferative
TRIM51	373.931	6.78244	1.2387	5.47543	4.36439e-08	1.66921e-06	5.77749	proliferative
ATP10A	1563.05	6.84661	0.973257	7.03474	1.9964e-12	2.06879e-10	9.68428	proliferative
ROPN1	252.487	6.85937	1.0419	6.58352	4.59436e-11	3.48219e-09	8.45815	proliferative
COL9A3	5578.41	6.89624	1.05048	6.56483	5.2091e-11	3.85411e-09	8.41408	proliferative
SCML4	181.073	6.91461	1.04954	6.58824	4.45083e-11	3.40209e-09	8.46825	proliferative
RP11-429E11.2	704.078	6.93104	1.11888	6.19462	5.84256e-10	3.47478e-08	7.45907	proliferative
GAS7	5620.55	6.94475	0.989056	7.02159	2.19355e-12	2.25338e-10	9.64717	proliferative
CA14	4049.54	6.94725	0.803262	8.6488	5.20422e-18	1.28125e-15	14.8924	proliferative
LINC00698	703.236	7.03872	1.37148	5.13222	2.86344e-07	9.10295e-06	5.04082	proliferative
PTPRZ1	1648.46	7.06947	0.833905	8.47756	2.29975e-17	5.39357e-15	14.2681	proliferative
DCT	52978.5	7.08235	1.09137	6.48943	8.61589e-11	6.0166e-09	8.22065	proliferative
MID2	195.473	7.12654	0.992956	7.1771	7.12078e-13	8.35013e-11	10.0783	proliferative
PMEL	236773	7.29265	0.478748	15.2328	2.14327e-52	4.44014e-49	48.3526	proliferative
SORCS1	827.098	7.33083	1.1711	6.25978	3.85531e-10	2.37235e-08	7.62482	proliferative
ABCB5	3019.2	7.45591	0.928458	8.03043	9.71327e-16	1.77553e-13	12.7507	proliferative
PRDM7	744.97	7.47462	1.169	6.39404	1.61561e-10	1.0682e-08	7.97135	proliferative
GPM6B	8018	7.47735	0.516937	14.4647	2.02441e-47	2.79593e-44	43.5535	proliferative
LCP2	223.563	7.51709	0.869264	8.64765	5.25694e-18	1.28125e-15	14.8924	proliferative
ENTHD1	456.723	7.57636	1.1968	6.33051	2.44355e-10	1.54966e-08	7.80976	proliferative
MLANA	22144.6	7.58392	0.589078	12.8742	6.28705e-38	6.51234e-35	34.1863	proliferative
TYR	25732.2	7.59926	0.616069	12.3351	5.86275e-35	4.55462e-32	31.3415	proliferative
NKAIN4	1218.85	7.61753	1.15571	6.5912	4.36288e-11	3.36836e-09	8.47258	proliferative
IRF4	3199.21	7.67362	0.51122	15.0104	6.27537e-51	1.11433e-47	46.953	proliferative
SGCD	2422.23	7.69919	0.613772	12.544	4.2853e-36	3.80473e-33	32.4197	proliferative
SLC24A5	4059.32	7.73183	0.698563	11.0682	1.78956e-28	1.05925e-25	24.975	proliferative
TRIM63	3566.27	7.95558	0.732969	10.8539	1.91081e-27	1.03267e-24	23.986	proliferative
BIRC7	6655.47	8.07365	1.03838	7.77521	7.53213e-15	1.15586e-12	11.9371	proliferative
TRPM1	4029.4	8.5952	1.00222	8.57617	9.80846e-18	2.3446e-15	14.6299	proliferative
MXRA5	724.386	-8.86849	1.10568	-8.02084	1.05029e-15	1.89204e-13	-12.7231	invasive
GABRE	322.321	-8.78158	0.902874	-9.72625	2.33023e-22	1.03445e-19	-18.9853	invasive
DDX3Y	312.489	-8.75701	1.19288	-7.34104	2.11941e-13	2.80259e-11	-10.5524	invasive
VCAM1	360.947	-8.63642	1.09752	-7.86905	3.57358e-15	5.92261e-13	-12.2275	invasive
POSTN	2016.37	-8.63107	1.21501	-7.10371	1.21447e-12	1.3242e-10	-9.87805	invasive
CD248	471.503	-8.47352	1.20223	-7.04814	1.81319e-12	1.91e-10	-9.71897	invasive
ABCC3	329.053	-8.4274	0.937666	-8.98764	2.52586e-19	7.3015e-17	-16.1366	invasive
ANPEP	5089.41	-8.39282	1.45413	-5.77173	7.84628e-09	3.45849e-07	-6.46111	invasive
TMEM200A	578.803	-8.36901	1.02982	-8.1267	4.41134e-16	8.56765e-14	-13.0671	invasive
ADAMTS12	414.271	-8.33419	1.00223	-8.31566	9.12462e-17	1.9555e-14	-13.7087	invasive
F2RL2	245.753	-8.2933	1.00916	-8.21802	2.06889e-16	4.28605e-14	-13.3679	invasive
IL1B	2548.05	-8.29055	1.26163	-6.57131	4.98735e-11	3.71214e-09	-8.43038	invasive
RPS4Y1	744.65	-8.25795	1.33457	-6.1877	6.10488e-10	3.60306e-08	-7.44333	invasive
EREG	1059.51	-8.24546	1.31147	-6.28721	3.23219e-10	1.99881e-08	-7.69923	invasive
COL1A1	8247.26	-8.22983	1.05154	-7.82647	5.0174e-15	8.09951e-13	-12.0915	invasive
SERPINB7	1092.4	-8.21429	1.03823	-7.9118	2.53691e-15	4.37969e-13	-12.3586	invasive
ADAMTSL1	436.941	-8.14636	1.20539	-6.75828	1.39636e-11	1.23977e-09	-8.90666	invasive
KDM5D	152.069	-8.14082	1.20843	-6.73667	1.62058e-11	1.40866e-09	-8.85119	invasive
TXLNG2P	129.944	-8.13561	1.22056	-6.66545	2.63851e-11	2.15767e-09	-8.66601	invasive
GPR128	119.679	-8.12906	1.2557	-6.47374	9.56047e-11	6.60204e-09	-8.18032	invasive
ALPK2	138.028	-8.05061	0.871809	-9.23437	2.59803e-20	8.49831e-18	-17.0707	invasive
SLC14A1	586.384	-8.021	1.05058	-7.63487	2.26055e-14	3.26728e-12	-11.4858	invasive
VIPR1	208.499	-7.93328	0.9723	-8.15929	3.36988e-16	6.64883e-14	-13.1773	invasive
CDH13	2265.24	-7.91805	1.07642	-7.35591	1.89628e-13	2.53449e-11	-10.5961	invasive
PTGFR	150.356	-7.89208	0.966283	-8.16745	3.14966e-16	6.31455e-14	-13.1997	invasive
PTX3	2613.36	-7.78306	0.998515	-7.79464	6.45918e-15	1.02933e-12	-11.9874	invasive
CPA4	808.573	-7.72223	1.17941	-6.54755	5.84871e-11	4.22671e-09	-8.374	invasive
SERPINE1	7897.99	-7.70752	1.14177	-6.75048	1.47361e-11	1.29907e-09	-8.88637	invasive
CCL2	173.073	-7.70149	1.13917	-6.7606	1.37419e-11	1.22886e-09	-8.9105	invasive
CCDC68	81.0797	-7.68773	1.13417	-6.77831	1.21587e-11	1.1195e-09	-8.95098	invasive
NETO1	64.2815	-7.66679	0.91396	-8.38854	4.92234e-17	1.11245e-14	-13.9537	invasive
EDN1	64.7873	-7.64889	0.932555	-8.20208	2.36262e-16	4.81432e-14	-13.3175	invasive
ELTD1	75.7994	-7.64436	0.902921	-8.46625	2.53412e-17	5.83318e-15	-14.2341	invasive
PLAU	447.505	-7.63996	1.06235	-7.19156	6.4056e-13	7.58301e-11	-10.1202	invasive
RP11-48O20.4	65.6896	-7.6036	1.17732	-6.45838	1.05828e-10	7.26762e-09	-8.13861	invasive
CDH6	108.572	-7.58294	1.04606	-7.24902	4.19795e-13	5.16639e-11	-10.2868	invasive
EIF1AY	81.643	-7.581	1.27025	-5.96809	2.40043e-09	1.18874e-07	-6.92491	invasive
RGS4	191.739	-7.52225	1.08794	-6.91422	4.70446e-12	4.71584e-10	-9.32644	invasive
COL8A1	997.154	-7.48553	1.12998	-6.62448	3.4848e-11	2.7671e-09	-8.55798	invasive
GPR39	62.0677	-7.46212	0.897752	-8.312	9.40985e-17	1.98245e-14	-13.7028	invasive
FENDRR	275.571	-7.39778	1.22425	-6.04268	1.51575e-09	7.91628e-08	-7.10148	invasive
ESM1	563.653	-7.385	1.1591	-6.37131	1.87414e-10	1.21966e-08	-7.91376	invasive
CTA-392C11.1	52.6577	-7.3821	1.0128	-7.28877	3.12798e-13	4.00833e-11	-10.397	invasive
DPEP3	72.5779	-7.36225	1.22665	-6.00189	1.95029e-09	1.00174e-07	-6.99924	invasive
SSTR1	106.43	-7.3614	0.992605	-7.41625	1.20487e-13	1.64577e-11	-10.7836	invasive
PRKY	56.5299	-7.32787	1.22703	-5.97206	2.34278e-09	1.16951e-07	-6.932	invasive
FPR3	81.6377	-7.29154	1.18176	-6.1701	6.82483e-10	3.98275e-08	-7.39982	invasive
SMEK3P	58.7236	-7.2831	1.28376	-5.67328	1.40093e-08	5.92298e-07	-6.22746	invasive
TNFRSF9	67.0684	-7.20134	0.970445	-7.42066	1.16542e-13	1.60957e-11	-10.7933	invasive
PXDN	3098.57	-7.20032	1.5824	-4.55025	5.35819e-06	0.000128926	-3.88966	invasive
FPR1	44.7661	-7.18457	1.00552	-7.1451	8.99321e-13	1.01623e-10	-9.99301	invasive
MAGEA4	292.811	-7.18126	0.990027	-7.2536	4.05826e-13	5.08743e-11	-10.2935	invasive
FAM196B	124.974	-7.17905	0.962873	-7.45586	8.92802e-14	1.24691e-11	-10.9042	invasive
COL1A2	10756.6	-7.15681	0.456875	-15.6647	2.63638e-55	8.19256e-52	-51.0866	invasive
ANXA10	62.7857	-7.15602	1.18198	-6.05425	1.4107e-09	7.49361e-08	-7.12531	invasive
MKX	52.7869	-7.14141	0.988938	-7.22129	5.14982e-13	6.21478e-11	-10.2066	invasive
WNT7B	44.1534	-7.12083	1.03021	-6.91204	4.77725e-12	4.7505e-10	-9.32326	invasive
ARMC4	82.2587	-7.10983	1.05068	-6.76691	1.31558e-11	1.18498e-09	-8.92629	invasive
FGF5	389.467	-7.10924	0.90226	-7.87937	3.29038e-15	5.52695e-13	-12.2575	invasive
MUC13	53.6535	-7.10525	1.19897	-5.92614	3.1013e-09	1.47698e-07	-6.83063	invasive
UTY	69.4084	-7.10274	1.27123	-5.5873	2.30626e-08	9.33774e-07	-6.02976	invasive
GALNT5	188.152	-7.09971	1.14744	-6.18741	6.11621e-10	3.60306e-08	-7.44333	invasive
GDF5	106.026	-7.09797	1.16697	-6.0824	1.18398e-09	6.55568e-08	-7.18338	invasive
LRRC15	524.844	-7.08775	1.22097	-5.805	6.43666e-09	2.88059e-07	-6.54052	invasive
KAL1	58.9643	-7.03235	0.991097	-7.09552	1.28867e-12	1.39288e-10	-9.85609	invasive
SPANXD	54.4439	-7.02278	1.23207	-5.7	1.19804e-08	5.11741e-07	-6.29095	invasive
LRRC17	232.588	-7.00899	1.01	-6.93958	3.93261e-12	3.97417e-10	-9.40075	invasive
SMOC1	179.066	-7.00723	1.24434	-5.63127	1.78889e-08	7.43675e-07	-6.12862	invasive
NTNG1	174.825	-7.00577	0.792306	-8.84226	9.38046e-19	2.53476e-16	-15.5961	invasive
BDNF	679.946	-6.98234	0.834669	-8.3654	5.99103e-17	1.32979e-14	-13.8762	invasive
IFI27	695.744	-6.96642	0.65689	-10.6052	2.81969e-26	1.46037e-23	-22.8355	invasive
ZFY	54.9808	-6.95874	1.25078	-5.56353	2.64367e-08	1.05662e-06	-5.97608	invasive
PAPPA	819.073	-6.95726	1.01427	-6.85937	6.91662e-12	6.51752e-10	-9.18592	invasive
LOXL2	8158.23	-6.95526	0.984212	-7.06683	1.5851e-12	1.684e-10	-9.77366	invasive
IL1A	159.484	-6.92834	1.03859	-6.67094	2.54178e-11	2.09234e-09	-8.67937	invasive
USP9Y	47.8517	-6.92614	1.26087	-5.49313	3.94878e-08	1.52433e-06	-5.81692	invasive
TSPYL5	82.9025	-6.91766	1.14289	-6.05276	1.42381e-09	7.53103e-08	-7.12315	invasive
SPANXC	124.278	-6.90594	1.1531	-5.98901	2.11127e-09	1.07115e-07	-6.97015	invasive
CCBE1	396.474	-6.88095	1.08063	-6.36752	1.9211e-10	1.24371e-08	-7.90528	invasive
LYPD6B	108.811	-6.86379	0.856097	-8.01754	1.07886e-15	1.91575e-13	-12.7177	invasive
PAPPA2	1437.31	-6.86279	0.994743	-6.89905	5.2351e-12	5.16446e-10	-9.28697	invasive
ADAMTS6	356.152	-6.85403	0.885159	-7.74328	9.68869e-15	1.4337e-12	-11.8435	invasive
C7orf69	50.2069	-6.82577	1.13719	-6.00234	1.94494e-09	1.00174e-07	-6.99924	invasive
CPA3	85.8329	-6.81175	1.27089	-5.35983	8.33e-08	3.05433e-06	-5.51508	invasive
IGFN1	1446.78	-6.78131	0.963983	-7.03468	1.99722e-12	2.06879e-10	-9.68428	invasive
C3	484.187	-6.77864	1.02334	-6.62404	3.49505e-11	2.7671e-09	-8.55798	invasive
G0S2	655.739	-6.77185	1.11067	-6.09711	1.08003e-09	6.04161e-08	-7.21885	invasive
TRHDE	169.383	-6.76492	1.13696	-5.95	2.68136e-09	1.29183e-07	-6.88879	invasive
ITGA11	1073.42	-6.76242	1.05804	-6.39147	1.64301e-10	1.08056e-08	-7.96635	invasive
CDA	77.9237	-6.7485	1.04066	-6.48484	8.88257e-11	6.16817e-09	-8.20984	invasive
CTD-2171N6.1	39.7485	-6.74175	1.30421	-5.16922	2.35073e-07	7.68936e-06	-5.11411	invasive
ABCC9	76.697	-6.73928	1.17157	-5.75235	8.80116e-09	3.85206e-07	-6.41431	invasive
APBB1IP	60.5838	-6.73888	1.21483	-5.5472	2.90276e-08	1.15276e-06	-5.93826	invasive
IL6	735.624	-6.71474	1.20778	-5.55958	2.70422e-08	1.07736e-06	-5.96764	invasive
FAM43B	47.5842	-6.70687	1.16758	-5.74427	9.23183e-09	4.02637e-07	-6.39509	invasive
ITGBL1	1722.63	-6.70296	0.762226	-8.79393	1.44424e-18	3.73997e-16	-15.4271	invasive
CREB3L1	492.741	-6.69357	1.1047	-6.05917	1.36828e-09	7.36268e-08	-7.13296	invasive
TTTY15	47.1907	-6.67373	1.30273	-5.12286	3.00928e-07	9.5179e-06	-5.02146	invasive
FOXF1	186.623	-6.67253	1.08438	-6.1533	7.58892e-10	4.38746e-08	-7.35779	invasive
FOXR2	57.5213	-6.65341	1.29613	-5.13329	2.8472e-07	9.10295e-06	-5.04082	invasive
PSG5	72.5243	-6.62729	0.98508	-6.72767	1.72398e-11	1.47787e-09	-8.83036	invasive
VGLL3	377.149	-6.60691	1.00753	-6.55755	5.47007e-11	3.99959e-09	-8.39798	invasive
FOXG1	194.223	-6.59374	1.15756	-5.69626	1.22466e-08	5.21321e-07	-6.28289	invasive
TNFSF18	68.8035	-6.58814	1.17641	-5.60019	2.14111e-08	8.7835e-07	-6.05633	invasive
RAB27B	303.399	-6.58695	0.961987	-6.84724	7.52896e-12	7.03647e-10	-9.15265	invasive
IDO1	64.4886	-6.57894	1.11771	-5.88609	3.95444e-09	1.84788e-07	-6.73333	invasive
FAM180A	81.2791	-6.57715	1.14586	-5.73992	9.47216e-09	4.08816e-07	-6.38847	invasive
PARM1	266.849	-6.57228	1.09621	-5.99546	2.02915e-09	1.0337e-07	-6.9856	invasive
RAB3B	342.883	-6.5646	1.08096	-6.07293	1.25598e-09	6.84729e-08	-7.16448	invasive
KRT81	1861.33	-6.55732	1.16497	-5.62873	1.81543e-08	7.49694e-07	-6.12512	invasive
MEOX2	116.046	-6.55106	1.31189	-4.99361	5.9261e-07	1.75384e-05	-4.75601	invasive
GREM1	355.565	-6.52802	1.23469	-5.28716	1.2423e-07	4.3498e-06	-5.36153	invasive
ECSCR	37.5216	-6.49551	1.24953	-5.19837	2.01039e-07	6.62843e-06	-5.17859	invasive
GALNT6	204.999	-6.48161	1.09372	-5.92621	3.10001e-09	1.47698e-07	-6.83063	invasive
IL32	96.0023	-6.46362	1.00657	-6.42142	1.35009e-10	9.07113e-09	-8.04234	invasive
CD163L1	306.856	-6.45913	1.04998	-6.15167	7.66732e-10	4.41226e-08	-7.35534	invasive
TRHDE-AS1	47.655	-6.45727	1.08299	-5.96244	2.48493e-09	1.2257e-07	-6.91162	invasive
C6orf141	129.552	-6.43328	1.0794	-5.96003	2.52187e-09	1.239e-07	-6.90693	invasive
MMP19	50.1809	-6.42639	1.0127	-6.34582	2.21247e-10	1.41758e-08	-7.84845	invasive
THBD	308.236	-6.40108	1.09863	-5.82641	5.66327e-09	2.57855e-07	-6.58862	invasive
LDB2	61.9215	-6.38921	1.05185	-6.07429	1.24541e-09	6.81959e-08	-7.16624	invasive
PBX1	443.176	-6.37277	1.17981	-5.40154	6.60701e-08	2.45149e-06	-5.61057	invasive
GPR68	185.688	-6.35207	1.07862	-5.88907	3.88374e-09	1.82169e-07	-6.73952	invasive
BDKRB2	49.5079	-6.32309	1.16351	-5.4345	5.49508e-08	2.06981e-06	-5.68407	invasive
TENM2	313.121	-6.32105	0.866121	-7.29811	2.91831e-13	3.7786e-11	-10.4227	invasive
CFI	261.302	-6.3187	1.16543	-5.4218	5.90026e-08	2.20904e-06	-5.6558	invasive
EDIL3	1235.64	-6.29575	1.08955	-5.77832	7.54482e-09	3.34936e-07	-6.47504	invasive
LINC00707	118.165	-6.27005	1.23478	-5.07788	3.81673e-07	1.17722e-05	-4.92914	invasive
MIR137HG	241.096	-6.23365	1.15386	-5.40245	6.57363e-08	2.44642e-06	-5.61147	invasive
GBP1	418.989	-6.22269	0.998593	-6.23145	4.62128e-10	2.82968e-08	-7.54826	invasive
F2RL1	281.022	-6.19629	1.1233	-5.51616	3.46483e-08	1.35009e-06	-5.86964	invasive
PDE1C	644.077	-6.19118	1.14558	-5.40439	6.50311e-08	2.42744e-06	-5.61485	invasive
RTN1	98.4408	-6.17748	1.17525	-5.2563	1.46982e-07	5.01919e-06	-5.29937	invasive
AXL	6170.7	-6.17127	0.4119	-14.9824	9.56317e-51	1.48588e-47	-46.828	invasive
ABI3BP	230.129	-6.16155	0.940457	-6.55165	5.69046e-11	4.1364e-09	-8.38338	invasive
TRIML2	71.9644	-6.14511	0.934871	-6.57321	4.9242e-11	3.68722e-09	-8.4333	invasive
NEXN	410.818	-6.13819	0.857794	-7.15579	8.31946e-13	9.48724e-11	-10.0229	invasive
CA9	36.0178	-6.13816	1.2186	-5.03708	4.72697e-07	1.42729e-05	-4.84549	invasive
TCF4	420.542	-6.10928	1.24935	-4.88996	1.00855e-06	2.85564e-05	-4.5443	invasive
NID2	680.458	-6.07792	0.784111	-7.75135	9.09194e-15	1.37821e-12	-11.8607	invasive
MYCT1	83.4718	-6.06723	1.25333	-4.84089	1.29261e-06	3.57048e-05	-4.44727	invasive
HS3ST3A1	147.901	-6.066	1.21835	-4.97886	6.39587e-07	1.87502e-05	-4.727	invasive
CLMP	177.014	-6.0632	1.10895	-5.46753	4.56349e-08	1.73469e-06	-5.76078	invasive
SLC15A3	93.5085	-6.04551	1.1035	-5.47848	4.28985e-08	1.64577e-06	-5.78363	invasive
GSTM1	58.358	-6.03234	1.30517	-4.62187	3.80292e-06	9.49203e-05	-4.02264	invasive
SH2D4A	373.629	-6.03045	1.1415	-5.28292	1.27144e-07	4.41453e-06	-5.35512	invasive
COL13A1	407.877	-6.00875	0.915816	-6.56109	5.34174e-11	3.92887e-09	-8.40573	invasive
GLIS3	124.014	-6.0059	0.886933	-6.77154	1.27421e-11	1.15715e-09	-8.93661	invasive
BNC1	131.46	-5.99892	1.32844	-4.51577	6.30883e-06	0.00014824	-3.82904	invasive
POU2F2	402.81	-5.98239	0.826667	-7.23676	4.59528e-13	5.59993e-11	-10.2518	invasive
SPATA18	90.9252	-5.97706	1.25211	-4.7736	1.80964e-06	4.8119e-05	-4.31768	invasive
COL5A1	5662.04	-5.95243	0.509971	-11.6721	1.76997e-31	1.10004e-28	-27.9586	invasive
AOX1	288.53	-5.95092	1.05027	-5.66609	1.4609e-08	6.15558e-07	-6.21073	invasive
S1PR1	121.014	-5.9486	0.980029	-6.06982	1.28053e-09	6.95067e-08	-7.15797	invasive
SCN9A	324.207	-5.94078	1.08526	-5.47407	4.39804e-08	1.67692e-06	-5.77549	invasive
MT1E	375.381	-5.92956	1.43032	-4.14563	3.38886e-05	0.000651059	-3.18638	invasive
EFEMP1	451.751	-5.90563	1.00139	-5.89746	3.69147e-09	1.74468e-07	-6.75828	invasive
GLIPR1	522.735	-5.89728	0.344585	-17.1142	1.16336e-65	7.23028e-62	-61.1408	invasive
GBP4	131.259	-5.89474	1.15665	-5.0964	3.4617e-07	1.07842e-05	-4.96721	invasive
RP11-371I1.2	261.107	-5.8812	1.26609	-4.64517	3.39792e-06	8.58459e-05	-4.06628	invasive
OAS2	1118.86	-5.8544	1.058	-5.53347	3.13953e-08	1.23618e-06	-5.90792	invasive
NMNAT2	244.945	-5.82352	0.9457	-6.1579	7.37156e-10	4.28171e-08	-7.36838	invasive
RP11-224O19.2	64.531	-5.81449	1.00504	-5.78536	7.23581e-09	3.22369e-07	-6.49165	invasive
RSAD2	97.9496	-5.7737	1.19714	-4.82291	1.41481e-06	3.88215e-05	-4.41093	invasive
CHMP4C	38.7442	-5.76513	1.35648	-4.25007	2.137e-05	0.000435458	-3.36105	invasive
FAM155A	167.742	-5.76348	1.2372	-4.65848	3.18548e-06	8.10076e-05	-4.09147	invasive
PITX1	72.9087	-5.72298	1.19894	-4.77337	1.81172e-06	4.8119e-05	-4.31768	invasive
CFH	582.995	-5.71142	0.940022	-6.07584	1.23339e-09	6.78364e-08	-7.16854	invasive
GABRQ	55.1562	-5.7047	0.865937	-6.58789	4.46131e-11	3.40209e-09	-8.46825	invasive
TRIM58	436.898	-5.70272	1.34886	-4.22781	2.35974e-05	0.000473854	-3.32436	invasive
PRDM8	294.249	-5.69325	1.07848	-5.27895	1.29923e-07	4.49845e-06	-5.34694	invasive
LOXL1	174.151	-5.67618	1.25914	-4.508	6.54428e-06	0.000153193	-3.81476	invasive
APOL3	81.5454	-5.67305	0.967672	-5.86258	4.55739e-09	2.12166e-07	-6.67332	invasive
ARHGDIB	268.409	-5.6522	0.934812	-6.04635	1.48167e-09	7.77093e-08	-7.10953	invasive
JPH2	153.971	-5.63821	1.24178	-4.54042	5.61425e-06	0.000134461	-3.8714	invasive
KRT80	213.583	-5.63675	1.07622	-5.23757	1.62707e-07	5.4809e-06	-5.26115	invasive
EMILIN1	1687.76	-5.61018	0.838279	-6.6925	2.19395e-11	1.84262e-09	-8.73456	invasive
TNFRSF11B	80.0398	-5.60005	0.958704	-5.84127	5.18046e-09	2.3938e-07	-6.62091	invasive
HTR1F	52.7002	-5.59879	1.05584	-5.3027	1.14104e-07	4.05231e-06	-5.3923	invasive
RRAD	56.7483	-5.58569	1.04915	-5.32404	1.01488e-07	3.6565e-06	-5.43693	invasive
IL18R1	136.733	-5.57791	1.0867	-5.13291	2.85293e-07	9.10295e-06	-5.04082	invasive
IL7R	144.463	-5.51051	1.1807	-4.66716	3.0539e-06	7.81068e-05	-4.10731	invasive
AMIGO2	1271.29	-5.50063	1.10934	-4.95845	7.10592e-07	2.07339e-05	-4.68332	invasive
ATP8B1	227.894	-5.49947	1.02825	-5.34836	8.87549e-08	3.24478e-06	-5.48882	invasive
FBN2	1477.65	-5.47388	0.906165	-6.04071	1.53437e-09	7.98e-08	-7.098	invasive
CXCL2	111.942	-5.46958	0.915191	-5.97644	2.28064e-09	1.1477e-07	-6.94017	invasive
NRG1	254.442	-5.44871	1.15585	-4.71401	2.42883e-06	6.30278e-05	-4.20047	invasive
ISG15	1034.25	-5.43569	0.917709	-5.92311	3.15907e-09	1.49875e-07	-6.82427	invasive
HSPB6	128.123	-5.43109	1.02296	-5.30921	1.10101e-07	3.92135e-06	-5.40656	invasive
INHBA	326.589	-5.42997	1.1023	-4.92603	8.39173e-07	2.42579e-05	-4.61515	invasive
RASGRF2	455.677	-5.41347	0.841906	-6.43001	1.27592e-10	8.61942e-09	-8.06452	invasive
NTN4	692.725	-5.41045	1.22084	-4.43174	9.34737e-06	0.000209938	-3.67791	invasive
GUCY1B3	34.9293	-5.4066	1.26266	-4.2819	1.85302e-05	0.000386836	-3.41247	invasive
IL4I1	126.595	-5.39946	1.29853	-4.15812	3.20875e-05	0.000626135	-3.20333	invasive
COL12A1	2382.71	-5.39224	0.958646	-5.62485	1.85671e-08	7.64203e-07	-6.11679	invasive
MT1A	32.8692	-5.38411	1.30391	-4.1292	3.64025e-05	0.00069293	-3.15931	invasive
IL11	297.283	-5.36605	1.01222	-5.30128	1.14992e-07	4.06262e-06	-5.39119	invasive
TMEM158	886.741	-5.36418	0.974774	-5.503	3.7338e-08	1.45035e-06	-5.83853	invasive
STK33	49.1682	-5.34922	1.2752	-4.1948	2.73111e-05	0.000539709	-3.26784	invasive
ARNTL2	427.575	-5.34887	0.959919	-5.5722	2.51536e-08	1.00858e-06	-5.99629	invasive
PKP2	139.953	-5.34671	1.26048	-4.2418	2.21731e-05	0.000450347	-3.34645	invasive
LAMC2	133.167	-5.34279	1.10651	-4.82851	1.37561e-06	3.78294e-05	-4.42217	invasive
TOR4A	483.101	-5.30651	0.725084	-7.31847	2.50809e-13	3.28164e-11	-10.4839	invasive
SOD3	114.511	-5.30336	1.23316	-4.30063	1.7031e-05	0.000359828	-3.44391	invasive
TMEM119	38.2484	-5.29536	1.39378	-3.79927	0.000145124	0.00229503	-2.63921	invasive
SRGN	1192.07	-5.28629	1.03654	-5.09991	3.39806e-07	1.06393e-05	-4.97309	invasive
IGFBP6	552.558	-5.28226	0.726331	-7.27253	3.5281e-13	4.47493e-11	-10.3492	invasive
SCG2	2754.2	-5.27977	1.06737	-4.94652	7.55524e-07	2.1942e-05	-4.65872	invasive
IL1RL1	41.9167	-5.26554	1.30797	-4.02573	5.67988e-05	0.00101003	-2.99567	invasive
TOX2	1329.56	-5.26142	1.16384	-4.52075	6.16202e-06	0.00014534	-3.83762	invasive
NLRP3	107.712	-5.24721	1.19769	-4.3811	1.18081e-05	0.000258407	-3.5877	invasive
BIRC3	244.276	-5.24655	0.79433	-6.605	3.97525e-11	3.12737e-09	-8.50482	invasive
HSPB7	172.457	-5.2335	1.31378	-3.98354	6.78954e-05	0.00117869	-2.9286	invasive
FBN1	3892.2	-5.21303	0.892924	-5.83816	5.27796e-09	2.42085e-07	-6.61603	invasive
SULF1	178.622	-5.19659	1.30393	-3.98532	6.73882e-05	0.0011748	-2.93003	invasive
KCNMA1	632.511	-5.196	1.25399	-4.14357	3.41935e-05	0.000654893	-3.18383	invasive
PROSER2-AS1	100.804	-5.18424	1.09263	-4.74475	2.08764e-06	5.53292e-05	-4.25705	invasive
SSC5D	445.012	-5.17247	1.05963	-4.88138	1.05345e-06	2.96253e-05	-4.52834	invasive
DENND2A	270.863	-5.17236	1.1604	-4.45741	8.2957e-06	0.000188167	-3.72546	invasive
PDCD1LG2	137.083	-5.15198	1.30259	-3.9552	7.64719e-05	0.00130594	-2.88408	invasive
S1PR3	366.374	-5.15079	1.27776	-4.0311	5.5516e-05	0.00099147	-3.00372	invasive
COL6A3	716.04	-5.14629	1.04644	-4.91793	8.7466e-07	2.51667e-05	-4.59917	invasive
LPAR1	685.049	-5.14515	1.15926	-4.43831	9.06693e-06	0.000204541	-3.68922	invasive
VIT	153.755	-5.13918	1.39787	-3.67645	0.000236507	0.0035039	-2.45545	invasive
COL3A1	89.6729	-5.13423	1.32951	-3.86175	0.000112579	0.00183884	-2.73546	invasive
PTPRN	549.219	-5.1113	1.26436	-4.04259	5.28643e-05	0.000950945	-3.02184	invasive
DNAH2	103.178	-5.10568	1.0604	-4.81487	1.47298e-06	4.01006e-05	-4.39685	invasive
DKK3	2006.79	-5.09338	1.08973	-4.674	2.95383e-06	7.57032e-05	-4.12089	invasive
FGF1	87.3922	-5.09187	1.03866	-4.90235	9.46965e-07	2.69972e-05	-4.56868	invasive
XAF1	407.793	-5.06454	1.26029	-4.01856	5.85554e-05	0.00103387	-2.98553	invasive
HECW2	181.344	-5.05199	1.0907	-4.6319	3.62332e-06	9.09855e-05	-4.04103	invasive
RP11-166D19.1	577.71	-5.03056	0.985228	-5.10598	3.29076e-07	1.03293e-05	-4.98593	invasive
CFB	114.926	-5.03042	0.899853	-5.59026	2.26724e-08	9.20972e-07	-6.03575	invasive
FLNC	2431.81	-5.02272	1.07821	-4.65839	3.18686e-06	8.10076e-05	-4.09147	invasive
ACE	49.0901	-5.01798	1.15132	-4.35844	1.30993e-05	0.000284161	-3.54644	invasive
CYP1B1	98.6682	-5.00971	1.15637	-4.33229	1.47568e-05	0.000317348	-3.49846	invasive
GALNT13	67.4643	-4.99886	1.33476	-3.74513	0.000180303	0.00276006	-2.55908	invasive
SLC6A10P	28.5431	-4.98882	1.17629	-4.24114	2.22391e-05	0.000450949	-3.34587	invasive
COL5A2	4140.2	-4.98795	0.855634	-5.82953	5.55823e-09	2.54003e-07	-6.59516	invasive
THBS1	10135.1	-4.98432	1.35436	-3.6802	0.000233055	0.00346223	-2.46064	invasive
SERPINB2	896.32	-4.97887	1.29905	-3.83271	0.000126739	0.00204593	-2.68911	invasive
CLIC2	37.5563	-4.97325	1.19905	-4.14765	3.359e-05	0.000648329	-3.1882	invasive
MPP4	111.211	-4.96845	1.0192	-4.87485	1.08892e-06	3.04164e-05	-4.51689	invasive
KLHL4	84.1159	-4.96531	1.35117	-3.67481	0.000238025	0.00351801	-2.4537	invasive
CA12	325.117	-4.9586	1.05129	-4.71669	2.39716e-06	6.24669e-05	-4.20435	invasive
RARRES3	117.78	-4.95842	1.10029	-4.50646	6.59184e-06	0.000154016	-3.81243	invasive
VEGFC	808.485	-4.9399	0.915867	-5.39368	6.9028e-08	2.55362e-06	-5.59284	invasive
COL4A6	78.7026	-4.9326	1.08518	-4.54541	5.48281e-06	0.000131566	-3.88086	invasive
WNT5A	1570.19	-4.93074	1.20413	-4.09487	4.2241e-05	0.00078719	-3.10392	invasive
HHIPL2	79.0675	-4.92922	1.10143	-4.47527	7.63136e-06	0.000175014	-3.75693	invasive
OASL	187.77	-4.92088	1.3118	-3.75126	0.00017595	0.00269675	-2.56916	invasive
CLDN11	124.845	-4.92063	1.14016	-4.31573	1.59077e-05	0.000338584	-3.47033	invasive
CSF1R	47.9576	-4.92047	1.20455	-4.08489	4.40973e-05	0.00081881	-3.08682	invasive
MYPN	131.216	-4.91146	1.13505	-4.32707	1.51104e-05	0.000323832	-3.48968	invasive
S100A4	984.955	-4.90616	1.28025	-3.83221	0.000127	0.00204681	-2.68892	invasive
TGM2	4961.81	-4.89261	1.04407	-4.68608	2.78491e-06	7.18184e-05	-4.14376	invasive
SLIT2	449.364	-4.88536	0.801333	-6.09654	1.08389e-09	6.04161e-08	-7.21885	invasive
TNFAIP2	612.602	-4.8594	1.22917	-3.95339	7.70507e-05	0.00131197	-2.88208	invasive
KRT18	351.925	-4.85379	1.22266	-3.96985	7.19181e-05	0.00123986	-2.90663	invasive
CCL5	100.695	-4.85142	1.35257	-3.58681	0.000334745	0.00470688	-2.32727	invasive
IFI44L	367.865	-4.84845	1.37074	-3.53711	0.00040453	0.00554389	-2.25619	invasive
MAGEA10	293.8	-4.84403	1.21671	-3.98125	6.85529e-05	0.00118844	-2.92502	invasive
MX2	262.846	-4.81848	1.05368	-4.57301	4.80763e-06	0.000116945	-3.93202	invasive
NRP1	3384.18	-4.80683	1.22172	-3.93447	8.33803e-05	0.00141394	-2.84957	invasive
CCDC80	864.792	-4.79563	0.756842	-6.33637	2.35244e-10	1.49953e-08	-7.82405	invasive
MAGEA11	218.097	-4.78632	1.31889	-3.62906	0.000284455	0.00410183	-2.38702	invasive
GABRA2	106.749	-4.77532	1.30358	-3.66324	0.00024905	0.0036592	-2.43661	invasive
HRH1	163.502	-4.77162	1.18755	-4.01804	5.86849e-05	0.00103469	-2.98519	invasive
IFITM1	604.404	-4.77059	1.30787	-3.6476	0.000264702	0.00385726	-2.41372	invasive
NR2F1	799.339	-4.76479	0.69465	-6.85927	6.92126e-12	6.51752e-10	-9.18592	invasive
TRPC4	77.2919	-4.75771	1.28392	-3.70562	0.00021087	0.00318097	-2.49744	invasive
TGFB2	484.611	-4.74998	0.748444	-6.34647	2.20318e-10	1.41758e-08	-7.84845	invasive
CDK15	154.268	-4.73967	1.06283	-4.45948	8.21602e-06	0.0001867	-3.72885	invasive
ZNF385D	62.6521	-4.73725	1.33731	-3.54238	0.000396531	0.00546439	-2.26246	invasive
KRT8	122.745	-4.70426	1.10256	-4.26669	1.98398e-05	0.000408292	-3.38903	invasive
RP5-1011O1.3	42.811	-4.68888	1.39159	-3.36945	0.000753183	0.00939024	-2.02732	invasive
OXTR	135.701	-4.64336	1.08624	-4.27469	1.91406e-05	0.000397191	-3.401	invasive
NGEF	86.149	-4.64108	1.36426	-3.40189	0.00066921	0.00845992	-2.07263	invasive
LOX	1673.76	-4.6189	0.94741	-4.87529	1.0865e-06	3.04164e-05	-4.51689	invasive
FMOD	50.4417	-4.61485	1.28682	-3.58625	0.000335469	0.00470944	-2.32703	invasive
PPARG	346.058	-4.58603	1.03486	-4.43153	9.35687e-06	0.000209938	-3.67791	invasive
RP11-513O17.2	50.5055	-4.58142	1.34223	-3.41329	0.000641843	0.00820792	-2.08577	invasive
SRPX2	98.9331	-4.58065	0.992682	-4.61442	3.94198e-06	9.74131e-05	-4.01138	invasive
IRAK2	261.586	-4.52848	0.778676	-5.81562	6.04097e-09	2.73052e-07	-6.56375	invasive
MGST1	957.957	-4.52507	1.04882	-4.31443	1.60015e-05	0.000339999	-3.46852	invasive
CRISPLD2	189.199	-4.51642	1.09451	-4.12642	3.68458e-05	0.000700296	-3.15472	invasive
AR	149.24	-4.4978	1.15609	-3.89054	0.000100022	0.0016599	-2.77992	invasive
EPHB2	163.119	-4.49304	1.2989	-3.4591	0.000541993	0.00712907	-2.14697	invasive
LAMA3	459.801	-4.48964	0.85152	-5.2725	1.34577e-07	4.63377e-06	-5.33407	invasive
CDH12	37.867	-4.48877	1.40117	-3.20358	0.00135729	0.0154736	-1.81041	invasive
TRIM22	640.178	-4.48718	1.17995	-3.80285	0.000143042	0.00226787	-2.64438	invasive
RP11-400K9.4	63.03	-4.48677	1.21734	-3.68571	0.000228068	0.00340731	-2.46759	invasive
PTPLAD2	114.978	-4.46242	1.22221	-3.65112	0.000261103	0.00381824	-2.41814	invasive
ARHGAP22	240.643	-4.44996	1.10388	-4.0312	5.5493e-05	0.00099147	-3.00372	invasive
CHRDL1	300.923	-4.43697	1.28527	-3.45217	0.000556101	0.0072838	-2.13764	invasive
SLFN11	221.147	-4.4354	1.39528	-3.17886	0.00147858	0.0165276	-1.78179	invasive
ADAM19	1429.68	-4.43263	1.14114	-3.88439	0.000102585	0.00169116	-2.77182	invasive
COLEC12	299.956	-4.42394	1.41454	-3.12748	0.00176312	0.0191737	-1.71729	invasive
STAC	131.471	-4.41828	1.12614	-3.92339	8.7311e-05	0.00146264	-2.83486	invasive
MYL9	529.15	-4.41276	1.31938	-3.34457	0.000824109	0.0101725	-1.99257	invasive
NTSR1	34.0789	-4.40824	1.08546	-4.06117	4.88274e-05	0.000889919	-3.05065	invasive
TSLP	93.3658	-4.37998	1.04252	-4.20135	2.65327e-05	0.000525998	-3.27902	invasive
PDGFRB	74.3271	-4.377	0.935269	-4.67994	2.86964e-06	7.36975e-05	-4.13255	invasive
STC2	11075.2	-4.35204	1.4473	-3.007	0.0026384	0.0267936	-1.57197	invasive
PCDHGA7	85.6988	-4.35144	1.05361	-4.13002	3.6273e-05	0.000691524	-3.16019	invasive
GPR1	209.607	-4.34283	1.20907	-3.59188	0.0003283	0.00462672	-2.33473	invasive
SLC16A9	61.785	-4.32853	1.23594	-3.50223	0.000461382	0.00621341	-2.20667	invasive
EGFR	815.443	-4.32555	0.714192	-6.05657	1.39056e-09	7.45031e-08	-7.12783	invasive
SPOCD1	645.33	-4.32249	0.966003	-4.47461	7.65517e-06	0.000175237	-3.75637	invasive
FRMPD4	62.0465	-4.31392	1.26528	-3.40945	0.000650931	0.00830706	-2.08055	invasive
AKR1C3	39.4709	-4.30349	1.41491	-3.04154	0.00235374	0.0243533	-1.61344	invasive
PRTFDC1	70.0618	-4.29223	1.40676	-3.05114	0.00227973	0.0237329	-1.62465	invasive
CLU	737.281	-4.28012	0.922928	-4.63754	3.52573e-06	8.87141e-05	-4.05201	invasive
FAM101A	33.7549	-4.27365	1.2912	-3.30983	0.000933543	0.0112769	-1.94781	invasive
PLAGL1	138.628	-4.27093	1.39387	-3.06408	0.00218339	0.0229219	-1.63975	invasive
IL8	1215.1	-4.25957	1.15904	-3.67508	0.000237771	0.00351801	-2.4537	invasive
CACNA1C	120.477	-4.2517	1.23562	-3.44094	0.000579691	0.00753719	-2.12279	invasive
DSE	448.916	-4.2505	0.836335	-5.08229	3.72904e-07	1.15401e-05	-4.93779	invasive
FAM84A	56.949	-4.25004	1.30634	-3.25339	0.00114036	0.0133095	-1.87584	invasive
SLC16A2	319.554	-4.24409	1.11245	-3.81507	0.000136142	0.00217234	-2.66307	invasive
COL6A2	13497.2	-4.24146	1.38182	-3.06947	0.00214436	0.0225312	-1.64722	invasive
FZD2	264.623	-4.23176	0.91802	-4.60966	4.03328e-06	9.94716e-05	-4.0023	invasive
EFNB2	321.236	-4.22388	1.08906	-3.87845	0.000105125	0.00173074	-2.76177	invasive
LOXL1-AS1	43.5279	-4.21849	1.29326	-3.2619	0.00110667	0.012965	-1.88723	invasive
ARTN	80.8889	-4.21594	1.23678	-3.40879	0.000652508	0.00831012	-2.08039	invasive
STC1	773.427	-4.2106	1.05664	-3.98489	6.75108e-05	0.00117529	-2.92985	invasive
LTBP1	1865.39	-4.21018	0.956475	-4.40176	1.07375e-05	0.000237486	-3.62436	invasive
MECOM	334.248	-4.20543	1.26628	-3.3211	0.000896644	0.0109161	-1.96193	invasive
ZNF804A	68.8347	-4.20067	1.06943	-3.92796	8.56679e-05	0.00144094	-2.84136	invasive
RARRES1	67.9083	-4.20016	1.3957	-3.00936	0.002618	0.0267174	-1.57321	invasive
RELN	59.7839	-4.18679	1.2637	-3.31313	0.000922565	0.011166	-1.9521	invasive
TMEM200B	188.468	-4.16289	1.16964	-3.55911	0.000372107	0.00516793	-2.28668	invasive
LAPTM5	36.6166	-4.15159	1.19966	-3.46064	0.000538892	0.00710332	-2.14854	invasive
MMP2	6188.23	-4.1497	1.02259	-4.05803	4.94888e-05	0.000900652	-3.04544	invasive
CAMK1D	20.6531	-4.14795	1.33544	-3.10605	0.00189604	0.0203346	-1.69176	invasive
PDGFC	500.729	-4.14267	1.06342	-3.89561	9.79537e-05	0.00162994	-2.78783	invasive
PODXL	1211.09	-4.13964	0.447763	-9.24515	2.34909e-20	7.915e-18	-17.1015	invasive
GCNT1	219.23	-4.1382	1.02243	-4.04742	5.1785e-05	0.000935592	-3.02891	invasive
FGF2	1017.87	-4.12906	1.13363	-3.64234	0.000270174	0.00392779	-2.40585	invasive
CD96	141.748	-4.11392	1.25491	-3.27825	0.00104453	0.0123534	-1.90821	invasive
CYR61	8369.21	-4.10168	1.18353	-3.46564	0.000528974	0.00699484	-2.15522	invasive
HIC1	98.2178	-4.0984	1.12583	-3.64032	0.000272299	0.00394944	-2.40346	invasive
MPP7	59.536	-4.09751	1.19896	-3.41755	0.000631865	0.00809699	-2.09168	invasive
A4GALT	88.6305	-4.09139	1.10076	-3.71689	0.000201688	0.00306102	-2.51413	invasive
LINC00960	78.4278	-4.08888	1.08654	-3.76321	0.000167749	0.00259667	-2.58558	invasive
LAYN	115.463	-4.08881	1.3768	-2.9698	0.00297991	0.0294438	-1.53101	invasive
WISP1	84.3457	-4.08849	1.15444	-3.54154	0.000397798	0.00547577	-2.26155	invasive
MX1	954.728	-4.06158	0.978855	-4.14931	3.33473e-05	0.000644646	-3.19068	invasive
NPTX1	3826.53	-4.05137	0.504284	-8.0339	9.44256e-16	1.75181e-13	-12.7565	invasive
WNT5A-AS1	142.843	-4.05074	1.25424	-3.22964	0.00123945	0.0143182	-1.84411	invasive
WNT5B	222.311	-4.04564	1.18492	-3.41429	0.000639492	0.00818629	-2.08691	invasive
AC005789.11	83.1721	-4.0445	0.895856	-4.51468	6.34136e-06	0.000148723	-3.82762	invasive
FAM65C	76.2702	-4.03968	1.22243	-3.30464	0.000950994	0.0114543	-1.94103	invasive
IRF1	664.693	-4.03102	0.520277	-7.74782	9.34821e-15	1.39998e-12	-11.8539	invasive
SAMD9L	792.422	-4.02749	1.03865	-3.87761	0.000105489	0.00173399	-2.76095	invasive
KCNT2	71.2151	-4.02691	1.18253	-3.40535	0.000660798	0.00840708	-2.07535	invasive
FOXE1	60.614	-4.01256	1.42759	-2.81072	0.00494302	0.0437932	-1.35859	invasive
NHS	162.957	-4.00783	1.31662	-3.04403	0.00233431	0.0242402	-1.61546	invasive
LY6K	119.746	-4.00333	1.38195	-2.89687	0.00376911	0.0354388	-1.45052	invasive
FOXC2	44.4076	-3.99322	1.39362	-2.86537	0.00416526	0.0382663	-1.41718	invasive
CRIM1	5056.65	-3.98588	0.986559	-4.04019	5.34083e-05	0.000959343	-3.01803	invasive
DOCK3	307.528	-3.98364	1.18513	-3.36135	0.000775613	0.00961204	-2.01718	invasive
TNFRSF10A	128.103	-3.98247	1.35649	-2.93587	0.00332609	0.0321989	-1.49216	invasive
DOCK2	61.8102	-3.98131	1.0067	-3.95482	7.65933e-05	0.00130597	-2.88407	invasive
CYP27C1	41.7626	-3.9812	1.194	-3.33434	0.00085503	0.010502	-1.97873	invasive
AMZ1	202.481	-3.94887	1.26425	-3.1235	0.00178714	0.019361	-1.71307	invasive
SECTM1	234.331	-3.93931	1.25315	-3.14352	0.00166927	0.0182972	-1.73762	invasive
SOX9	562.446	-3.92904	1.31934	-2.97803	0.00290104	0.0289173	-1.53884	invasive
FIBCD1	71.8105	-3.91394	1.34031	-2.92017	0.00349843	0.0334761	-1.47526	invasive
SH3RF2	61.0512	-3.91266	1.1269	-3.47205	0.000516502	0.0068591	-2.16373	invasive
DCN	167.83	-3.90988	0.672387	-5.81493	6.06611e-09	2.73195e-07	-6.56353	invasive
SCARA3	338.115	-3.89113	1.33264	-2.91987	0.00350173	0.0334819	-1.47519	invasive
BLK	87.1369	-3.88763	1.02813	-3.78126	0.000156036	0.00244027	-2.61256	invasive
TAGLN	534.075	-3.85609	1.0496	-3.67385	0.000238925	0.00352712	-2.45258	invasive
PCOLCE	808.408	-3.79622	0.865694	-4.38518	1.1589e-05	0.000254509	-3.5943	invasive
THSD4	1048.11	-3.79057	0.544954	-6.95576	3.50656e-12	3.57267e-10	-9.44701	invasive
KIAA1462	72.6056	-3.78405	1.36719	-2.76777	0.0056442	0.0487881	-1.31169	invasive
DKK1	1229.22	-3.78277	1.27987	-2.9556	0.00312062	0.0305188	-1.51543	invasive
FAM167A	921.931	-3.77557	1.09093	-3.46086	0.000538455	0.00710332	-2.14854	invasive
PCDHGB4	55.7631	-3.75616	1.25097	-3.00259	0.00267696	0.0270745	-1.56744	invasive
SAMD12	71.6809	-3.74681	1.2653	-2.96119	0.00306448	0.0300881	-1.52161	invasive
B3GNT9	321.092	-3.74322	0.694315	-5.39124	6.99716e-08	2.58085e-06	-5.58824	invasive
IFI44	678.464	-3.7289	1.13965	-3.27198	0.00106797	0.0125948	-1.89981	invasive
DPYD	698.592	-3.71399	1.11885	-3.31948	0.000901845	0.0109686	-1.95985	invasive
TLE4	591.539	-3.71311	0.978824	-3.79344	0.000148572	0.00234359	-2.63012	invasive
IL20RB	122.239	-3.69887	0.951203	-3.88862	0.000100815	0.00166577	-2.77839	invasive
FAM20C	2487.91	-3.6725	0.599174	-6.12928	8.82781e-10	4.98771e-08	-7.3021	invasive
PDGFB	15.3031	-3.66587	1.1934	-3.07177	0.0021279	0.0223772	-1.65019	invasive
SYT1	519.489	-3.65962	1.05995	-3.45262	0.00055517	0.00727929	-2.13791	invasive
C12orf75	1121.77	-3.64777	1.09438	-3.33317	0.00085863	0.0105358	-1.97733	invasive
SCG5	57.4729	-3.64574	0.861926	-4.22976	2.33941e-05	0.000471815	-3.32623	invasive
EPHA2	3487.35	-3.63814	0.804389	-4.52286	6.10102e-06	0.000144318	-3.84068	invasive
ADAM8	219.85	-3.63529	1.00761	-3.60785	0.000308749	0.0044112	-2.35544	invasive
AMPD3	112.535	-3.6286	0.895013	-4.05425	5.02963e-05	0.00091401	-3.03905	invasive
LTBP2	630.676	-3.61725	0.95879	-3.77272	0.000161475	0.0025152	-2.59943	invasive
MAGEC2	520.472	-3.61474	1.24638	-2.9002	0.00372922	0.0351571	-1.45399	invasive
EPS8L2	185.867	-3.58421	1.06133	-3.3771	0.000732533	0.00917881	-2.03721	invasive
RYR2	118.72	-3.5841	1.23091	-2.91174	0.00359424	0.0341159	-1.46704	invasive
PCDHB3	79.8411	-3.58355	1.28345	-2.79212	0.00523643	0.0459018	-1.33817	invasive
NNMT	1087.9	-3.58281	1.24749	-2.87203	0.00407848	0.0376359	-1.4244	invasive
VASN	469.47	-3.57522	0.901026	-3.96795	7.24937e-05	0.00124633	-2.90437	invasive
SPEG	993.388	-3.57264	0.983024	-3.63434	0.000278693	0.00402809	-2.3949	invasive
LPHN2	446.904	-3.56893	1.2228	-2.91865	0.00351556	0.0335702	-1.47405	invasive
PCDHGA11	100.734	-3.56631	1.15241	-3.09464	0.00197054	0.0209528	-1.67876	invasive
PLAUR	1442.11	-3.56274	0.81401	-4.37678	1.20447e-05	0.000262659	-3.58061	invasive
ITGB4	198.263	-3.54686	0.906314	-3.9135	9.09662e-05	0.00151977	-2.81822	invasive
ITGA2	2368.86	-3.54252	0.927889	-3.81783	0.000134632	0.00215099	-2.66736	invasive
CXCL3	81.3065	-3.54013	1.05105	-3.36817	0.000756684	0.00942443	-2.02574	invasive
ADAMTS4	442.675	-3.51434	0.364247	-9.64826	4.99987e-22	2.07161e-19	-18.6837	invasive
PRDM1	85.5753	-3.50029	1.13357	-3.08784	0.00201615	0.0213464	-1.67067	invasive
STEAP2	160.218	-3.48995	1.23401	-2.82814	0.00468189	0.0419279	-1.3775	invasive
BASP1	507.688	-3.46026	1.2487	-2.7711	0.00558677	0.0484265	-1.31492	invasive
SPRED3	97.567	-3.45675	0.908343	-3.80556	0.000141483	0.00224602	-2.64859	invasive
S100A16	833.65	-3.45323	1.11225	-3.10474	0.00190447	0.0203898	-1.69059	invasive
TDRD9	92.191	-3.4529	0.618627	-5.58155	2.38383e-08	9.58933e-07	-6.01821	invasive
MYLK	1503.61	-3.43716	0.500251	-6.87086	6.38168e-12	6.14917e-10	-9.21118	invasive
COL6A1	17622	-3.43412	0.979437	-3.50622	0.000454524	0.0061345	-2.21222	invasive
ANGPTL4	82.2625	-3.43303	1.13261	-3.03109	0.00243675	0.0250735	-1.60078	invasive
PCDH10	84.6398	-3.42249	1.0607	-3.22663	0.00125256	0.014416	-1.84115	invasive
TFPI	337.243	-3.39536	1.04331	-3.25442	0.00113624	0.013274	-1.877	invasive
PDZD2	49.8656	-3.39108	1.07124	-3.16557	0.00154781	0.0171779	-1.76503	invasive
RP11-575F12.2	130.925	-3.38699	1.04053	-3.25506	0.0011337	0.0132567	-1.87757	invasive
SUSD1	241.101	-3.38631	1.11469	-3.03789	0.00238241	0.0245958	-1.60914	invasive
HTR7	244.988	-3.38515	1.18159	-2.8649	0.00417137	0.038294	-1.41687	invasive
TPM2	3123.15	-3.38311	0.694113	-4.874	1.0936e-06	3.04785e-05	-4.51601	invasive
CPE	215.622	-3.36641	1.21586	-2.76875	0.00562723	0.0487093	-1.31239	invasive
FLNB	6270.19	-3.36628	0.597298	-5.63584	1.74203e-08	7.26625e-07	-6.13869	invasive
ZNF415	59.68	-3.36275	1.14342	-2.94096	0.00327201	0.0317247	-1.4986	invasive
GPX1P1	117.256	-3.33739	1.07887	-3.09342	0.00197864	0.021003	-1.67772	invasive
SYBU	119.599	-3.3367	1.20623	-2.76623	0.00567085	0.0489165	-1.31054	invasive
C1R	917.698	-3.32996	1.11796	-2.97861	0.00289562	0.0288865	-1.53931	invasive
ERRFI1	1976.24	-3.32677	0.464163	-7.16724	7.65225e-13	8.80718e-11	-10.0552	invasive
IGFBP3	2696.97	-3.32209	1.18225	-2.80997	0.0049546	0.0438644	-1.35789	invasive
DPF3	85.5545	-3.31595	1.17668	-2.81805	0.00483169	0.0429599	-1.36694	invasive
ZNF185	627.274	-3.30744	0.759114	-4.35697	1.31877e-05	0.00028558	-3.54427	invasive
CXCL1	700.847	-3.29144	1.11656	-2.94783	0.0032001	0.031149	-1.50656	invasive
PIP5KL1	49.888	-3.28631	0.928518	-3.53931	0.00040118	0.00551012	-2.25884	invasive
GPR176	1005.4	-3.27706	0.958708	-3.4182	0.000630366	0.00808638	-2.09225	invasive
TRABD2A	219.562	-3.26098	0.992285	-3.28634	0.00101499	0.0120731	-1.91818	invasive
NR2F1-AS1	261.705	-3.25634	0.994577	-3.27409	0.00106002	0.0125247	-1.90223	invasive
IFI6	3486.91	-3.249	0.703482	-4.61846	3.86599e-06	9.61086e-05	-4.01724	invasive
VCAN	825.911	-3.24017	0.295996	-10.9467	6.89408e-28	3.89516e-25	-24.4095	invasive
SHC3	54.4417	-3.22603	1.16582	-2.76719	0.00565425	0.0488411	-1.31121	invasive
SCN2A	82.7133	-3.22558	1.09073	-2.95726	0.00310386	0.0304026	-1.51709	invasive
NUAK2	89.4363	-3.21845	0.844881	-3.80935	0.000139331	0.00221469	-2.65469	invasive
ITGA5	6516.89	-3.20627	0.988055	-3.24504	0.00117436	0.0136604	-1.86454	invasive
SPOCK1	1637.1	-3.20507	1.11814	-2.86642	0.00415148	0.0381679	-1.4183	invasive
IKZF2	73.2844	-3.18673	1.14598	-2.78079	0.00542274	0.0471361	-1.32665	invasive
DDAH1	550.053	-3.17677	1.04548	-3.03858	0.00237699	0.0245602	-1.60977	invasive
BCL3	479.336	-3.1509	0.70569	-4.46499	8.00738e-06	0.000182293	-3.73923	invasive
TFPI2	888.435	-3.14468	1.11358	-2.82394	0.0047437	0.0423898	-1.37274	invasive
INHBE	201.277	-3.12342	1.04425	-2.99105	0.00278021	0.0280049	-1.55277	invasive
RRAS	998.654	-3.0977	0.745633	-4.15446	3.26054e-05	0.00063227	-3.1991	invasive
OSMR	1548.88	-3.09489	1.1187	-2.76649	0.00566628	0.048911	-1.31059	invasive
LAMB3	1549.9	-3.03864	1.01167	-3.0036	0.00266807	0.0270066	-1.56853	invasive
EFEMP2	617.447	-3.03198	0.833173	-3.63907	0.000273621	0.00396399	-2.40187	invasive
NMI	310.059	-3.02716	0.917513	-3.29932	0.000969205	0.0116286	-1.93447	invasive
IFIT1	318.185	-3.01616	0.946027	-3.18824	0.00143144	0.0160696	-1.794	invasive
TBX3	1719.51	-2.95831	0.869661	-3.40169	0.000669715	0.00845992	-2.07263	invasive
FERMT3	1279.51	-2.95749	0.191072	-15.4784	4.85461e-54	1.20686e-50	-49.9183	invasive
ID1	767.004	-2.93792	0.94958	-3.09391	0.00197534	0.0209859	-1.67807	invasive
MT2A	4666.18	-2.93275	0.988623	-2.9665	0.00301212	0.0296689	-1.5277	invasive
ST8SIA5	25.5892	-2.90555	0.808871	-3.59211	0.000328011	0.00462672	-2.33473	invasive
ANTXR2	1767.35	-2.88352	0.882889	-3.266	0.00109079	0.0128152	-1.89227	invasive
PEX5L	76.6697	-2.87944	0.991918	-2.9029	0.00369723	0.0349214	-1.45691	invasive
KIRREL3	82.5333	-2.87864	0.798715	-3.60409	0.000313251	0.00446526	-2.35015	invasive
LMO7	1999.39	-2.87437	1.01366	-2.83563	0.00457353	0.0411055	-1.3861	invasive
PPP1R13L	196.909	-2.82142	0.785647	-3.5912	0.000329159	0.00463357	-2.33408	invasive
MIR22HG	746.441	-2.79639	0.659466	-4.24039	2.23135e-05	0.000451721	-3.34513	invasive
CD274	177.584	-2.78394	0.995682	-2.79601	0.00517374	0.0454806	-1.34217	invasive
CAV1	6802.57	-2.78084	0.637906	-4.35932	1.30468e-05	0.000283518	-3.54742	invasive
NCEH1	1436.75	-2.76841	0.671602	-4.1221	3.75429e-05	0.00071137	-3.1479	invasive
NDUFA4L2	340.145	-2.7492	0.786164	-3.49697	0.000470566	0.00630975	-2.19999	invasive
CSF1	1141.72	-2.74867	0.88932	-3.09076	0.00199645	0.0211559	-1.67457	invasive
CLEC2B	161.253	-2.73377	0.937418	-2.91628	0.00354233	0.0337662	-1.47152	invasive
RP4-758J24.5	96.2786	-2.72568	0.968211	-2.81517	0.0048751	0.0432531	-1.36398	invasive
LINC00085	172.971	-2.71995	0.91398	-2.97594	0.00292092	0.0290456	-1.53692	invasive
HEG1	2341.01	-2.71483	0.718552	-3.7782	0.000157966	0.00246674	-2.60788	invasive
FOSL1	5750.13	-2.70671	0.906826	-2.98482	0.00283743	0.0284429	-1.54603	invasive
EPAS1	4866.56	-2.70087	0.748582	-3.60798	0.000308586	0.0044112	-2.35544	invasive
SAMD9	836.521	-2.66665	0.956043	-2.78926	0.00528292	0.0462116	-1.33525	invasive
AJUBA	1621.49	-2.66505	0.652448	-4.08469	4.41354e-05	0.00081881	-3.08682	invasive
BCAT1	1148.05	-2.66426	0.408905	-6.51559	7.24028e-11	5.14267e-09	-8.28881	invasive
ARHGAP23	881.35	-2.63876	0.935731	-2.82	0.00480243	0.0427915	-1.36864	invasive
NFE2L3	1392.03	-2.63467	0.709092	-3.71555	0.000202762	0.00307358	-2.51236	invasive
TPM1	5604.95	-2.62	0.905458	-2.89356	0.00380898	0.0357595	-1.44661	invasive
RUNX2	456.88	-2.6049	0.793572	-3.2825	0.00102892	0.0122153	-1.9131	invasive
SNED1	732.078	-2.60267	0.322476	-8.0709	6.97818e-16	1.31422e-13	-12.8813	invasive
DGKA	332.02	-2.58619	0.870787	-2.96995	0.0029785	0.0294438	-1.53101	invasive
PLOD2	3282.54	-2.58093	0.685721	-3.76382	0.000167334	0.00259347	-2.58612	invasive
CPED1	572.828	-2.5688	0.218626	-11.7498	7.08184e-32	4.89041e-29	-28.3107	invasive
CDC42EP2	148.485	-2.54349	0.773736	-3.28728	0.00101161	0.0120444	-1.91921	invasive
DDX58	406.578	-2.54165	0.722185	-3.51939	0.000432546	0.00589534	-2.22949	invasive
SMURF2	1716.69	-2.5311	0.258374	-9.79628	1.16809e-22	5.37752e-20	-19.2694	invasive
HAS3	103.854	-2.52835	0.839672	-3.01112	0.00260286	0.0265847	-1.57537	invasive
ZC3H12A	276.937	-2.51756	0.533861	-4.71576	2.40815e-06	6.2622e-05	-4.20327	invasive
QSOX1	14638	-2.47478	0.667212	-3.70913	0.00020797	0.00314485	-2.5024	invasive
ERAP2	2292.58	-2.47107	0.890007	-2.77646	0.00549544	0.0477347	-1.32117	invasive
UCHL1	466.665	-2.45195	0.858404	-2.85641	0.00428465	0.0390853	-1.40799	invasive
C4orf32	325.341	-2.44126	0.881652	-2.76896	0.00562352	0.0487093	-1.31239	invasive
GAS6	1380.01	-2.4181	0.851769	-2.83892	0.00452665	0.0408022	-1.38932	invasive
TRIM59	90.684	-2.35767	0.802267	-2.93876	0.00329533	0.0319259	-1.49586	invasive
RP11-14N7.2	159.242	-2.34523	0.711526	-3.29605	0.00098054	0.0117419	-1.93026	invasive
ELL2	1605.47	-2.345	0.682894	-3.43391	0.000594943	0.00770328	-2.11332	invasive
VEGFA	11648.7	-2.34029	0.547581	-4.27386	1.92116e-05	0.000398001	-3.40012	invasive
RND3	3047.75	-2.33992	0.789714	-2.963	0.00304657	0.0299596	-1.52346	invasive
UAP1	3021.38	-2.33015	0.488021	-4.77469	1.79987e-06	4.80104e-05	-4.31866	invasive
SPDL1	1625.21	-2.32608	0.435262	-5.34408	9.08758e-08	3.31257e-06	-5.47983	invasive
RASA1	2639.66	-2.31268	0.325395	-7.10731	1.18325e-12	1.3132e-10	-9.88167	invasive
SEMA4B	782.311	-2.31056	0.515497	-4.4822	7.38771e-06	0.000170511	-3.76825	invasive
ECE1	6128.59	-2.31023	0.547843	-4.21696	2.47616e-05	0.000495631	-3.30484	invasive
FAM129B	12296.1	-2.30376	0.437299	-5.26816	1.37798e-07	4.71853e-06	-5.32619	invasive
LAMC1	29466.4	-2.30287	0.566373	-4.06599	4.78289e-05	0.000878158	-3.05643	invasive
NXT2	955.012	-2.2935	0.755272	-3.03665	0.00239219	0.0246559	-1.60808	invasive
ARL4C	1210.68	-2.28759	0.633463	-3.61125	0.000304728	0.00436882	-2.35964	invasive
TGFBR2	3073.96	-2.28148	0.633549	-3.60112	0.000316854	0.00450372	-2.34643	invasive
NFKBIA	1190.32	-2.26	0.627877	-3.59943	0.000318914	0.00452007	-2.34485	invasive
SEC24D	1942.34	-2.2484	0.567692	-3.96059	7.47641e-05	0.00128182	-2.89217	invasive
SP100	1804.64	-2.24464	0.450829	-4.97893	6.39378e-07	1.87502e-05	-4.727	invasive
HMGA1	20949.1	-2.22128	0.474611	-4.68022	2.86573e-06	7.36975e-05	-4.13255	invasive
GRAMD1B	301.701	-2.21931	0.705158	-3.14725	0.00164812	0.0181454	-1.74123	invasive
TRAM2	4202.33	-2.21381	0.347056	-6.37884	1.78433e-10	1.16733e-08	-7.93281	invasive
CNN2	2388.45	-2.20051	0.772419	-2.84885	0.00438775	0.039723	-1.40096	invasive
STX1A	316.563	-2.17681	0.506527	-4.29752	1.72717e-05	0.000363262	-3.43978	invasive
HBEGF	552.829	-2.16305	0.749107	-2.8875	0.00388317	0.0361556	-1.44182	invasive
PVR	3728.97	-2.12199	0.457474	-4.63849	3.50956e-06	8.84866e-05	-4.05312	invasive
BCAR3	1737.77	-2.09549	0.56953	-3.67933	0.000233849	0.00346867	-2.45984	invasive
IRS1	2044.09	-2.08701	0.459889	-4.53808	5.67689e-06	0.00013518	-3.86909	invasive
FSTL3	1111.39	-2.08371	0.636616	-3.2731	0.00106373	0.0125567	-1.90113	invasive
SIPA1L3	1259.48	-2.08342	0.608663	-3.42294	0.000619469	0.00798756	-2.09759	invasive
ENG	2304.69	-2.08254	0.395226	-5.26924	1.36989e-07	4.70379e-06	-5.32755	invasive
RELB	643.721	-2.07966	0.640897	-3.24492	0.00117482	0.0136604	-1.86454	invasive
MAP4K4	11355.6	-2.07867	0.405425	-5.12714	2.94172e-07	9.32796e-06	-5.03021	invasive
DOCK5	1372.23	-2.06249	0.620027	-3.32644	0.000879616	0.0107614	-1.96813	invasive
GALNT10	1643.44	-2.04795	0.488122	-4.19556	2.72195e-05	0.000538756	-3.26861	invasive
IL6ST	5736	-2.03701	0.549911	-3.70425	0.000212019	0.00319442	-2.49561	invasive
TPM4	18918	-2.03612	0.518293	-3.92852	8.54705e-05	0.00144094	-2.84136	invasive
ATP2B1	3454.67	-2.0307	0.498228	-4.07585	4.58464e-05	0.000848022	-3.07159	invasive
HERC6	384.371	-2.03043	0.681425	-2.97968	0.00288551	0.0288319	-1.54013	invasive
RIN1	615.9	-2.02642	0.623238	-3.25143	0.00114826	0.0133892	-1.87325	invasive
ELFN1	72.3671	-2.02431	0.658407	-3.07456	0.00210812	0.0222067	-1.65352	invasive
FJX1	560.537	-2.01818	0.655227	-3.08012	0.00206916	0.0218891	-1.65977	invasive
FUT8	1096.56	-2.01472	0.629126	-3.20242	0.0013628	0.0154983	-1.80972	invasive
TNIP1	3149.56	-2.01298	0.369481	-5.44813	5.09017e-08	1.92312e-06	-5.71599	invasive
SPATS2L	3628.68	-2.01291	0.34879	-5.77111	7.87491e-09	3.45884e-07	-6.46107	invasive
JUN	1649.77	-2.01275	0.700792	-2.87211	0.00407739	0.0376359	-1.4244	invasive
SMAD3	2947.24	-1.97805	0.665671	-2.97152	0.00296331	0.0293731	-1.53205	invasive
RBCK1	7099.14	-1.97193	0.662603	-2.97603	0.00292003	0.0290456	-1.53692	invasive
DCBLD1	549.298	-1.96026	0.595377	-3.29246	0.000993142	0.0118814	-1.92513	invasive
CD151	9561.06	-1.95119	0.68185	-2.86162	0.00421485	0.0386361	-1.41301	invasive
TCP11L2	167.238	-1.94703	0.686865	-2.83466	0.00458747	0.041201	-1.38509	invasive
TLDC1	697.957	-1.92215	0.5426	-3.54249	0.000396374	0.00546439	-2.26246	invasive
NET1	1583.28	-1.9214	0.488521	-3.93309	8.38625e-05	0.00142018	-2.84766	invasive
SKIL	952.27	-1.90945	0.539669	-3.53819	0.000402886	0.00552745	-2.25748	invasive
RTN4	17807.3	-1.89688	0.471861	-4.01999	5.82018e-05	0.00102909	-2.98755	invasive
ASPH	12045	-1.89298	0.436413	-4.33758	1.44058e-05	0.000310337	-3.50817	invasive
UBE2E3	1503.45	-1.8876	0.289383	-6.52285	6.8983e-11	4.92792e-09	-8.30734	invasive
KLF7	953.284	-1.88663	0.513662	-3.67291	0.000239803	0.00353589	-2.4515	invasive
TIFA	303.164	-1.86256	0.449367	-4.14486	3.40028e-05	0.000652245	-3.18559	invasive
E2F7	1935.9	-1.86123	0.654113	-2.84543	0.00443514	0.0400937	-1.39692	invasive
SDC4	3366.2	-1.86118	0.430407	-4.32422	1.53073e-05	0.000327486	-3.48481	invasive
DRAP1	5658.53	-1.85751	0.538663	-3.44837	0.000563985	0.00737153	-2.13244	invasive
NR2F2	2535.08	-1.84425	0.65346	-2.82229	0.00476824	0.0425479	-1.37112	invasive
ANKRD13A	1873.07	-1.82121	0.379427	-4.7999	1.58744e-06	4.28954e-05	-4.36759	invasive
PDLIM7	2371.44	-1.77953	0.377234	-4.71733	2.38964e-06	6.24017e-05	-4.2048	invasive
RAB23	788.398	-1.75474	0.515578	-3.40344	0.00066542	0.00843137	-2.0741	invasive
ST6GALNAC4	308.314	-1.75091	0.606455	-2.88712	0.00388785	0.0361722	-1.44163	invasive
CITED2	1409.34	-1.74939	0.583941	-2.99583	0.00273696	0.0275915	-1.55922	invasive
NME7	480.658	-1.72851	0.441025	-3.9193	8.88073e-05	0.0014857	-2.82807	invasive
CYLD	1035.43	-1.72432	0.402719	-4.28169	1.85482e-05	0.000386836	-3.41247	invasive
AQP1	27.3112	-1.7079	0.61899	-2.75917	0.00579475	0.0497436	-1.30326	invasive
PVRL2	2169.09	-1.6651	0.553579	-3.00788	0.00263077	0.0267598	-1.57252	invasive
RASA3	2380.81	-1.66138	0.575051	-2.8891	0.00386346	0.0361214	-1.44223	invasive
PLCB3	1933.04	-1.64836	0.356833	-4.61941	3.84832e-06	9.58609e-05	-4.01836	invasive
RAPH1	1682.44	-1.64174	0.428803	-3.82865	0.000128846	0.00206653	-2.68476	invasive
PLK2	4099.38	-1.63976	0.506162	-3.23959	0.00119701	0.0138924	-1.85722	invasive
FEZ2	1456.3	-1.63519	0.284801	-5.74151	9.38362e-09	4.07826e-07	-6.38952	invasive
ARL4D	355.461	-1.63443	0.526278	-3.10564	0.0018987	0.0203455	-1.69153	invasive
FTSJ3	5098.01	-1.62703	0.423925	-3.83801	0.000124033	0.00201534	-2.69565	invasive
TAP1	1845.32	-1.61534	0.479301	-3.37019	0.000751161	0.00937443	-2.02806	invasive
PMAIP1	1438.91	-1.61261	0.54003	-2.98614	0.00282519	0.028366	-1.5472	invasive
FBLN2	133.257	-1.60975	0.40382	-3.98631	6.71076e-05	0.00117155	-2.93124	invasive
PARP3	1202.78	-1.5997	0.38291	-4.17775	2.94401e-05	0.000578104	-3.23799	invasive
ELK3	2060.59	-1.59045	0.462079	-3.44195	0.000577546	0.00751717	-2.12395	invasive
TRIM21	600.404	-1.58781	0.508296	-3.12379	0.00178537	0.019361	-1.71307	invasive
ING2	341.295	-1.57767	0.525232	-3.00376	0.00266665	0.0270066	-1.56853	invasive
DPF1	181.669	-1.56918	0.505779	-3.10249	0.00191899	0.0205099	-1.68804	invasive
MYL6	4640.33	-1.55515	0.444294	-3.50028	0.000464775	0.00625232	-2.20396	invasive
TFE3	2712.05	-1.55498	0.460335	-3.37794	0.000730309	0.00916018	-2.0381	invasive
SH3RF1	836.73	-1.5519	0.413219	-3.75564	0.000172902	0.00265986	-2.57514	invasive
SLC10A3	698.554	-1.54619	0.441023	-3.50592	0.000455029	0.0061345	-2.21222	invasive
RRAS2	990.023	-1.54353	0.436472	-3.53638	0.000405656	0.0055532	-2.25546	invasive
PDLIM5	2110.82	-1.53522	0.426678	-3.59808	0.000320581	0.00453335	-2.34358	invasive
LASP1	5851.76	-1.52683	0.442714	-3.44881	0.00056307	0.00736733	-2.13269	invasive
HSPA5	50267.4	-1.52663	0.490086	-3.11502	0.00183935	0.0198121	-1.70307	invasive
EFHD2	2928.3	-1.52028	0.441089	-3.44666	0.00056756	0.00740269	-2.13061	invasive
ATG7	980.238	-1.51982	0.462935	-3.283	0.00102707	0.012205	-1.91346	invasive
NR3C1	1992.39	-1.5145	0.374318	-4.04603	5.20939e-05	0.000939808	-3.02696	invasive
KLF10	1517.63	-1.51288	0.522761	-2.89403	0.00380332	0.0357334	-1.44693	invasive
ITGB1	23096.7	-1.50892	0.422664	-3.57002	0.000356961	0.00497424	-2.30327	invasive
SOCS5	1361.45	-1.49846	0.489471	-3.06138	0.00220322	0.0230911	-1.63656	invasive
MAP3K14	506.519	-1.47313	0.472263	-3.11931	0.00181278	0.0195703	-1.7084	invasive
CDKN2A	490.265	-1.46199	0.391764	-3.73181	0.00019011	0.00289947	-2.53768	invasive
EXT1	3314.07	-1.45405	0.510033	-2.85089	0.00435968	0.0395554	-1.40279	invasive
PNPLA2	1575.75	-1.45296	0.452222	-3.21294	0.00131383	0.0150296	-1.82305	invasive
LAMB2	9219.24	-1.44623	0.474818	-3.04586	0.00232019	0.0241136	-1.61774	invasive
KANK2	4355.6	-1.43505	0.504573	-2.84409	0.00445379	0.0402038	-1.39573	invasive
C9orf37	531.809	-1.43017	0.448878	-3.18609	0.00144208	0.0161487	-1.79186	invasive
HYI	344.852	-1.41167	0.495282	-2.85023	0.00436871	0.0396083	-1.40221	invasive
GNAI2	9285.56	-1.40969	0.46528	-3.02977	0.00244737	0.0251412	-1.59961	invasive
LOXL4	202.44	-1.37333	0.465526	-2.95007	0.00317705	0.0309489	-1.50936	invasive
DNMBP	730.719	-1.37026	0.396494	-3.45594	0.000548386	0.00719793	-2.14279	invasive
PINK1	670.535	-1.36808	0.464326	-2.94638	0.00321514	0.0312709	-1.50486	invasive
HDGF	13981.9	-1.34805	0.31431	-4.28892	1.79545e-05	0.000376348	-3.42441	invasive
SLC38A2	12512	-1.33785	0.265562	-5.0378	4.70923e-07	1.42729e-05	-4.84549	invasive
ODF2	2601.48	-1.28578	0.410486	-3.13233	0.00173427	0.0189429	-1.72255	invasive
EHBP1L1	3227.73	-1.27672	0.456861	-2.79455	0.00519727	0.0456552	-1.34051	invasive
SLC16A1	3597.76	-1.275	0.362885	-3.51352	0.000442208	0.00600071	-2.2218	invasive
KCTD1	704.143	-1.25987	0.452972	-2.78135	0.00541331	0.0471108	-1.32688	invasive
TCEAL3	819.374	-1.24976	0.450538	-2.77393	0.00553834	0.0480402	-1.3184	invasive
MLTK	1859.99	-1.23444	0.414696	-2.97674	0.00291328	0.0290161	-1.53736	invasive
TMSB10	20202.2	-1.23165	0.420268	-2.93064	0.00338268	0.0325943	-1.48686	invasive
CSNK2B	263.305	-1.23078	0.426187	-2.88788	0.00387852	0.0361556	-1.44182	invasive
MCFD2	6752.25	-1.22104	0.382447	-3.1927	0.0014095	0.0159274	-1.79786	invasive
PML	2054.09	-1.21626	0.439875	-2.76503	0.00569182	0.0489954	-1.30984	invasive
MYH9	49393.4	-1.21441	0.38614	-3.14499	0.00166091	0.0182216	-1.73941	invasive
PLIN3	2455.66	-1.20857	0.399063	-3.02853	0.0024575	0.0252098	-1.59843	invasive
SYDE1	2134.7	-1.1914	0.354086	-3.3647	0.000766257	0.00951506	-2.02159	invasive
OXSR1	3477.11	-1.18058	0.396794	-2.97529	0.00292714	0.0290609	-1.53669	invasive
SHISA5	5165.73	-1.17186	0.417537	-2.8066	0.00500681	0.0442322	-1.35426	invasive
PPP4R1	2096.83	-1.1609	0.408103	-2.84463	0.00444625	0.0401649	-1.39615	invasive
NOTCH2	8299.39	-1.15596	0.325368	-3.55279	0.000381175	0.00527031	-2.27816	invasive
TOR1B	1332.19	-1.14526	0.326192	-3.51101	0.000446409	0.00605008	-2.21824	invasive
RPL23AP79	1075.39	-1.14453	0.397749	-2.87752	0.0040081	0.0371242	-1.43034	invasive
SIAH2	698.367	-1.13431	0.38299	-2.96172	0.00305929	0.0300608	-1.522	invasive
SPIN1	3094.33	-1.11672	0.374896	-2.97874	0.00289437	0.0288865	-1.53931	invasive
SRF	3151.79	-1.10528	0.293761	-3.76254	0.000168199	0.0026004	-2.58496	invasive
ZNF865	741.021	-1.09276	0.308122	-3.54652	0.00039036	0.00539131	-2.26831	invasive
PSME1	2830.27	-1.08843	0.378764	-2.87363	0.0040579	0.0375016	-1.42595	invasive
VASP	2498.09	-1.08541	0.318764	-3.40505	0.000661513	0.00840757	-2.07533	invasive
CTTNBP2NL	688.887	-1.03853	0.34531	-3.00753	0.00263378	0.0267685	-1.57238	invasive
FCF1	2215.53	-1.0329	0.354908	-2.91034	0.00361036	0.0342309	-1.46558	invasive

## Sheet: Zebrafish GMX
List of genes either up or downregulated in the disseminated ZMEL1 cells compared to parental ZMEL1 cells (derived from Supplementary Table 1)
ZMEL1_disseminated_up	ZMEL1_disseminated_down
TRPV1	DDX3X
GPER1	HNRNPA1
ANK1	SLMAP
RBM44	MYO1D
LIM2	ABCD3
HSPA1A	WDR1
FOXD2	PGM2
POU3F1	KIF5B
PTK6	MAST2
P2RX5	DOCK7
COL11A2	CXXC5
FOLR2	SRSF6
FLNC	SCAF4
C7	RUFY3
FAM46B	TARDBP
PTCHD4	RAB6A
HSPA1B	SDPR
CTNND2	TMEM30A
C11orf63	TRIM3
BSX	CHPT1
TGM2	C1orf21
PAPLN	ENDOU
SERPINE3	LRPPRC
ZNF710	MDH1
PGLYRP2	ACSL1
HSD17B8	AIFM2
GPRC6A	NAV1
PNP	CLGN
BAG3	GINS1
LMOD1	HIST1H1B
CRTAM	MRPL12
MIP	HIST2H2AB
SLC24A5	ARHGEF10L
DMBX1	LSM12
SAA2	RAB9A
EMR2	ATE1
WDR66	BRI3
C8orf4	LMNA
ATP2A1	SLCO3A1
UNC45B	GAS2L1
AGR2	ATP5G2
HSPH1	BPGM
KLHL35	ATP6V1A
MMP19	CYLD
NR5A1	MCM2
PMEL	ROBO1
ZBTB7C	TCEB1
RP1	PSAP
ZP3	ATP6V1H
UROC1	PC
ITIH3	KLHL11
FTMT	MED31
ENDOD1	ITGB1
FBP2	PEAK1
TRIM65	2016-09-02
SLC45A1	NID2
PAH	ANXA4
PLAU	RRM1
KIAA1324	PPDPF
LRRC8D	ROBO3
CD276	GM2A
TNFAIP8L2	RAB34
LRRC6	SOGA1
SYTL2	SELT
UGT8	SLC7A6OS
TSPAN13	STARD13
MAFA	PDHA1
ERRFI1	CHCHD6
HSPBP1	OSBPL11
TFEB	CIAPIN1
TBX3	NAA40
CCDC136	LGR4
RCVRN	HIST1H1D
MCHR2	RPA1
ROR1	DNMT3A
GABRA6	EPDR1
EPHX4	PLCL2
SHROOM3	GOLIM4
FASLG	SVIL
FLT1	ATIC
FOXJ1	NHP2L1
CXCL11	TMEM206
TRIM61	TPX2
PKD2L1	SPG20
FAM124A	SRD5A1
SLC43A2	PRKCA
C14orf164	NPC2
CASQ2	PPOX
FERMT3	PLXNB2
TMEM38A	PLEC
DNAJA4	NOTCH1
ZAK	OPHN1
MAB21L3	SMYD2
GRN	PRKAR2A
KCTD7	PCNA
B4GALNT3	-
LOXL3	ATP5G3
PRRT1	ACTN1
FOXD4	HIGD1A
MDK	HIBCH
MKNK2	ERCC6L
PLG	MTHFD1L
FAM107A	GABRA1
SLC30A8	APC2
RMDN1	HIST1H2BD
FBXL18	TOP2A
NTNG2	HIST1H3C
RP11-231I13.2	PAPPA2
FOXA2	LETM1
NR2F2	PPFIBP1
OPN5	RBMS2
CXCL10	DBI
PLCG2	FAM134A
TECRL	PFN3
COL4A4	SPRY2
GLT8D2	ACSL3
SNAI1	PPAT
CYR61	PACSIN3
CACNA1A	CKB
FOS	IQGAP3
PLEKHA6	MPI
HSPB8	ADCY6
PRTFDC1	UBE2O
ATP5J	SIRT2
ADAM9	PTRF
RIPPLY1	MED4
PTPDC1	CAV1
C4A	G6PD
INPPL1	TMEM246
KIF20A	PNPLA8
SP8	GLUD1
PCDH10	LSP1
GIMAP4	FAM20C
CCDC141	LZTS2
CFI	ARPC5
JUN	SLC12A2
SHPK	RUNX2
GRB7	KPNA2
HSPB1	RDH12
C2	TCF12
SEBOX	FGFRL1
PRPH	ADCK5
ASAP3	PTGR1
TATDN2	ZAK
HTR3C	THRB
FZD2	EVA1B
ECM2	MRPL17
KCNJ9	FAM181B
KCTD14	SLC37A1
CXorf58	HK1
FZD7	SLC39A14
GNAQ	BCAT2
ABI3	SLC6A9
HEY1	FSCN1
TRIM8	FLNA
SYTL3	TMEM14C
MMP20	TFB2M
ABCB11	CHST2
EGR2	RETSAT
DNAJC28	GRIN2B
MYH7	TMUB1
RBM20	SLC25A1
BARX1	PARL
ZNF831	FABP3
TRAF4	SURF4
GPNMB	CRIP2
DLG1	KLHL5
PAX7	SLC45A3
ARMC2	MXRA8
RPRM	HS2ST1
B3GNT7	POSTN
HHLA2	RAPGEF5
JAKMIP2	TMEM205
DNAJB1	IFT27
TMEM132D	PSEN2
PTPRN	SEMA3A
WDR49	FREM2
TCF21	TGFB1
MAPK13	METTL21D
RHOF	PPM1A
TRIM52	YJEFN3
GPR35	C20orf24
RAD9B	GRIN2D
HES1	KIAA1715
IFIT2	ZBTB20
OPN4	SPOCK3
EXD1	SOD1
SLC25A23	LRFN4
SLCO2A1	2016-09-12
MAP3K15	HOXC11
TUSC5	AIF1L
CDC42EP3	PIK3R2
HSPA1L	NXN
WISP1	ADAMTS7
ANKRD28	PTPRE
MYLIP	TNFRSF19
C5orf45	LPPR5
RASD1	TMBIM1
MSS51	TUB
GUCY1A2	CASC4
ODF3	TP53INP2
CRIP1	MB21D2
ODF3L2	CCDC88C
CDH23	ST5
SLC7A8	PANK1
VSIG10	FAM134B
SOCS1	TFE3
NIPAL4	TGFBI
PPP2R5B	MID1IP1
LOC100996634	RPS6KA5
CACNA2D4	MSI2
GATM	GSTP1
GSC2	FYN
RGS16	COTL1
SLC32A1	PFKP
ASB16	DFNB31
HSPA12B	QDPR
LPIN1	SLC23A2
KIAA1211L	SLCO4A1
SRD5A2	DLX3
ANGPTL4	IMPDH1
AVIL	PRDX6
LOC100507353	NQO1
GLIS1	FOXF1
GPR112	UACA
C2CD4C	ABLIM1
EVA1A	FAM210B
MLF1	ASAH1
TAL1	SIGMAR1
TMEM88	TKTL2
RASL11B	NLN
CLSTN2	ATRN
IGSF22	CSPG4
FCER1A	H2AFX
CHGA	SDR42E1
LRRC70	SECISBP2L
FEV	CNTN5
ALDH1A2	LPCAT1
MIF	LUZP1
IL23R	TMEFF2
SNAI2	GPC5
DLGAP3	RUSC1
HOPX	HIST2H2AA4
IL15	GDF6
IGFLR1	SCCPDH
CHRNB1	KCNJ2
OCM2	RNF144A
FCGBP	ANPEP
B3GAT1	SLC47A1
SOGA2	PREX2
T	TM7SF2
PGBD2	ELOVL5
CILP2	CELF5
CFB	GSTO1
SYNDIG1L	HEXB
SLC25A38	OSBPL2
CCL19	FTH1
TDRD12	GPR64
HSP90AA1	ITGA3
MPST	GCLM
ADORA3	CTSB
VCP	CYB5B
PWP2	RXRG
KRT15	TAGLN2
NPR1	DHCR7
FBXO36	MAP1A
TRIM63	PLA2G4A
SLC35F2	CCKBR
PCDH7	NSDHL
IL12RB2	LRAT
KCNJ3	AGRN
EPX	ARHGEF19
APOA1	UBASH3B
CKM	GRHL1
CLDN22	FHOD1
ANO9	CAV2
SPIRE2	PRICKLE1
ASAP1	NT5DC1
DNAJB5	HAPLN2
KCNN4	LACC1
TNFSF11	ABCB6
ZNF76	MUC5B
PLK3	CCDC80
SCN4A	CMTM8
KLC3	ELOVL4
FAM161A	LRRTM4
PCDHGA1	IGFBP1
ERG	PGD
ZNF536	PPFIA4
TRPV6	MDFI
PLCD4	VAV3
NGB	GNPAT
LRRC32	FGF2
HMGA1	CAPN14
OTOF	C14orf1
ERBB3	PKHD1L1
IGFBP1	ABCD2
INPP4B	CA8
C11orf70	MVK
PRSS12	GREB1
DYNLL1	ACACA
DUSP8	FGD1
PRSS45	DAPK1
CYP17A1	SLC8A3
GPR37L1	EMILIN1
DRC1	ENG
BAX	STEAP4
TTLL2	LRRC15
SLC2A12	CACNB4
ASB2	COL5A3
STAT4	LAYN
FER1L4	RNF19B
SFXN5	ECM2
ST3GAL5	NAPG
GTSF1	TES
LNX2	BIN1
MRAP2	EHD2
ARVCF	KCNJ3
GLS2	PRDX1
GPR4	ESRRG
TCTEX1D4	SLC41A2
CTGF	MSANTD4
IL11	HGF
STK10	CBR1
KIF12	LZTS1
CPXM1	SLC8A1
CDK18	NFIC
IL17RD	APCDD1L
GDA	ACSBG2
SEMA3F	IDI1
PIM2	FDPS
SH3BP1	RAPGEF4
NPB	ACAT2
ZP2	PAICS
GVINP1	KIF26A
SOWAHA	ACLY
PROZ	FIGF
TMEM37	MLLT3
CD101	SLC27A1
AKR1A1	ACSL4
RASGEF1B	CDH10
GIMAP5	RASA4B
ITGA6	IGFBP5
GAS7	LSS
FOSL1	IDH1
ZAP70	THSD7A
ARL4A	THEM4
IL4I1	NTF3
EVA1C	ELOVL6
GPHA2	SPINK2
MSH5	DDC
LDHB	PDLIM2
TYRP1	HMGCR
CHIA	MFSD2A
PEAR1	DIO3
HSPA8	KCNA4
ATF3	MSMO1
P2RY4	EBP
IRX5	SC5D
MKNK1	DHRS12
ABCC8	NCAM1
SOX3	MVD
WAS	NCAM2
PHKA1	FABP7
GPA33	SQLE
COX5B	LRP1B
PLA2G4C	FADS2
GZMA	EPHB1
CYP2J2	HS6ST1
MSLN	INSIG1
MAP3K12	SCD5
ASIP	FDFT1
WDR78	DRD2
SLC1A2	NTRK3
PLEKHG6	LPIN1
CYP2D6	ELOVL2
ADRA2A	DHCR24
AQP1
C1QTNF2
CDKN1A
ASB18
MYOM3
STAB1
GAS2L2
GALR2
LRRC31
FBN2
GSX1
ITIH4
PLEK2
CALHM2
WDR38
PTF1A
SLC10A4
NES
EGFL6
THBS4
S1PR1
KIAA2022
PLEKHO1
ENC1
RGS3
LYVE1
TLR9
TTLL6
TINAGL1
KLF9
BCR
MAB21L1
SLC27A2
ITPKA
C2orf82
CMAHP
HRH3
KRT17
NRP1
AQP10
NIM1
LMCD1
TNFRSF10A
GJA3
NCKAP1L
SLC52A3
ST8SIA3
PTGS1
NWD1
RAP1GAP
MYH6
SAMD1
HLA-E
SLC26A6
SGK2
NR6A1
GIMAP1
TG
CLDN19
NUGGC
GJB1
BGN
SCG3
ABCG5
TRPC5
CD58
ADRA1A
DLL1
DLL4
ENTPD8
NR1D2
CTSE
LRRC23
SLC15A1
SEMA3E
FHL3
ESR2
FAM173A
TLR4
TGM1
IRX1
FKBP6
GIMAP8
KCNJ15
SFTPA2
NAT1
PRSS35
IFNG
LRRC34
TRPM5
KIAA1462
RGS9BP
MBOAT4
FZD8
SLC5A2
TAS1R1
UNCX
EPS8L3
MYO1H
SYCP1
MICALL2
TUFT1
TMEM150B
ABCD3
MED1
HSPA4L
FGF11
NTRK2
RAC1
TBKBP1
KSR1
SEMA5B
IGDCC3
TPBG
EBF2
NKX3-1
CASP10
ITGA1
CCDC64
SLC5A8
GPX2
PTPN6
PROKR1
SEMA6C
PASK
PLCD3
GPR143
LUM
MYL10
GIMAP7
LHX5
NPFFR1
HGSNAT
ROM1
WNT11
CDHR1
RELN
AATK
ATOH7
PLCH2
CACNA1S
PDK4
GCH1
TXNIP
LGSN
CALN1
ESR1
SLC17A6
KERA
IP6K2
CNN3
AC010423.1
HNF1B
COL4A5
C1QL3
DCLK3
HRC
IFITM5
EMP2
OAZ2
CKMT2
SDR42E2
MSX2
MKX
ST8SIA2
MYO7A
RHBDD1
OSCP1
DNAH11
RAPGEFL1
CHRM2
FER1L6
SGMS2
PZP
CCR8
PRDM13
DEPDC7
RABGAP1L
NRTN
RELL2
GCOM1
CENPJ
MFRP
BATF3
BTK
WDR27
TRIM35
TOB1
ITIH5
TTC34
APOD
FAM167A
RERGL
TACR1
PRDM1
NSMF
PLCD1
ASB15
SLC22A4
C2orf61
TEKT2
CALCB
SCN4B
FBXL7
TMOD4
TM7SF2
DUSP1
KIAA0247
APMAP
DLX1
TNK1
FGF3
UGT2A1
CASP4
SPTSSB
LHFPL4
DGKH
GLIPR2
TLCD1
MYPN
F2RL2
IGSF9
CDH26
PARD6G
GRID2IP
SLC22A2
GOLPH3L
MC5R
COLQ
GPR78
MNX1
VWA7
KLHL31
ZNF326
TMEM125
PABPC1L
HUNK
CPED1
ARX
MTMR7
TBX19
KLHL40
RASEF
ITGB1
HYAL4
DUSP27
RNF212
AIPL1
PTPRF
COL2A1
ZNF385B
ANO7
REXO1
EFEMP2
KIF9
DFNB59
FAM228B
LIPC
LOC101927965
SPATA13
AK5
OMD
TM4SF4
ST3GAL1
CCDC103
ZNF365
ZPLD1
NOBOX
PTGES3L
KBTBD13
DOPEY1
AOX1
ITGB6
APOH
COL4A1
IRGC
NR0B2
HMGXB3
NFKBID
PKD1
TMEM184A
CYP27A1
ITIH2
APOC1
P2RY12
ACOT2
ABCA4
HERC4
DLG4
PDCD4
SFTPB
MIR146B
OCLN
CASC1
MYL4
GTF3A
TMEM51
MAPK8IP1
INA
CSF3R
FRMD3
KCNH6
PVRL4
ANO1
SWAP70
TSPAN33
SPEN
FMO5
SRPK3
CXADR
CAMKV
SYN1
MYADML2
AMICA1
SAMD3
BRDT
2016-03-09
B3GNT2
IQSEC3
CRISPLD2
STAC
C1QTNF6
CAMSAP3
DRD1
C2orf69
SCG2
GSE1
BVES
SNAP91
CD48
PCOLCE
CHST15
FAM65C
RAB36
REXO1L11P
ADAP1
CD59
SLC12A5
ENTPD3
IGFBP6
CTSS
USP2
CASP6
MIDN
CCDC176
GPX1
HSD17B3
SLC25A48
BSN
MMP3
ANKRD16
TMC7
SLC30A1
KANK1
NR1H3
CD9
ANXA2
TNFAIP8L3
ADRA1D
2016-09-03
IL13RA2
NPTX1
KRTCAP3
MIXL1
ESRP2
SYCP2
EPHX3
MATN2
PRL
MCM6
COLGALT2
PRSS1
DES
GRASP
GLTSCR1L
SLCO3A1
IGF2BP3
PPEF2
HBZ
TMSB10
SLC16A3
SST
P2RX4
ADRA1B
NDUFA4
MPEG1
KCNIP3
GAD1
F7
RIC8A
FAM78A
STXBP6
CAMK1G
GPR156
HOXD1
KCNMB3
GJA10
TRPM6
PKP2
RETSAT
KCNN2
APOBEC2
LRMP
AASDH
FLRT2
AVP
CBX7
NYX
HHATL
DUSP26
RASSF6
SLC16A5
GRHL3
CAPSL
SPEF2
HEPACAM2
SLC51A
TMEM200C
BEND7
TMPRSS7
INSL5
PLEKHG4B
STXBP4
METTL7A
DNASE1L3
CA4
TRPM2
CRX
CITED4
FRRS1L
GABRB2
CCL28
MOXD1
RSPH3
CRYBB1
CPN2
FOXN2
FBXO43
ITGA7
GYS2
XKR9
FSTL1
RGS7
MXRA5
CYB5D1
NUAK2
ANKRD2
IFFO2
GPR137C
NOTUM
ABCB5
CCDC48
SPTB
LINGO2
ADAMTSL5
FGFR1
SOCS2
ZFAND2B
ALOX5
TAF4B
HSPB7
PLEKHN1
HPD
KCTD12
LIMA1
SLC29A4
TDRD15
GRK4
SPAG16
MEIOB
EGR1
BNIPL
SYNPO2L
OTOS
ABCG2
TAGAP
DBP
GSG1
PRICKLE1
KLF3
PRKAG3
KCTD8
SCRT1
ITPK1
TMEM240
KIAA1161
SUSD5
ADCYAP1
CARD14
RPH3AL
CCND3
PRDM14
ANKRD55
UNC13D
CYP2W1
DOK7
TMX2
ACAN
CNBD1
GDPD2
CALHM3
COL27A1
CLEC19A
MCL1
PRELP
LSM10
CLDN5
ZACN
EFCC1
VSTM4
HIST1H3C
ACVRL1
SLC9B1P1
COL5A2
RNF182
KCNT1
SFRP2
MPP2
MSH4
NMNAT2
ALPK2
STYK1
LYPD6
HES4
TNN
CCL7
TNNI2
CRLF1
ARR3
SULT1C4
RGCC
JAM2
TBX5
NRG1
SLC27A6
GRINA
LMX1A
PKP3
RCAN1
GLRA4
HYAL1
IL12A
SOCS4
NFATC4
DOK3
DNAJC22
AKAP13
EPAS1
SIX1
TRHR
SCCPDH
PPP1R1B
IRAK3
TRAF3IP3
DFNA5
LIN28B
UBA7
GRIN2A
SLC19A3
LRIT1
WIZ
TDRD6
C9orf172
ARHGEF16
SERPINE1
NFATC2
FAM84B
GPR68
IRF4
CYP3A4
CA5A
STK32B
RBP2
SCAMP2
STMN4
HCN3
FHOD3
RASSF4
KCNK2
ARL4C
IRX4
TYROBP
TM4SF19
ITGA10
KCNQ5
CHAT
G0S2
KCNK18
DSCAM
OCA2
KCNK13
ADAD1
PYY
GREM2
HSF4
RRH
ICAM5
MAP7D2
CMYA5
LEFTY2
ID2
CAPN12
MMP23B
FAM101A
CD74
CPT1A
FGL2
TATDN3
EFNA1
ATP8B3
RGS7BP
SCIN
DSG4
KCNH4
SLC6A12
LTF
TMED1
VILL
CLNK
GPD1
CCL26
IQCJ-SCHIP1
WBP2
SCRT2
UGT1A1
SERPINI1
ZFYVE9
CD37
SLC1A1
AVPR1A
SYT17
CYSLTR2
EVPL
C1orf106
RSPO2
SLC17A7
MGAT3
HECW2
FABP6
SLC5A11
SPARCL1
PALD1
KCNQ2
GUCY2F
PTPRJ
DNAJB9
THUMPD2
MIA2
SIK2
CHRM4
TNNC1
ALX4
HMGA2
PPAP2B
TRPM4
TMEM123
TENM2
PRSS53
SLC35A3
DNHD1
NT5DC4
CAV2
CA9
FAM20A
MFSD8
PCK1
IL7R
OVOL1
ARPP21
HEYL
KIAA1841
ATP6AP1L
BCL2L11
DPP6
TWIST2
SNX18
CRABP2
QDPR
KIF25
CUX2
ADAM23
DUSP14
XIRP2
CAPN3
SLC7A7
SOX17
GSTM3
SNCB
HTRA1
AL049836.1
PHOX2A
GIMAP2
QRICH2
KCNQ3
ANKRD13B
PNOC
OSMR
SLC3A2
CCDC39
C10orf137
CRYBA4
EEF2
TMEM116
MUC4
FAM122A
THBS3
MFI2
DST
GJA8
SMARCA4
CTH
KIRREL
AC012313.1
RHOV
GADD45G
GJD2
GAS2
MEGF11
PIPOX
WNT2B
SP7
CLDN4
FGFBP1
PROM2
CA12
VMO1
PHKG1
RABEPK
KCNK4
CDCP2
DUSP3
SPTBN4
EPHB6
PRG4
CPNE2
IL2RB
LHX2
CD44
MYCL
CASR
SNAP25
FAXDC2
PDZK1IP1
FNDC7
DENND3
SAT1
C2CD4A
GDF5
C8G
AC073043.2
TRPC6
MAP6D1
TOB2
MYL7
CXCL12
ETV2
PRODH
NLRP6
ENPEP
ATP2B3
SENP6
SPATA18
MFN1
EMR1
NR1D1
FBXO41
PDIA3
ROPN1L
TRIB1
MAFB
GRK1
FLJ39061
LMO4
C1QTNF9
SYNC
FHDC1
LOC100129924
FMOD
LAMA4
ABCC13
KIF5C
GLUL
MEF2C
IRF8
CFL2
PRF1
SBK1
KDR
HIST2H4B
SULT1A1
GPR132
CFC1B
CETP
CHAD
M1AP
MYH4
P2RY2
BCL2
FAM83E
ARID3C
TSPAN2
TRIM54
CBLN1
PRR15L
S1PR4
COL4A2
ALDOB
GLTPD2
AC133919.6
ST14
POLQ
RAB32
RACGAP1
NFKBIA
DHRS3
CDCA4
GPR158
AMFR
NHSL2
S1PR3
LOXHD1
CYLD
TGFB3
ITSN2
BMP10
ZFP36
UBTD1
ATL1
ATP1A1
GPR142
ISM2
TMEM236
FDX1
IFI44L
IQCH
MYO5B
SEC14L3
RFESD
DAB1
DBNDD1
LRRC53
FXYD5
GMIP
NUDT13
ALLC
ACP5
TCF7
SDPR
HBE1
LRRC4B
PPAPDC3
ASPG
SALL4
LRRIQ1
MLPH
CCDC151
AKR1B1
TBX20
SOCS3
PPP1R10
ADH4
HIVEP2
CAAP1
STC1
PRKAR2B
L1CAM
RP11-27I1.4
TSHZ3
CLIC6
MRC1
COL6A1
GUCY1B3
UBXN11
MYO3B
FAM131A
SLITRK3
E2F2
HTR5A
JAM3
PPP2R2B
HCN2
TNFRSF21
RALY
GNB5
FLVCR2
NMRK2
DNAJC12
OGDHL
EPDR1
ADCY1
GAB2
RGL3
C14orf166B
GADD45A
2016-09-04
UCN
NT5E
SERPINF2
NCEH1
CD109
FREM3
SGK110
MREG
NEB
AMOTL2
ABCC6
MPP7
HIST2H2AB
TWSG1
COL6A6
SYT12
APOM
WSCD1
CSDC2
TRIM58
PRPF39
ARHGEF3
C1GALT1
OTOP1
TTC7A
CD79A
RAB44
KLHL6
RHOU
MYO1E
APOE
AKAP1
LPAR6
GALNT16
RBP4
PRTG
HMHA1
PPP1R42
GRIK1
KIAA1024L
HSPA4
MTERF
KCNG3
SLC18A2
BCL2L1
CLSTN3
B3GALNT2
SPACA4
C17orf53
SYT13
STMN2
CKB
NEFM
FAAH2
IL4R
NECAB2
MYOZ1
KCNT2
KIF21B
PKD1L2
MARCKSL1
BEST2
CASS4
PHF5A
UNC13A
RRAD
ABLIM1
ACER2
SFRP1
AC104809.3
RIBC1
FCGR1B
ARHGEF37
MFSD6
PTMA
TMEM26
LYN
CCKAR
MEP1A
DRD5
MATN3
NIPAL1
DUSP13
PHYHIP
ETNK2
RASGRF2
KCNJ13
FAM132A
SERPINB6
SLC5A3
TGFA
SLC22A17
GBGT1
NECAB3
CD8A
RAD51B
KLF6
LRRC58
OLFML2A
F5
BMP4
EGR4
MCOLN3
ABCA13
DHRS13
FZD5
C1orf63
CCDC78
CST6
MYLK2
TBX4
PTX3
KCNK9
CHST6
MTMR11
GPC2
MORN2
SYK
FGF4
AC002365.1
NTRK1
NEK10
TUBB1
CAPG
SULT2B1
SPAG17
SLC1A7
ZYG11A
NLRX1
PIM1
SLC38A8
STRC
CENPV
ANK2
POLR3G
GABRR2
GATA1
CNGB3
IKZF1
PDE6H
KIAA1217
ZGLP1
IL10
BNC1
TLCD2
GAS2L3
SLC22A31
TNNI1
HIST1H2BA
SPEF1
CRABP1
MGAT4B
PGBD4
FRMPD3
CIT
FAM211A
INHBB
FREM2
CYTH3
GPR137B
MYLPF
BRD2
DCLK2
SLC30A2
TRIM16L
CACNB1
ARHGAP25
EFCAB1
CLDN15
TP63
ESRRG
SLC26A4
HSD17B14
ZNF503
VIPR1
GPR97
ACTN2
SAMD7
ID3
LRFN2
CD274
SLC25A19
ATP6V0A1
KLF12
NFE2L1
NOTCH3
ARRDC2
EN2
HIP1R
MUC3A
TRIM46
LTA
AFAP1L1
XPNPEP2
ADAMTS6
BLNK
KRT3
AIFM3
CNGB1
EMP3
COL21A1
CSPG4
CFTR
TMPRSS3
GFRA4
TC2N
HIST2H4A
ASIC1
CACNG2
RBM24
UNC13B
MPC1
PNCK
ARL5C
FAM89A
TRIM55
CNFN
CDKN2D
SLC25A24
KISS1R
PCDH20
RAB11A
NAALAD2
PDZD7
RDH10
RHCE
TMEM119
SALL1
UPB1
MYO1F
ITGA2
SLC35G2
PRKCH
SLC25A4
COL16A1
USP21
SYT8
LAMB2
HIVEP3
HEXDC
ARMC4
NOXO1
RALGDS
ELMOD1
SCN8A
PRSS23
CRYGN
THBS1
PALLD
SYNGAP1
STAB2
GPR126
ACOT12
FYB
TMEM57
ANKRD33B
COL22A1
ASRGL1
TECR
UACA
SUSD3
ACTA1
FAT4
TDO2
CNTD2
JPH2
WDR63
ZMYND12
STX1B
GYG1
SCAF11
BRSK1
CCNG1
DRD3
CEBPD
IRF2
DHRS7C
KLF11
BIN2
FGF7
CORO1A
FAM43A
LRFN4
SMU1
EXTL1
UNC80
C15orf39
SH3RF3
MLIP
CCDC19
PITPNC1
KIF13B
AHNAK
EPB41
CHKA
TLX3
CSRP3
ZCCHC24
KCNB2
RBM47
COL8A2
VRTN
PIP5K1B
TMEM179
C1orf65
ACTN4
KIFC2
PCLO
ACTN1
MAPK4
VWA2
CCDC41
EPHB3
FAM49A
SERP2
CCDC146
ANKRD24
AMPD2
SIRT1
MANSC1
CHRNA7
TDRD9
KLF5
SYPL1
CLDN14
CEP250
HSPA12A
PAQR7
PLEKHA7
KITLG
FOSL2
DUSP5
SLC22A5
CARM1
UBC
STC2
TFCP2L1
CNGA3
GJA5
DHX32
ELF3
GLYATL2
ASB13
CTD-3088G3.8
RHBDL1
PACS2
GADD45B
DYTN
ETS2
FAM69A
DNAJB13
STARD10
ANGPTL5
SLC45A2
SOX8
SEPW1
OSER1
GJB4
NRN1
PDZD4
SLC44A4
ARRDC1
ARHGAP29
ARFGEF2
CREB5
CAPN11
KY
CLCNKA
GALNT3
C9orf3
GABBR2
CREM
ANGPT1
DLK2
PSD
DUSP19
FAM13A
TRPV4
ADD3
SKIL
STRIP2
SLC12A1
FBN3
MYLK4
NFATC1
PAPPA
SRMS
REEP6
NRARP
GDF9
NLRC3
VENTX
ECT2L
PDGFB
ZNF532
URGCP
HERC3
SLC30A4
ASPN
LRP2
CACNG8
TMEM169
PFKFB3
KLF4
CA5B
P4HTM
SLC27A3
LRRC73
F3
APOO
FAM129A
ITIH6
REL
KCNJ11
TSC22D3
NCOA3
CELSR1
CCDC17
CILP
SCARA5
PTPRS
KIAA1614
JHDM1D
CRY2
USP28
ZFHX3
TMEM56
DNAH3
SHROOM2
MALT1
ACSM3
SLC2A2
SHISA2
C20orf112
SHISA7
FAM117B
SERTAD4
PCNXL2
NME7
SLC8A1
SHANK1
MACROD1
SH3BP2
OGN
NCF1
RNF157
ARHGEF15
BIRC7
MAPT
SMYD1
ABCA1
COPZ2
RFTN1
COL28A1
RADIL
MCF2L
MT1F
KIAA0754
PITX1
ANKEF1
TUBA1B
SOWAHD
LCOR
CHRM1
GUCA1A
EPHA2
PROC
C2orf71
AKAP12
MCTP1
SERPINB1
COLEC12
SMAD9
GPR37
HIST1H1B
ENSA
CCNJ
EPHA4
CCDC110
SCN1B
RNF17
TANC1
STIM2
KIAA1239
ALX3
GABRG2
DECR2
SLC7A14
CCRN4L
FLRT3
GRM1
MEGF9
ARID2
CP
PDE6A
ZFP36L1
ABHD15
PPP2R2C
PECR
RNF39
ACSS2
SLC2A9
KRT80
PHLDB2
GLTPD1
ULK1
LTB4R
EFNA2
TBPL1
NPTX2
MYO15A
C6orf89
SWT1
SYT14
TRIB3
CAMK2N2
JPH3
FMN2
PAK6
BBIP1
NHSL1
LIPE
MYOT
XBP1
SLC39A10
LXN
NPHS1
MYC
NSMCE2
CORO6
CISH
UNC5C
HSD3B2
PCDH11X
PRRG4
CLOCK
SNAPC1
RENBP
GGPS1
SLC7A9
AMPD1
TXLNB
TRAF3IP2
GDPD3
SLC3A1
FAM188A
KRAS
KLF7
CDX1
TTL
GPR12
CDC14A
SLA2
SLC35F1
KLHL30
ADAMTS1
KIAA1407
MOV10L1
NUDT16
RAI1
PDE8B
AHSA1
CNN2
NKX6-1
GRM5
EGR3
PIEZO1
HECA
GLDN
CERS1
ACAP3
SLC8A2
USP31
CYP2R1
NPAS4
NEURL
SGK1
ARL2
KATNA1
ANTXR1
JUP
ZBTB37
TMEM79
ARHGEF4
JDP2
PDE4D
MYBPH
PTPN9
SLC9A7
DDR2
CCDC135
PIEZO2
DDIT3
NET1
GPX4
AAMDC
ANKLE2
SMUG1
TRIM36
FBLN5
ADAM22
ARID3A
CCDC66
ANPEP
CHST7
SERP1
PCYT2
NDRG4
COL12A1
PER1
ARHGEF18
STIP1
DHDH
FILIP1
VPS72
CALCOCO1
CD53
SLIT2
PPP1R15A
RBCK1
RAB8B
CCDC117
KIDINS220
CPEB4
BAIAP2L1
RAB11FIP3
RPS6KB1
CCDC90B
CSPG5
CD97
KCNJ8
ZNF502
SETX
ARSD
NFE2L3
ATP6V0E1
VCAM1
TFAP2E
RND3
THNSL2
SSH2
RYR3
RABEP2
GSTT1
PHC3
KLF13
FOXN4
MAP3K14
BTG1
MRPS18B
MYCN
CHCHD3
ADAT1
FGD4
JUNB
SNX22
DUSP23
KCTD15
MCMDC2
TCAM1P
SPATA2L
RNF144A
ETV5
RAPGEF3
SHANK2
CCDC85B
CCBL1
GTF2IRD1
CROCC
RELT
TEAD3
ACSL4
FOSB
ZBTB2
BRD8
RXFP2
ZMYM4
SEMA6A
LIMCH1
RAPGEF4
PAPSS2
DERL2
TCN2
SNX33
DNAH10
DAB2
ZCCHC14
HPS1
PIGL
IL6ST
PEX12
PPDPF
NME5
MFSD1
HDAC4
PAM
CACUL1
TCF7L1
DVL1
KIAA0895
ESYT1
PLTP
EPHB4
SLCO5A1
TMPRSS2
TIMP2
NFE2
FBXO18
HIST1H2BB
CENPP
MOSPD1
KAT2B
SYF2
DDIT4
RAB11FIP5
MTSS1L
P4HA2
H3F3B
TTYH2
SLC6A8
CDON
WDR96
INHBA
FOXO3
SLC4A1
MTMR1
[truncated: 42 more rows]

## Sheet: GSEA
NAME	PROBE	GENE SYMBOL	GENE_TITLE	RANK IN GENE LIST	RANK METRIC SCORE	RUNNING ES	CORE ENRICHMENT
row_0	PMEL	null	null	2	48.3526	0.0328998	Yes
row_1	IRF4	null	null	3	46.953	0.0665173	Yes
row_2	MAPK4	null	null	8	33.5789	0.0871198	Yes
row_3	TYR	null	null	11	31.3415	0.10784	Yes
row_4	ITIH5	null	null	13	27.9586	0.126998	Yes
row_5	SLC24A5	null	null	14	24.975	0.14488	Yes
row_6	TRIM63	null	null	15	23.986	0.162053	Yes
row_7	ERBB3	null	null	20	18.4866	0.17185	Yes
row_8	GSTT1	null	null	25	16.9813	0.180569	Yes
row_9	SLC45A2	null	null	28	16.4433	0.190622	Yes
row_10	CYP27A1	null	null	30	15.6811	0.20099	Yes
row_11	TTYH2	null	null	31	15.5497	0.212123	Yes
row_12	SEMA6A	null	null	32	15.1071	0.222939	Yes
row_13	ABCB5	null	null	39	12.7507	0.226909	Yes
row_14	GALNT3	null	null	44	11.959	0.232033	Yes
row_15	BIRC7	null	null	45	11.9371	0.240579	Yes
row_16	GRASP	null	null	47	11.0504	0.247631	Yes
row_17	GAB2	null	null	49	10.7541	0.254471	Yes
row_18	GAS7	null	null	58	9.64717	0.2545	Yes
row_19	APOD	null	null	60	9.21853	0.26024	Yes
row_20	FGD4	null	null	61	9.20915	0.266834	Yes
row_21	SGK1	null	null	63	8.93661	0.272372	Yes
row_22	GPR143	null	null	67	8.74757	0.276056	Yes
row_23	GJB1	null	null	72	8.55798	0.278744	Yes
row_24	ADAM23	null	null	92	7.78114	0.267978	Yes
row_25	CAPN3	null	null	95	7.53448	0.271653	Yes
row_26	GPR137B	null	null	97	7.5148	0.276173	Yes
row_27	SLC38A8	null	null	98	7.50443	0.281546	Yes
row_28	OCA2	null	null	109	6.99924	0.277959	Yes
row_29	CLDN14	null	null	110	6.98774	0.282962	Yes
row_30	APOE	null	null	114	6.89954	0.285323	Yes
row_31	LRRC4B	null	null	117	6.89035	0.288536	Yes
row_32	ACP5	null	null	122	6.5756	0.289805	Yes
row_33	SLC25A23	null	null	123	6.54052	0.294488	Yes
row_34	CHST6	null	null	124	6.47379	0.299123	Yes
row_35	CCDC64	null	null	134	6.0279	0.2957	No
row_36	SLC16A6	null	null	140	5.78742	0.295545	No
row_37	GPNMB	null	null	147	5.4392	0.29428	No
row_38	RENBP	null	null	150	5.42233	0.296443	No
row_39	RAB38	null	null	153	5.36899	0.298567	No
row_40	INPP4B	null	null	199	4.7288	0.26326	No
row_41	ATP6V0A1	null	null	214	4.49551	0.254441	No
row_42	CAPG	null	null	215	4.43033	0.257613	No
row_43	CARD14	null	null	225	4.31866	0.252966	No
row_44	MLIP	null	null	227	4.25548	0.255153	No
row_45	PRKCH	null	null	230	4.22155	0.256456	No
row_46	SOX8	null	null	232	4.18211	0.25859	No
row_47	TFCP2L1	null	null	235	4.07317	0.259787	No
row_48	HSPB8	null	null	236	4.06722	0.262699	No
row_49	MCF2L	null	null	237	4.02954	0.265584	No
row_50	ATP1A1	null	null	250	3.88966	0.258051	No
row_51	MREG	null	null	254	3.86078	0.258236	No
row_52	TRIB1	null	null	259	3.79064	0.25751	No
row_53	MAPT	null	null	260	3.78614	0.260221	No
row_54	EXTL1	null	null	262	3.76825	0.262059	No
row_55	FAM20A	null	null	265	3.75574	0.263029	No
row_56	ACAN	null	null	275	3.6305	0.257889	No
row_57	SBK1	null	null	281	3.58061	0.256154	No
row_58	ASB13	null	null	284	3.53641	0.256966	No
row_59	MFI2	null	null	286	3.48035	0.258598	No
row_60	IL12RB2	null	null	287	3.47199	0.261084	No
row_61	LRP2	null	null	291	3.44079	0.260968	No
row_62	SLC35F1	null	null	292	3.42807	0.263422	No
row_63	PDK4	null	null	300	3.36975	0.259816	No
row_64	QDPR	null	null	310	3.28215	0.254427	No
row_65	ADCY1	null	null	316	3.23799	0.252447	No
row_66	NHSL1	null	null	319	3.2109	0.253026	No
row_67	SLC7A8	null	null	320	3.19916	0.255316	No
row_68	HPS1	null	null	324	3.18803	0.255019	No
row_69	FAXDC2	null	null	334	3.11658	0.249512	No
row_70	SLC27A3	null	null	341	3.06531	0.246548	No
row_71	NMRK2	null	null	342	3.05742	0.248737	No
row_72	FAM124A	null	null	343	3.05643	0.250925	No
row_73	HEY1	null	null	361	2.96292	0.238429	No
row_74	KLF15	null	null	363	2.94015	0.239674	No
row_75	SCIN	null	null	369	2.90597	0.237456	No
row_76	EN2	null	null	371	2.88854	0.238664	No
row_77	POU3F1	null	null	373	2.8759	0.239863	No
row_78	RASEF	null	null	384	2.77839	0.233254	No
row_79	ALDH1A2	null	null	388	2.74312	0.232639	No
row_80	CHKA	null	null	398	2.68766	0.226824	No
row_81	B4GALNT3	null	null	401	2.68239	0.227025	No
row_82	PRODH	null	null	405	2.63012	0.226329	No
row_83	MARCKSL1	null	null	415	2.58804	0.220443	No
row_84	MEGF9	null	null	416	2.58201	0.222292	No
row_85	TSPAN33	null	null	419	2.56932	0.222412	No
row_86	TTL	null	null	424	2.51623	0.220774	No
row_87	STXBP6	null	null	426	2.49937	0.221704	No
row_88	ITPK1	null	null	428	2.48141	0.22262	No
row_89	ITGA7	null	null	430	2.47275	0.223531	No
row_90	KDR	null	null	435	2.46064	0.221853	No
row_91	EGR3	null	null	437	2.44244	0.222742	No
row_92	ZNF536	null	null	440	2.43077	0.222763	No
row_93	TYRP1	null	null	442	2.41616	0.223633	No
row_94	GJA3	null	null	461	2.31585	0.209814	No
row_95	POLR3G	null	null	465	2.28494	0.20887	No
row_96	AATK	null	null	467	2.28064	0.209643	No
row_97	B3GAT1	null	null	474	2.21824	0.206073	No
row_98	CELSR2	null	null	478	2.19842	0.205067	No
row_99	CERS1	null	null	485	2.16849	0.201461	No
row_100	REEP6	null	null	503	2.09225	0.188341	No
row_101	MYC	null	null	512	2.05994	0.182937	No
row_102	NECAB3	null	null	517	2.02498	0.180948	No
row_103	FBXL7	null	null	520	2.00886	0.180666	No
row_104	TRAF4	null	null	521	2.0044	0.182102	No
row_105	HSPA12A	null	null	525	1.98301	0.180942	No
row_106	CYTH3	null	null	526	1.97873	0.182359	No
row_107	CCDC78	null	null	550	1.8977	0.163941	No
row_108	TC2N	null	null	555	1.85901	0.161832	No
row_109	CXADR	null	null	561	1.84228	0.158852	No
row_110	BCL2	null	null	562	1.83998	0.16017	No
row_111	MPC1	null	null	578	1.79489	0.148557	No
row_112	MAP6D1	null	null	586	1.76949	0.143805	No
row_113	SSH2	null	null	591	1.75321	0.141621	No
row_114	SLC6A8	null	null	599	1.73989	0.136848	No
row_115	OGDHL	null	null	614	1.7019	0.126029	No
row_116	HSD17B14	null	null	616	1.6902	0.126379	No
row_117	ASRGL1	null	null	634	1.62869	0.112928	No
row_118	PIP5K1B	null	null	651	1.56225	0.100289	No
row_119	PARD6G	null	null	662	1.52923	0.092785	No
row_120	CDK18	null	null	665	1.52643	0.0921582	No
row_121	RAB32	null	null	669	1.51278	0.0906618	No
row_122	RAP1GAP	null	null	689	1.47288	0.0753793	No
row_123	DNAJC12	null	null	695	1.46421	0.0721284	No
row_124	ST3GAL5	null	null	701	1.45365	0.06887	No
row_125	TANC1	null	null	702	1.45172	0.0699094	No
row_126	HSF4	null	null	725	1.40799	0.0520009	No
row_127	FRMD3	null	null	732	1.40172	0.0478454	No
row_128	MYLIP	null	null	740	1.37731	0.0428126	No
row_129	FAM161A	null	null	747	1.35631	0.0386247	No
row_130	ARVCF	null	null	753	1.33985	0.0352847	No
row_131	FAM89A	null	null	759	1.33292	0.0319398	No
row_132	APOC1	null	null	762	1.32688	0.0311702	No
row_133	AQP1	null	null	770	-1.30326	0.0260844	No
row_134	OSMR	null	null	773	-1.31059	0.025303	No
row_135	KIAA1462	null	null	775	-1.31169	0.0253823	No
row_136	CD274	null	null	786	-1.34217	0.0177449	No
row_137	NR2F2	null	null	793	-1.37112	0.0135675	No
row_138	CNN2	null	null	802	-1.40096	0.00769178	No
row_139	JUN	null	null	811	-1.4244	0.00183286	No
row_140	TMSB10	null	null	829	-1.48686	-0.0117199	No
row_141	TNFRSF10A	null	null	830	-1.49216	-0.0106516	No
row_142	RND3	null	null	840	-1.52346	-0.0172994	No
row_143	RBCK1	null	null	847	-1.53692	-0.0213581	No
row_144	FOSL1	null	null	853	-1.54603	-0.0245504	No
row_145	STC2	null	null	860	-1.57197	-0.028584	No
row_146	ANGPTL4	null	null	867	-1.60078	-0.0325969	No
row_147	LAMB2	null	null	873	-1.61774	-0.0357379	No
row_148	PRTFDC1	null	null	874	-1.62465	-0.0345746	No
row_149	PDGFB	null	null	878	-1.65019	-0.0359727	No
row_150	PRDM1	null	null	881	-1.67067	-0.0364962	No
row_151	MAP3K14	null	null	891	-1.7084	-0.0430116	No
row_152	COLEC12	null	null	894	-1.71729	-0.0435018	No
row_153	PCDH10	null	null	907	-1.84115	-0.0525017	No
row_154	FAM65C	null	null	929	-1.94103	-0.0691687	No
row_155	FAM101A	null	null	930	-1.94781	-0.0677741	No
row_156	RELN	null	null	931	-1.9521	-0.0663764	No
row_157	TBX3	null	null	946	-2.07263	-0.0769303	No
row_158	KCNT2	null	null	949	-2.07535	-0.0771641	No
row_159	MPP7	null	null	954	-2.09168	-0.0791059	No
row_160	FAM167A	null	null	968	-2.14854	-0.0887455	No
row_161	CYR61	null	null	969	-2.15522	-0.0872024	No
row_162	COL6A1	null	null	974	-2.21222	-0.0890579	No
row_163	IFI44L	null	null	980	-2.25619	-0.0917417	No
row_164	SKIL	null	null	981	-2.25748	-0.0901254	No
row_165	WISP1	null	null	983	-2.26155	-0.089366	No
row_166	ITGB1	null	null	989	-2.30327	-0.0920162	No
row_167	FMOD	null	null	990	-2.32703	-0.0903501	No
row_168	NFKBIA	null	null	996	-2.34485	-0.0929704	No
row_169	EPAS1	null	null	1000	-2.35544	-0.0938635	No
row_170	ARL4C	null	null	1001	-2.35964	-0.092174	No
row_171	EFEMP2	null	null	1004	-2.40187	-0.092174	No
row_172	KLF7	null	null	1010	-2.4515	-0.094718	No
row_173	THBS1	null	null	1016	-2.46064	-0.0972555	No
row_174	IL6ST	null	null	1018	-2.49561	-0.0963285	No
row_175	NFE2L3	null	null	1021	-2.51236	-0.0962494	No
row_176	TMEM119	null	null	1034	-2.63921	-0.104678	No
row_177	NUAK2	null	null	1037	-2.65469	-0.104497	No
row_178	ITGA2	null	null	1039	-2.66736	-0.103447	No
row_179	NME7	null	null	1052	-2.82807	-0.11174	No
row_180	STAC	null	null	1053	-2.83486	-0.109711	No
row_181	NET1	null	null	1056	-2.84766	-0.109391	No
row_182	NRP1	null	null	1057	-2.84957	-0.107351	No
row_183	HSPB7	null	null	1065	-2.9286	-0.111273	No
row_184	STC1	null	null	1066	-2.92985	-0.109176	No
row_185	S1PR3	null	null	1073	-3.00372	-0.112184	No
row_186	PTPRN	null	null	1076	-3.02184	-0.11174	No
row_187	NCEH1	null	null	1087	-3.1479	-0.118085	No
row_188	CRISPLD2	null	null	1088	-3.15472	-0.115826	No
row_189	IL4I1	null	null	1097	-3.20333	-0.120411	No
row_190	TRIM58	null	null	1103	-3.32436	-0.12233	No
row_191	PKP2	null	null	1107	-3.34645	-0.122514	No
row_192	GUCY1B3	null	null	1112	-3.41247	-0.12351	No
row_193	CYLD	null	null	1113	-3.41247	-0.121067	No
row_194	MYPN	null	null	1120	-3.48968	-0.123727	No
row_195	PCOLCE	null	null	1128	-3.5943	-0.127173	No
row_196	BNC1	null	null	1142	-3.82904	-0.135609	No
row_197	EPHA2	null	null	1144	-3.84068	-0.133719	No
row_198	JPH2	null	null	1146	-3.8714	-0.131807	No
row_199	FZD2	null	null	1150	-4.0023	-0.131521	No
row_200	HECW2	null	null	1155	-4.04103	-0.132067	No
row_201	FLNC	null	null	1160	-4.09147	-0.132577	No
row_202	IL7R	null	null	1161	-4.10731	-0.129636	No
row_203	HMGA1	null	null	1164	-4.13255	-0.128397	No
row_204	TGM2	null	null	1165	-4.14376	-0.12543	No
row_205	NRG1	null	null	1166	-4.20047	-0.122423	No
row_206	CA12	null	null	1168	-4.20435	-0.120273	No
row_207	SPATA18	null	null	1171	-4.31768	-0.118901	No
row_208	PITX1	null	null	1172	-4.31768	-0.11581	No
row_209	INHBA	null	null	1186	-4.61515	-0.123683	No
row_210	SCG2	null	null	1187	-4.65872	-0.120348	No
row_211	CA9	null	null	1192	-4.84549	-0.120318	No
row_212	KRT80	null	null	1205	-5.26115	-0.126869	No
row_213	IL11	null	null	1213	-5.39119	-0.129028	No
row_214	RRAD	null	null	1216	-5.43693	-0.126855	No
row_215	CFI	null	null	1225	-5.6558	-0.129684	No
row_216	TDRD9	null	null	1239	-6.01821	-0.136553	No
row_217	CFB	null	null	1241	-6.03575	-0.133092	No
row_218	COL12A1	null	null	1243	-6.11679	-0.129572	No
row_219	AOX1	null	null	1247	-6.21073	-0.127705	No
row_220	ANPEP	null	null	1256	-6.46111	-0.129957	No
row_221	COL5A2	null	null	1263	-6.59516	-0.130394	No
row_222	GPR68	null	null	1268	-6.73952	-0.129008	No
row_223	FBN2	null	null	1283	-7.098	-0.135964	No
row_224	S1PR1	null	null	1290	-7.15797	-0.135998	No
row_225	GDF5	null	null	1294	-7.18338	-0.133435	No
row_226	G0S2	null	null	1295	-7.21885	-0.128266	No
row_227	SLIT2	null	null	1296	-7.21885	-0.123098	No
row_228	NMNAT2	null	null	1300	-7.36838	-0.120402	No
row_229	MMP19	null	null	1307	-7.84845	-0.119941	No
row_230	RASGRF2	null	null	1314	-8.06452	-0.119326	No
row_231	SERPINE1	null	null	1335	-8.88637	-0.130161	No
row_232	ARMC4	null	null	1338	-8.92629	-0.125489	No
row_233	PAPPA	null	null	1342	-9.18592	-0.121492	No
row_234	ERRFI1	null	null	1358	-10.0552	-0.12719	No
row_235	PLAU	null	null	1359	-10.1202	-0.119945	No
row_236	MKX	null	null	1360	-10.2066	-0.112637	No
row_237	IGFBP6	null	null	1364	-10.3492	-0.107807	No
row_238	TENM2	null	null	1366	-10.4227	-0.101204	No
row_239	ADAMTS6	null	null	1374	-11.8435	-0.0987431	No
row_240	PTX3	null	null	1377	-11.9874	-0.09188	No
row_241	VCAM1	null	null	1379	-12.2275	-0.0839852	No
row_242	MXRA5	null	null	1383	-12.7231	-0.0774553	No
row_243	NPTX1	null	null	1384	-12.7565	-0.0683219	No
row_244	VIPR1	null	null	1387	-13.1773	-0.0606069	No
row_245	F2RL2	null	null	1390	-13.3679	-0.0527554	No
row_246	ALPK2	null	null	1399	-17.0707	-0.0474119	No
row_247	CPED1	null	null	1407	-28.3107	-0.0331609	No
row_248	FERMT3	null	null	1409	-49.9183	0.00171981	No
