# Supplementary material for: Microenvironment-derived factors driving metastatic plasticity in melanoma
Source: Nat Commun. 2017 Feb 9;8:14343. doi: 10.1038/ncomms14343 (PMC5309794; doi:10.1038/ncomms14343)
Supplement: Supplementary Data 4 — The entire results of the InCell drug screen to look for compounds which induce both proliferation as well as elongation (as a readout of differentiation), presented as Z-scores compared to DMSO controls. [file ncomms14343-s5.xlsx]

## Sheet: Drugdoses
	Dose 1	Dose 2	Dose 3	Dose 4	Dose 5	Dose 6	Dose 7
EDN3	1.5625	3.125	6.25	12.5	25	50	100
EDN1	1.5625	3.125	6.25	12.5	25	50	100
IGF1	0.78125	1.5625	3.125	6.25	12.5	25	50
SCF	3.125	6.25	12.5	25	50	100	200
LDL	0.625	1.25	2.5	5	10	20	40
Dopamine	4.6875	9.375	18.75	37.5	75	150	300
LDOPA	4.6875	9.375	18.75	37.5	75	150	300

## Sheet: Zmel_prolif
	Zmel_Prolif_Zscores_Dose1	Zmel_Prolif_Zscores_Dose2	Zmel_Prolif_Zscores_Dose3	Zmel_Prolif_Zscores_Dose4	Zmel_Prolif_Zscores_Dose5	Zmel_Prolif_Zscores_Dose6	Zmel_Prolif_Zscores_Dose7
EDN3 Serum conc: 0.5	0.546332	2.05404	1.03019	2.60354	2.23932	2.09639	3.15941
EDN3 Serum conc: 10	-0.118905	0.543855	0.378597	0.710265	0.196064	0.693566	2.78492
EDN1 Serum conc: 0.5	1.4463	0.615152	1.28007	0.501863	0.387514	0.539979	1.22925
EDN1 Serum conc: 10	-0.578979	-0.535794	-0.655563	-0.576676	-0.63944	0.458635	0.65038
IGF1 Serum conc: 0.5	-0.192618	-0.318979	-0.00804546	0.0856605	-0.037861	-0.0236631	0.574302
IGF1 Serum conc: 10	0.924345	1.46912	1.85111	3.11473	2.76659	3.69496	2.49581
SCF Serum conc: 0.5	-0.436348	0.82368	0.662289	-0.582586	-0.195723	-0.893519	1.12064
SCF Serum conc: 10	1.56905	4.52502	2.32496	1.20157	1.86884	3.51122	5.91435
LDL Serum conc: 0.5	1.5739	0.60317	0.844438	0.773754	0.651235	-1.85475	-2.18272
LDL Serum conc: 10	2.37927	2.10846	3.31606	3.11433	3.38791	-1.00311	-5.04041
Dopamine Serum conc: 0.5	-2.08074	-2.17263	-2.92822	-4.07334	-4.77811	-4.87288	-4.87288
Dopamine Serum conc: 10	-1.69154	-1.4945	-1.989	-3.09374	-4.17456	-5.33764	-5.48781
LDOPA Serum conc: 0.5	-1.82106	-3.08653	-4.76862	-4.86539	-4.59408	-4.83017	-4.87288
LDOPA Serum conc: 10	-1.17504	-2.49402	-3.80345	-4.80297	-5.39312	-5.48589	-5.48876

## Sheet: SKMel28_prolif
	SKMel28_Prolif_Zscores_Dose1	SKMel28_Prolif_Zscores_Dose2	SKMel28_Prolif_Zscores_Dose3	SKMel28_Prolif_Zscores_Dose4	SKMel28_Prolif_Zscores_Dose5	SKMel28_Prolif_Zscores_Dose6	SKMel28_Prolif_Zscores_Dose7
EDN3 Serum conc: 0.5	1.36866	0.719636	0.781234	1.19288	0.0661044	1.0111	1.94557
EDN3 Serum conc: 5	-0.0615113	-0.136912	-0.0813536	-0.0575428	-0.16866	0.498043	1.09728
EDN1 Serum conc: 0.5	0.24038	0.564892	0.599447	0.55738	0.576911	1.18086	-0.438693
EDN1 Serum conc: 5	1.258	0.779804	0.216282	0.496059	0.797662	0.865126	1.4346
IGF1 Serum conc: 0.5	0.216998	2.19144	1.35683	1.21137	3.15244	1.08499	0.858454
IGF1 Serum conc: 5	-1.27926	-0.883467	-1.22625	-1.19975	-1.00185	-0.984183	-1.53723
SCF Serum conc: 0.5	0.579457	-0.107307	2.82575	1.65252	4.49973	2.56106	3.88689
SCF Serum conc: 5	-0.312747	-0.76685	-0.713842	-0.89937	-0.275642	-0.76685	-1.91712
LDL Serum conc: 0.5	-0.567564	-0.155193	0.00665114	-0.159627	-0.629641	0.0133023	-0.0598603
LDL Serum conc: 5	0.00174214	0.61149	0.844936	-0.402434	-0.952949	1.03309	-0.412886
Dopamine Serum conc: 0.5	-0.338646	-0.950794	-2.15234	-2.14097	-1.97656	-2.96923	-3.40973
Dopamine Serum conc: 5	-0.507708	-1.19336	-3.60456	-4.59876	-3.55885	-3.62905	-5.42807
LDOPA Serum conc: 0.5	-0.312795	-0.523738	0.00361912	-0.26006	-0.144248	-1.12244	-0.718136
LDOPA Serum conc: 5	0.344458	0.16978	-0.764011	-0.755849	-0.607291	-4.12044	-4.80609

## Sheet: A375_prolif
	A375_Prolif_Zscores_Dose1	A375_Prolif_Zscores_Dose2	A375_Prolif_Zscores_Dose3	A375_Prolif_Zscores_Dose4	A375_Prolif_Zscores_Dose5	A375_Prolif_Zscores_Dose6	A375_Prolif_Zscores_Dose7
EDN3 Serum conc: 0.5	2.96747	2.0165	2.39626	3.6344	1.0671	1.4908	2.61125
EDN3 Serum conc: 5	-0.00107868	0.802537	0.806852	0.594352	0.437944	0.70222	1.46161
EDN1 Serum conc: 0.5	1.28208	2.11379	1.68068	2.73365	1.34642	2.42607	1.33387
EDN1 Serum conc: 5	2.15628	2.7269	3.05805	2.93293	1.5835	2.50361	3.24143
IGF1 Serum conc: 0.5	0.955955	3.24945	2.03314	0.331901	2.4505	1.52039	0.308052
IGF1 Serum conc: 5	-2.6985	-1.17504	-0.416035	-0.376776	0.670126	-1.31026	0.231736
SCF Serum conc: 0.5	1.0752	-0.387549	4.6804	1.21035	7.46281	3.54359	5.72579
SCF Serum conc: 5	-0.292805	-0.158671	0.241551	-0.220831	1.18485	1.10088	-0.297168
LDL Serum conc: 0.5	-0.515218	-0.989545	-0.629711	-1.57837	-0.596998	-0.596998	0.417081
LDL Serum conc: 5	-1.16813	0.212155	0.00766825	-1.12212	-1.79693	-1.41863	-1.86338
Dopamine Serum conc: 0.5	-0.225328	-0.542006	-1.16995	-1.61519	-1.46091	-2.189	-2.62612
Dopamine Serum conc: 5	-0.400683	0.0747037	-1.56878	-2.67963	-2.21589	-3.44025	-7.84001
LDOPA Serum conc: 0.5	0.47028	-0.176609	-0.248335	-0.48246	-0.531179	-1.42708	-1.56377
LDOPA Serum conc: 5	-0.566584	0.589868	-0.442401	-0.831442	-1.65415	-6.73206	-7.08812

## Sheet: Zmel_elong
	Zmel_Elong_Zscores_Dose1	Zmel_Elong_Zscores_Dose2	Zmel_Elong_Zscores_Dose3	Zmel_Elong_Zscores_Dose4	Zmel_Elong_Zscores_Dose5	Zmel_Elong_Zscores_Dose6	Zmel_Elong_Zscores_Dose7
EDN3 Serum conc: 0.5	-0.159111	0.649623	0.764198	0.722061	0.996485	0.484736	0.303654
EDN3 Serum conc: 10	0.549266	0.160207	0.372697	0.325721	-0.278427	-1.21227	-0.102089
EDN1 Serum conc: 0.5	0.591188	0.621922	0.372475	-1.54709	-2.24107	-2.36751	-2.34542
EDN1 Serum conc: 10	0.0154136	0.268609	0.854276	0.169134	0.434293	0.294834	0.508
IGF1 Serum conc: 0.5	-0.545309	0.104035	0.0627632	0.0810371	-0.164409	0.0877241	-0.281957
IGF1 Serum conc: 10	-0.0161286	-1.00996	0.312774	-0.215318	-0.197477	-0.762708	-0.840165
SCF Serum conc: 0.5	-0.0702341	-0.456169	-0.190979	-0.156648	0.025089	-0.663259	-0.278187
SCF Serum conc: 10	-0.633989	-0.519221	-1.40889	0.436651	-1.16888	-0.378296	-1.47121
LDL Serum conc: 0.5	-0.425823	0.194972	0.431926	-0.6646	-0.457692	-0.293329	-3.50983
LDL Serum conc: 10	0.872645	0.114304	0.0958666	-0.245713	0.625629	-0.924222	-1.8097
Dopamine Serum conc: 0.5	-0.0776707	0.674386	0.869376	7.5593	NaN	NaN	NaN
Dopamine Serum conc: 10	1.46439	1.18976	1.56301	1.88501	-0.0797033	-2.84643	NaN
LDOPA Serum conc: 0.5	2.1652	7.79973	-6.97055	NaN	NaN	NaN	NaN
LDOPA Serum conc: 10	1.67793	3.67394	1.7821	1.29228	-4.00779	NaN	NaN

## Sheet: SKMel28_elong
	SKMel28_Elong_Zscores_Dose1	SKMel28_Elong_Zscores_Dose2	SKMel28_Elong_Zscores_Dose3	SKMel28_Elong_Zscores_Dose4	SKMel28_Elong_Zscores_Dose5	SKMel28_Elong_Zscores_Dose6	SKMel28_Elong_Zscores_Dose7
EDN3 Serum conc: 0.5	3.30654	4.03286	4.53828	4.83357	5.30186	4.73237	3.92233
EDN3 Serum conc: 5	0.438849	0.722811	1.85805	2.17146	0.72697	1.25176	0.874918
EDN1 Serum conc: 0.5	5.50962	3.44286	4.99436	4.57267	4.66271	4.23885	5.0708
EDN1 Serum conc: 5	0.686463	0.466963	1.45085	1.82293	0.762006	1.58905	2.3912
IGF1 Serum conc: 0.5	0.250925	0.494563	0.253531	-0.00488219	-0.54625	-2.71488	-4.40654
IGF1 Serum conc: 5	1.09668	0.257246	-0.155668	0.928182	1.2441	-1.23819	-5.96397
SCF Serum conc: 0.5	0.596238	0.258581	0.455403	0.0825225	-1.27635	-1.40435	-2.54337
SCF Serum conc: 5	0.0289446	-0.5843	0.477732	0.240002	0.0115186	-0.0457407	-3.00142
LDL Serum conc: 0.5	-0.754419	-1.09139	0.679204	-0.414838	0.123718	-0.946706	-0.367693
LDL Serum conc: 5	-0.213907	0.10291	-0.414928	-0.41554	-0.0159897	-0.723961	-0.0181851
Dopamine Serum conc: 0.5	-0.259786	0.234683	-2.74958	0.315963	-0.948884	-1.849	-4.70426
Dopamine Serum conc: 5	0.157302	0.41378	0.639887	0.330292	-0.103171	-0.0532384	-5.42232
LDOPA Serum conc: 0.5	0.227128	-0.0792229	-0.209606	-0.424415	-1.10448	-5.66063	-6.82844
LDOPA Serum conc: 5	0.192891	-0.751915	-0.140596	-0.268874	0.132857	-2.26329	-6.0972

## Sheet: A375_elong
	A375_Elong_Zscores_Dose1	A375_Elong_Zscores_Dose2	A375_Elong_Zscores_Dose3	A375_Elong_Zscores_Dose4	A375_Elong_Zscores_Dose5	A375_Elong_Zscores_Dose6	A375_Elong_Zscores_Dose7
EDN3 Serum conc: 0.5	1.44252	0.833282	1.09752	1.22224	0.0751452	1.044	0.791772
EDN3 Serum conc: 5	1.57336	2.14552	1.91357	3.20606	3.1237	2.34484	2.88916
EDN1 Serum conc: 0.5	1.14834	0.66676	0.506499	0.811221	0.915758	1.75499	3.08768
EDN1 Serum conc: 5	4.04256	0.934025	1.57152	2.60364	1.84846	1.38488	1.79516
IGF1 Serum conc: 0.5	0.0460092	-0.367879	-0.546224	-0.412319	-1.09506	-2.50022	-0.297767
IGF1 Serum conc: 5	-0.392186	-0.619969	-0.421437	-0.759321	0.174086	-3.07591	-6.99922
SCF Serum conc: 0.5	0.0883409	-0.430113	0.0556351	-0.294166	0.566727	-0.813688	0.770428
SCF Serum conc: 5	-0.098494	-0.625734	-0.536831	-0.479217	0.209438	-0.224297	0.797981
LDL Serum conc: 0.5	-0.755203	0.126139	-0.228991	0.664112	0.705094	-0.344551	0.896102
LDL Serum conc: 5	-0.199794	0.615391	0.694025	-0.000523211	1.23314	0.910165	0.367955
Dopamine Serum conc: 0.5	-0.184213	-1.49409	-2.72277	0.540191	-0.454188	-1.30919	-1.20868
Dopamine Serum conc: 5	-0.357349	-0.724885	-3.09681	0.188784	0.14004	-0.247822	-4.56533
LDOPA Serum conc: 0.5	-0.997054	-1.41446	0.927264	-0.629959	-1.56373	-3.66114	-0.655201
LDOPA Serum conc: 5	-1.00945	0.0067232	-0.0666428	-0.247339	-0.149497	-4.34837	-1.7688
